# Supplementary material for: Ceragenins and Antimicrobial Peptides Kill Bacteria through Distinct Mechanisms
Source: mBio. 2022 Jan 25;13(1):e02726-21. doi: 10.1128/mbio.02726-21 (PMC8787472; doi:10.1128/mbio.02726-21)
Supplement: DATA SET S1 [file mbio.02726-21-sd001.xlsx]

## Sheet: RAW counts
Gene	Untreated	Colistin	CSA13	CSA131	LL37	Untreated	Colistin	CSA13	CSA131	LL37	Untreated	Colistin	CSA13	CSA131	LL37
thrL	46	90	46	29	17	48	55	45	31	37	27	28	33	25	41
thrA	318	635	143	121	408	341	448	182	115	528	273	462	168	278	537
thrB	165	211	47	52	133	133	135	32	38	180	85	151	44	83	153
thrC	160	252	36	53	166	171	180	47	73	242	149	245	44	131	210
yaaX	2	141	37	347	78	1	138	37	290	93	3	68	37	76	189
yaaA	39	26	9	14	18	30	23	15	13	30	39	26	10	38	35
yaaJ	27	11	1	1	6	22	6	3	6	6	21	19	4	7	9
talB	1209	1006	236	662	1234	1189	881	302	741	1803	1027	1116	241	886	1873
mog	49	41	15	28	39	41	34	11	20	41	42	29	16	26	44
satP	18	4	0	9	3	13	9	0	3	2	7	2	2	5	5
yaaW	3	1	2	0	0	5	6	2	1	2	2	2	0	1	2
yaaI	2	0	0	0	0	1	0	2	0	0	0	0	0	0	1
dnaK	3213	2563	2411	1659	3532	3120	2144	2706	1236	5293	1138	2020	2328	1355	2838
dnaJ	364	349	179	156	302	414	313	142	113	403	188	287	164	159	281
insL1	219	150	33	65	100	225	133	28	60	124	106	122	51	122	138
hokC	3	4	2	3	1	1	3	5	5	2	11	5	1	1	3
mokC	9	7	5	3	2	4	5	5	9	5	14	8	2	3	4
nhaA	141	82	67	160	190	159	109	75	114	267	106	78	77	106	212
nhaR	50	13	5	19	32	61	25	1	6	27	40	16	3	21	37
insB1	13	7	3	3	2	7	6	0	6	6	10	3	0	11	7
insA	21	16	7	4	13	17	26	5	12	8	17	17	4	8	11
rpsT	385	202	18	185	232	352	195	13	182	318	394	176	24	376	332
yaaY	3	0	0	0	2	4	0	0	1	0	1	4	0	1	0
ribF	159	116	26	43	97	124	97	43	48	126	93	119	35	79	125
ileS	719	615	261	272	605	696	546	312	233	938	581	628	214	451	804
lspA	56	163	30	53	125	78	148	30	47	151	68	92	32	54	137
fkpB	61	84	6	22	77	70	63	13	14	71	55	65	8	32	93
ispH	98	115	4	37	104	74	105	10	30	161	81	106	16	77	158
rihC	118	62	6	21	96	82	40	1	30	192	112	69	3	40	94
dapB	124	67	13	28	61	99	48	15	21	73	96	59	6	44	80
carA	983	12	3	3	52	739	12	2	15	40	958	351	3	42	229
carB	1850	47	5	27	136	1401	39	7	43	153	1919	726	14	79	632
caiF	24	2	4	5	4	39	0	5	4	10	20	7	1	3	13
caiE	0	2	3	0	7	11	2	1	1	5	3	1	0	2	0
caiD	4	1	0	3	2	4	5	2	1	5	2	3	0	1	8
caiC	12	3	0	4	6	11	0	0	3	6	8	3	1	5	3
caiB	7	3	0	0	2	10	3	1	2	5	10	3	0	2	3
caiA	12	1	2	4	0	9	5	2	4	3	11	9	3	10	4
caiT	5	1	1	0	0	2	1	0	0	1	0	1	1	0	0
fixA	1	1	0	0	0	2	0	0	1	3	2	1	0	4	0
fixB	1	1	0	2	2	2	0	1	0	5	1	0	0	0	2
fixC	0	4	0	0	0	1	1	0	0	1	2	0	0	0	2
fixX	1	0	0	0	0	0	0	0	0	0	0	4	0	0	0
yaaU	0	1	1	2	0	4	0	0	0	1	3	0	1	0	0
kefF	28	31	1	0	20	27	24	1	3	23	13	13	1	0	30
kefC	74	81	11	5	52	76	65	7	6	38	63	43	14	23	80
folA	42	37	10	23	29	32	41	10	26	29	28	28	18	42	63
apaH	74	32	3	13	29	53	45	5	12	44	39	42	8	22	37
apaG	84	56	3	19	31	61	29	3	19	43	54	49	7	17	45
rsmA	149	84	6	29	113	117	101	10	29	155	105	124	10	63	117
pdxA	110	96	7	39	95	69	104	10	36	176	74	109	10	82	111
surA	207	304	52	167	358	249	285	52	157	542	221	301	73	294	427
lptD	582	483	59	143	484	595	406	95	148	657	476	559	111	324	635
djlA	27	17	17	12	23	31	22	16	16	32	23	35	12	24	28
rluA	41	14	2	6	19	22	12	6	7	13	34	10	2	23	17
rapA	123	52	15	51	40	154	42	12	62	55	103	49	7	107	74
polB	46	33	23	17	30	47	32	23	12	23	51	30	15	23	38
araD	8	2	0	0	3	4	3	1	2	2	2	4	0	3	2
araA	30	12	2	3	13	21	5	0	1	13	23	16	1	2	12
araB	21	4	0	1	7	10	7	0	1	6	21	17	0	5	9
araC	144	73	40	19	36	152	50	31	22	59	91	110	25	29	65
yabI	46	60	16	27	30	59	63	20	17	36	32	43	14	29	40
thiQ	7	4	0	0	4	5	8	0	2	3	3	2	2	3	4
thiP	9	9	0	7	11	11	15	0	4	6	13	12	4	6	4
thiB	32	27	2	10	12	35	25	0	11	25	41	14	2	16	21
sgrR	29	28	8	12	28	42	33	15	9	29	28	19	6	12	42
sgrT	16	8	1	8	4	15	5	5	2	9	7	5	1	10	12
setA	28	27	8	3	18	10	22	2	6	22	24	17	4	8	30
leuD	29	27	8	2	16	27	27	8	4	17	18	19	9	12	13
leuC	44	48	11	11	16	64	44	10	4	18	30	40	12	9	36
leuB	34	25	8	9	11	48	30	8	1	19	19	19	8	12	20
leuA	36	40	8	12	13	49	34	12	3	12	17	21	7	13	24
leuL	0	6	2	1	1	5	0	3	0	5	1	1	3	2	5
leuO	13	7	0	2	5	12	8	2	2	7	4	4	1	0	5
ilvI	19	12	6	4	9	34	18	4	6	17	15	13	8	13	19
ilvH	15	5	1	1	6	5	10	2	1	5	9	2	2	0	10
cra	137	120	35	33	114	91	86	27	47	174	95	129	30	73	111
mraZ	71	148	55	35	49	81	129	47	35	95	69	108	41	54	99
rsmH	116	176	56	48	99	99	158	61	55	116	70	125	69	82	135
ftsL	44	88	19	9	21	33	74	13	14	30	17	42	14	19	43
ftsI	138	273	63	68	87	125	210	71	84	129	79	220	74	113	169
murE	161	206	20	65	130	186	203	43	58	205	97	179	30	104	172
murF	130	214	29	56	120	133	177	21	31	163	86	194	33	82	197
mraY	80	123	26	39	87	86	108	20	31	109	50	111	26	73	93
murD	106	162	32	57	94	107	154	21	48	150	78	174	28	106	146
ftsW	101	141	16	42	76	95	115	21	38	87	53	126	18	76	105
murG	84	137	16	30	49	80	96	16	19	79	69	99	16	60	93
murC	124	185	5	55	98	108	145	13	36	120	82	162	17	92	149
ddlB	114	131	19	43	74	115	116	26	46	79	98	134	33	84	117
ftsQ	108	145	19	44	93	132	145	37	45	114	108	122	33	88	143
ftsA	271	352	39	107	245	283	307	49	64	295	198	295	47	147	347
ftsZ	651	745	70	179	502	576	563	70	156	644	495	664	88	283	786
lpxC	827	1547	403	747	747	750	1375	405	596	922	719	1275	372	621	1083
secM	83	86	44	61	69	71	74	31	49	93	63	59	38	81	72
secA	416	364	244	548	648	351	338	266	443	956	325	328	291	597	696
mutT	4	9	1	8	8	8	5	1	6	7	10	4	5	5	11
yacG	21	9	1	3	5	12	16	3	9	12	18	15	5	13	11
zapD	71	41	5	15	32	65	33	6	17	47	49	46	7	42	42
coaE	34	24	4	11	12	43	30	2	9	15	34	28	8	14	27
guaC	364	170	49	51	124	392	99	51	67	123	364	296	46	140	259
hofC	1	4	0	1	1	3	4	0	0	2	0	0	1	0	2
hofB	7	2	0	0	0	5	5	0	3	6	3	9	2	1	3
ppdD	1	1	0	0	0	0	0	0	0	1	0	0	0	0	0
nadC	35	41	17	16	36	42	41	13	27	32	21	39	22	32	39
ampD	43	11	9	8	20	23	9	8	7	28	21	30	9	7	28
ampE	58	21	10	17	21	56	30	12	15	62	37	31	15	13	38
aroP	36	26	5	8	10	50	17	2	10	30	7	22	7	9	35
pdhR	52	15	2	21	19	31	21	5	20	19	34	46	5	19	28
aceE	605	362	27	683	556	473	331	37	518	1083	529	427	35	439	691
aceF	332	277	28	664	398	276	207	32	488	840	318	272	31	312	454
lpd	2325	1278	202	860	1639	2072	940	288	778	2790	2313	1589	250	910	2087
yacH	4	20	3	0	2	4	22	0	0	1	8	15	1	2	3
acnB	6443	3186	427	1340	3587	5353	2642	485	1337	5226	5807	4471	596	1803	5589
yacL	33	17	42	22	20	42	24	41	21	46	34	36	20	16	31
speD	148	110	8	37	87	112	68	15	68	90	132	98	16	100	129
speE	149	84	14	49	79	100	56	16	48	98	124	110	19	88	148
yacC	14	22	2	1	6	15	17	2	1	11	8	8	6	6	10
cueO	116	64	15	66	60	133	58	10	41	114	124	76	13	49	91
gcd	272	36	22	36	31	268	64	31	21	49	144	63	35	31	60
hpt	73	56	10	28	62	62	68	13	23	55	54	67	14	57	78
can	231	298	41	62	212	244	232	39	53	237	176	253	45	127	223
yadG	50	126	14	21	45	40	96	12	14	74	41	88	13	35	61
yadH	38	98	17	25	34	28	89	11	18	42	18	52	17	23	48
yadI	18	28	2	1	6	20	17	2	3	3	23	30	2	5	10
yadE	19	9	3	4	6	6	11	2	7	10	11	7	9	12	2
panD	75	119	106	69	81	152	104	106	64	110	74	130	82	89	124
yadD	6	11	6	6	3	5	5	1	0	3	6	8	1	5	3
panC	176	185	57	83	150	159	159	73	71	169	139	173	78	113	202
panB	118	93	66	62	97	101	68	70	46	152	86	89	50	73	114
yadC	3	5	6	2	1	6	13	6	1	3	2	1	7	2	0
yadK	3	1	1	0	1	4	0	4	0	1	3	0	0	1	1
yadL	6	0	0	1	1	1	0	0	1	0	5	1	4	1	4
yadM	4	0	0	0	0	2	0	0	1	1	1	0	0	2	2
htrE	0	2	0	2	1	4	1	0	0	0	1	0	0	0	0
yadV	0	0	0	0	0	0	1	0	0	1	0	0	0	0	0
yadN	0	0	0	0	0	0	0	0	0	0	0	0	0	0	0
folK	21	17	1	5	8	19	10	0	8	0	17	12	0	16	12
pcnB	287	130	9	52	120	239	121	9	85	121	233	174	17	175	136
gluQ	40	17	0	5	11	32	21	1	3	22	22	12	0	17	30
dksA	499	496	164	281	369	442	436	152	250	447	345	329	175	278	566
sfsA	105	223	62	86	107	118	198	57	55	123	88	131	75	48	206
ligT	10	13	1	2	8	12	10	3	6	7	4	10	2	4	18
hrpB	56	31	8	31	28	78	36	19	34	41	64	54	11	29	46
mrcB	139	361	18	65	272	124	329	9	46	339	88	212	28	80	378
fhuA	540	307	10	66	144	388	186	7	93	146	407	480	10	229	241
fhuC	58	30	1	8	14	31	19	0	8	12	32	48	1	19	26
fhuD	36	21	0	10	16	16	12	0	9	11	28	25	1	20	23
fhuB	48	24	0	14	16	21	18	2	6	24	31	38	2	26	24
hemL	167	159	92	93	232	175	186	79	85	302	164	129	86	147	401
clcA	83	81	14	20	39	91	79	26	23	79	68	49	25	43	87
erpA	110	135	131	198	99	116	151	96	143	122	78	119	96	112	144
yadS	21	15	0	6	15	11	11	2	7	7	15	11	4	8	11
btuF	38	14	3	3	11	18	9	2	2	20	18	17	9	13	19
mtn	126	112	46	64	103	99	77	38	69	118	114	84	40	77	94
dgt	59	64	36	14	35	40	45	19	19	56	30	48	25	18	74
degP	132	2428	513	589	2685	110	2358	619	437	3495	137	1428	691	692	2827
cdaR	27	42	7	11	38	22	85	3	5	57	25	31	8	15	41
yaeH	127	92	32	47	70	152	90	40	38	103	124	114	31	42	107
yaeI	4	5	1	1	2	5	6	2	1	10	6	2	3	3	5
dapD	259	378	115	107	323	275	251	143	95	407	195	276	93	167	394
glnD	116	91	13	40	57	92	80	15	25	80	103	99	26	60	105
map	162	173	30	49	102	146	108	28	59	155	149	152	25	112	151
rpsB	1728	895	91	694	1284	1776	877	109	828	1517	1586	1057	182	1368	1983
tsf	823	379	28	347	684	848	324	27	346	904	818	508	50	677	956
pyrH	274	57	10	32	96	204	57	11	44	109	239	153	12	87	155
frr	575	326	57	148	334	489	240	51	107	401	503	372	60	285	422
dxr	73	147	5	31	96	67	121	9	18	122	65	97	8	49	147
ispU	153	130	13	51	100	129	110	5	50	160	129	129	8	82	190
cdsA	88	105	3	29	101	88	72	6	38	99	97	120	17	65	130
rseP	186	280	33	104	264	188	247	23	105	390	180	230	43	237	357
bamA	756	738	37	274	1036	716	663	67	335	1494	700	783	61	692	1334
skp	346	236	58	160	304	359	190	52	124	392	273	283	45	226	366
lpxD	472	388	43	137	395	461	362	28	171	546	358	352	53	337	466
fabZ	153	108	16	50	111	205	113	8	66	148	125	118	16	128	139
lpxA	232	183	25	100	159	194	174	20	82	222	201	133	21	160	235
lpxB	134	100	2	26	71	143	68	2	41	66	97	63	5	79	99
rnhB	40	47	0	14	25	36	25	3	13	32	23	20	3	33	37
dnaE	217	206	15	72	199	194	213	10	72	267	177	159	19	154	249
accA	254	195	19	69	275	255	159	16	70	332	179	174	20	130	281
ldcC	179	168	13	14	173	152	139	12	7	205	97	123	22	36	280
yaeR	22	105	14	20	55	33	90	16	6	79	23	67	9	10	96
tilS	51	145	11	11	75	41	112	13	10	96	47	85	20	29	118
rof	36	75	78	36	33	37	68	72	23	40	32	48	51	34	55
yaeP	30	49	41	18	34	34	38	59	30	24	33	56	45	11	57
yaeQ	17	20	7	6	10	22	15	6	5	16	22	12	5	13	21
arfB	37	16	5	8	16	28	19	5	2	13	24	19	2	7	21
nlpE	43	45	4	12	43	34	32	7	16	55	44	35	6	16	57
yaeF	2	0	4	0	2	2	1	2	0	1	2	0	2	2	2
proS	466	265	19	152	332	508	170	28	189	399	421	390	32	305	461
tsaA	45	38	3	15	33	38	36	12	14	31	40	39	2	20	49
rcsF	75	52	15	17	48	43	31	23	19	45	36	46	20	28	50
metQ	91	58	29	35	81	125	72	22	40	87	100	73	23	56	106
metI	29	14	4	11	16	7	8	4	9	15	13	12	2	9	17
metN	22	7	6	14	5	20	3	0	14	13	19	12	4	21	15
gmhB	40	32	19	20	29	42	34	18	19	45	45	38	14	28	51
dkgB	10	14	6	10	12	10	7	8	4	18	17	7	17	14	14
yafC	20	21	9	1	17	16	20	10	9	21	7	11	9	7	17
yafD	58	83	79	31	39	58	76	100	36	60	38	86	61	36	56
yafE	8	12	5	3	6	13	15	5	3	11	7	11	1	3	3
mltD	442	263	6	80	203	328	156	4	53	186	443	281	12	202	281
gloB	79	51	4	12	22	65	32	2	9	37	60	49	2	8	38
yafS	27	24	8	7	10	28	27	6	2	13	20	22	4	5	10
rnhA	10	7	1	6	10	17	9	4	5	11	16	23	6	8	10
dnaQ	74	52	18	19	35	62	31	10	17	41	55	28	18	23	40
yafT	2	0	0	2	0	1	3	0	1	0	3	0	1	3	2
ykfM	0	0	0	0	0	0	0	0	0	0	0	0	0	0	1
yafV	31	38	8	9	12	36	27	10	11	18	17	20	13	18	35
ivy	269	846	201	148	652	258	735	228	135	847	206	980	181	164	1279
fadE	312	1252	30	31	198	305	861	33	48	274	236	1946	28	108	388
gmhA	132	71	36	42	85	126	67	30	41	110	136	97	37	59	113
yafJ	71	39	11	16	42	66	34	10	20	63	73	59	14	30	65
yafK	73	23	1	14	9	90	22	6	22	7	52	5	10	52	9
yafQ	22	15	14	7	6	26	17	17	15	4	20	29	14	16	11
dinJ	30	33	38	15	10	27	28	45	21	11	31	27	22	22	30
yafL	2	4	0	2	0	2	4	1	0	1	6	1	0	0	2
rayT	15	10	3	0	2	8	5	6	0	10	4	5	3	6	14
dinB	21	9	5	10	9	18	9	10	8	15	18	10	6	12	10
yafN	5	6	1	2	1	2	6	5	2	1	5	7	3	0	4
yafO	6	4	1	0	1	5	5	2	1	3	6	2	0	1	1
yafP	4	2	0	2	1	6	2	1	0	2	2	6	2	4	2
pepD	690	553	44	148	493	617	322	67	195	761	489	556	70	258	632
gpt	86	24	6	32	22	72	23	2	39	21	78	42	3	63	39
frsA	62	58	37	21	52	52	51	36	25	61	59	64	28	33	69
phoE	6	4	9	3	0	19	4	14	0	0	3	0	49	5	1
proB	173	137	14	33	96	184	133	12	32	151	105	129	21	69	111
proA	172	159	17	54	109	182	165	23	47	171	116	169	31	93	143
ykfI	0	3	0	0	0	2	1	0	0	0	0	1	0	0	0
yafW	0	0	0	0	0	0	0	0	0	0	0	0	0	0	0
ykfH	0	1	0	0	1	0	0	0	0	0	0	0	0	0	0
ykfG	0	0	0	0	0	0	0	0	0	0	0	0	0	0	0
yafX	0	0	0	0	0	0	0	0	0	0	0	0	0	0	0
ykfF	0	0	0	0	0	0	0	0	0	0	0	0	0	0	1
ykfB	23	6	4	10	6	20	7	2	11	15	20	10	5	5	17
yafY	4	3	0	0	5	3	2	1	1	2	1	0	2	0	4
yafZ	1	1	0	0	0	1	1	0	0	1	0	0	0	0	0
ykfA	24	4	0	5	4	24	6	0	1	2	8	7	0	11	5
perR	2	3	0	1	1	8	2	0	0	1	2	4	0	2	0
insI1	59	38	11	15	34	49	42	15	20	43	43	47	14	20	24
insH1	1222	415	132	179	346	1017	373	150	178	562	1037	524	158	307	484
mmuP	12	6	0	0	6	12	9	0	0	2	2	6	3	1	4
mmuM	24	19	2	4	10	27	14	2	4	20	15	21	7	12	19
afuC	3	3	0	0	1	3	2	0	0	0	4	1	0	3	1
yagA	4	1	0	0	0	1	1	0	0	0	0	0	1	1	5
yagE	75	50	2	6	80	61	65	1	13	138	55	71	1	9	86
yagF	117	93	5	27	148	101	122	8	34	209	92	91	4	30	127
yagG	12	10	2	2	8	15	7	3	7	19	21	12	2	6	5
yagH	25	12	1	9	18	13	20	7	2	31	20	20	6	12	18
yagI	17	17	7	10	11	13	41	2	3	13	23	10	11	10	12
argF	13	10	6	43	16	18	17	5	26	13	10	21	5	19	22
yagK	3	7	0	2	2	6	14	4	0	1	5	1	3	4	2
yagL	1	0	4	1	0	2	4	2	0	2	1	0	0	1	0
yagM	1	1	0	0	1	2	3	0	0	1	0	0	0	0	0
yagN	51	45	11	8	20	41	41	28	11	38	37	49	26	21	34
intF	50	54	14	4	22	73	41	22	12	32	30	44	23	9	28
paoD	13	17	2	1	5	9	10	3	1	5	7	13	2	2	15
paoC	41	57	1	2	37	30	43	3	1	30	12	48	5	3	59
paoB	9	37	1	2	13	15	18	1	3	27	10	25	0	1	26
paoA	8	22	0	0	7	10	13	2	1	12	4	18	0	1	17
yagU	62	9	5	1	9	94	10	3	7	12	21	3	2	8	13
ykgJ	3	0	1	1	0	5	6	1	0	1	6	5	1	0	1
ecpE	6	5	1	1	2	14	3	0	0	1	4	9	3	5	3
ecpD	7	9	1	0	4	9	15	2	2	7	11	10	4	8	4
ecpC	7	6	2	1	2	5	4	2	2	2	7	4	2	0	3
ecpB	0	1	2	0	3	1	4	0	0	1	2	0	2	1	1
ecpA	9	4	3	0	12	3	0	0	0	2	4	2	11	6	18
ecpR	1	0	1	0	3	1	0	0	0	0	0	0	0	1	2
ykgL	0	5	1	2	1	0	1	0	2	1	1	1	2	1	4
ykgO	0	0	0	1	0	3	0	0	1	1	0	0	1	1	6
ykgM	0	0	0	0	2	0	2	0	2	0	0	0	1	1	2
ykgR	0	5	0	0	0	2	5	0	0	0	1	0	0	0	1
insE1	24	13	13	8	16	18	13	10	12	10	15	8	3	14	9
insF1	26	25	5	18	13	26	34	7	7	19	35	30	13	14	26
rclC	5	1	0	0	3	2	4	3	0	2	1	0	1	0	1
rclB	1	0	0	0	0	4	0	1	0	0	1	0	0	0	0
rclA	42	3	2	2	5	47	10	0	4	4	35	11	0	4	7
rclR	12	7	2	2	9	11	15	2	1	6	14	2	2	0	5
ykgE	10	3	3	2	33	15	7	1	8	34	8	4	2	7	20
ykgF	45	11	1	12	33	48	18	4	7	67	22	13	5	12	47
ykgG	18	19	4	6	24	16	17	6	4	27	16	7	3	5	24
ykgH	0	4	0	0	0	1	0	0	1	0	1	0	0	1	0
betA	32	52	13	11	38	51	37	11	8	51	44	42	9	17	52
betB	83	67	41	28	68	76	90	34	29	103	48	66	37	24	73
betI	48	42	30	16	22	30	39	29	11	27	26	31	22	13	48
betT	63	62	19	18	22	43	52	32	13	32	44	54	27	19	41
yahA	11	25	8	5	17	18	60	4	4	10	7	10	11	7	21
yahB	18	7	1	3	3	11	6	4	0	5	7	5	3	2	8
yahC	2	0	0	0	1	3	0	1	0	1	1	1	2	2	1
yahD	7	2	0	2	5	9	2	3	0	7	6	2	1	0	4
yahE	0	0	0	0	1	0	2	1	0	1	0	1	0	0	0
yahF	3	1	0	2	0	4	2	0	2	0	8	1	1	3	2
yahG	1	0	0	0	2	2	2	2	0	0	1	0	0	0	2
yahI	0	0	0	0	0	0	0	0	0	0	0	0	0	0	0
yahJ	0	0	0	0	0	0	0	0	0	0	0	0	0	0	0
yahK	0	0	0	0	0	0	0	0	0	0	0	0	0	0	0
yahL	0	0	0	0	0	0	0	0	0	0	0	0	0	0	0
yahM	0	0	0	0	0	0	0	0	0	0	0	0	0	0	0
yahN	0	0	0	0	0	0	0	0	0	0	0	0	0	0	0
yahO	0	0	0	0	0	0	0	0	0	0	0	0	0	0	0
prpR	0	0	0	0	0	0	0	0	0	0	0	0	0	0	0
prpB	0	0	0	0	0	0	0	0	0	0	0	0	0	0	0
prpC	0	0	0	0	0	0	0	0	0	0	0	0	0	0	0
prpD	0	0	0	0	0	0	0	0	0	0	0	0	0	0	0
prpE	0	0	0	0	0	0	0	0	0	0	0	0	0	0	0
codB	0	0	0	0	0	0	0	0	0	0	0	0	0	0	0
codA	0	0	0	0	0	0	0	0	0	0	0	0	0	0	0
cynR	0	0	0	0	0	0	0	0	0	0	0	0	0	0	0
cynT	0	0	0	0	0	0	0	0	0	0	0	0	0	0	0
cynS	0	0	0	0	0	0	0	0	0	0	0	0	0	0	0
cynX	12	1	3	4	7	11	5	3	3	9	9	2	3	5	10
lacA	10	53	3	6	32	11	37	5	4	41	6	49	13	37	42
lacY	8	49	13	19	42	8	60	8	32	91	13	69	21	43	85
lacZ	53	557	89	235	551	29	579	99	202	754	65	470	165	427	837
lacI	0	0	0	0	0	0	0	0	0	0	0	0	0	0	0
mhpR	0	0	0	0	0	0	0	0	0	0	0	0	0	0	0
mhpA	0	0	0	0	0	0	0	0	0	0	0	0	0	0	0
mhpB	0	0	0	0	0	0	0	0	0	0	0	0	0	0	0
mhpC	0	0	0	0	0	0	0	0	0	0	0	0	0	0	0
mhpD	0	0	0	0	0	0	0	0	0	0	0	0	0	0	0
mhpF	0	0	0	0	0	0	0	0	0	0	0	0	0	0	0
mhpE	0	0	0	0	0	0	0	0	0	0	0	0	0	0	0
mhpT	4	2	0	0	0	1	3	1	1	2	1	2	2	0	0
yaiL	42	31	7	16	17	30	21	11	7	22	23	13	4	25	22
frmB	30	7	2	9	15	21	14	0	7	28	34	10	3	12	15
frmA	127	76	18	36	77	127	88	29	28	103	111	83	38	46	91
frmR	30	7	4	3	11	30	14	5	3	35	36	23	4	7	16
yaiO	3	5	3	0	1	6	2	3	1	0	4	3	2	6	1
insC1	76	47	13	17	21	75	44	18	12	23	48	41	15	21	43
insD1	91	63	12	7	35	86	59	10	8	36	53	68	15	26	55
yaiP	2	1	0	1	1	4	3	0	0	0	1	0	2	1	0
yaiS	0	0	0	0	0	0	0	0	0	0	0	0	0	1	0
tauA	0	5	0	0	0	1	4	1	0	0	1	3	1	0	0
tauB	0	2	0	0	0	0	0	0	2	0	1	4	0	0	0
tauC	2	2	0	1	1	3	1	3	0	2	1	5	0	0	0
tauD	3	2	4	1	1	2	2	1	2	1	0	3	5	4	0
hemB	106	117	21	61	87	92	100	21	73	119	108	118	29	64	106
yaiV	0	0	0	0	0	0	0	0	0	0	0	0	1	0	0
ampH	69	61	7	22	58	58	60	10	21	75	49	44	13	43	63
sbmA	22	64	6	14	19	20	66	5	6	37	15	32	9	14	45
yaiW	32	73	3	23	47	36	72	13	13	60	26	49	5	23	80
yaiY	0	266	17	25	97	3	220	11	15	123	2	182	21	13	204
yaiZ	46	16	3	0	9	38	13	2	4	20	38	25	3	12	7
ddlA	118	84	18	48	74	101	68	15	48	138	118	98	27	72	103
iraP	78	51	21	11	38	65	40	50	7	54	69	48	30	14	56
phoA	65	51	122	33	41	104	56	163	22	70	40	34	173	45	52
psiF	57	14	12	12	6	52	7	25	5	5	37	15	36	14	18
yaiC	2	4	1	2	0	4	1	0	0	1	6	1	1	4	2
proC	151	68	11	33	57	144	69	20	23	75	110	81	22	42	83
yaiI	9	17	7	7	6	16	6	3	5	12	11	13	5	10	22
aroL	38	29	13	20	11	44	51	7	22	18	35	42	9	40	25
yaiA	62	109	8	15	53	68	72	10	13	78	51	99	18	29	99
aroM	40	38	2	1	8	52	20	0	3	16	30	25	2	9	18
yaiE	64	61	86	62	47	79	65	73	31	61	46	61	65	29	81
rdgC	38	36	12	24	30	40	27	21	16	39	58	62	10	32	65
mak	121	53	16	18	44	124	42	14	13	77	77	62	14	19	74
araJ	20	8	0	7	11	16	10	5	5	5	10	8	5	8	10
sbcC	43	32	4	12	34	35	39	6	8	31	42	42	15	30	30
sbcD	24	23	0	4	16	23	12	1	8	15	23	13	3	14	18
phoB	44	34	94	84	14	65	22	150	48	15	20	15	174	44	30
phoR	20	10	79	36	10	30	22	100	20	9	7	20	106	25	16
brnQ	78	55	21	25	52	70	45	29	26	61	69	43	22	38	65
proY	46	41	1	12	30	40	37	9	18	34	27	15	7	25	37
malZ	19	145	7	12	72	16	85	8	8	74	17	148	6	17	154
acpH	17	10	2	2	2	16	4	2	1	4	17	11	1	7	13
queA	16	26	0	12	23	15	26	0	19	22	14	17	2	41	26
tgt	187	153	7	81	150	149	120	9	65	172	164	170	19	134	197
yajC	312	235	26	85	222	269	193	22	76	297	273	243	37	172	278
secD	344	336	25	150	324	286	287	32	148	441	225	323	27	275	405
secF	141	141	14	90	163	140	158	15	84	193	121	132	18	143	173
yajD	31	34	25	9	14	42	16	25	22	17	39	47	25	18	36
tsx	223	135	8	75	132	221	142	10	103	211	173	115	12	148	190
yajI	5	93	9	18	77	9	57	6	9	75	5	29	12	13	74
nrdR	51	44	22	27	29	34	29	15	16	65	48	44	19	34	47
ribD	133	84	25	50	98	82	101	24	46	121	85	93	30	60	111
ribE	170	88	29	50	111	164	74	37	43	161	113	99	24	86	132
nusB	150	113	41	55	120	178	76	33	63	156	145	103	32	109	150
thiL	51	44	8	23	49	54	34	12	26	43	45	54	23	50	47
pgpA	35	23	5	20	28	45	30	5	19	29	27	42	6	30	39
yajO	229	113	9	33	103	226	95	13	50	121	158	123	16	76	168
dxs	217	166	8	55	175	185	138	8	55	266	158	201	18	141	210
ispA	136	157	11	38	120	115	123	5	32	166	111	137	8	83	150
xseB	54	44	2	12	23	38	31	8	13	33	34	43	3	28	40
thiI	51	26	2	16	52	43	30	2	38	54	38	33	3	66	61
yajL	37	40	9	15	25	26	37	12	13	26	34	30	12	11	34
panE	34	58	15	14	34	29	34	13	8	49	33	34	14	13	44
yajQ	199	121	19	47	105	157	117	15	43	142	179	161	29	85	151
yajR	24	28	6	11	23	18	41	7	8	23	15	25	2	21	29
cyoE	801	371	87	189	634	591	342	110	260	929	851	658	162	539	760
cyoD	392	188	40	100	333	291	152	43	120	493	365	337	47	244	416
cyoC	596	262	50	105	463	438	225	60	177	687	609	541	66	374	614
cyoB	2196	849	163	441	1592	1620	666	183	552	2355	2154	1770	214	1381	2139
cyoA	1516	555	104	292	895	1185	383	99	366	1376	1505	1048	101	819	1168
ampG	66	73	11	25	67	55	54	5	39	98	55	56	8	66	106
yajG	156	176	38	74	142	109	133	38	57	242	125	134	42	71	222
bolA	217	137	176	78	76	205	114	186	90	89	126	127	203	101	146
tig	1202	649	36	378	1023	1122	543	51	435	1248	1063	819	74	900	1195
clpP	388	282	129	136	279	434	255	151	115	414	248	255	153	146	343
clpX	833	774	219	272	749	732	702	266	263	976	557	670	274	380	886
lon	1024	819	275	331	996	971	695	312	218	1388	396	607	328	382	873
hupB	1113	369	58	254	433	874	306	70	284	627	934	708	53	285	549
ppiD	273	274	32	117	242	294	198	40	142	345	201	219	45	230	248
ybaV	10	8	3	3	6	10	9	4	5	12	7	4	1	2	7
fadM	21	32	2	0	8	25	26	1	2	4	18	37	2	2	9
queC	45	45	4	13	38	26	34	4	11	60	26	30	3	26	38
ybaE	23	20	1	3	10	15	20	1	4	28	16	20	0	7	13
cof	11	17	2	2	15	7	14	2	4	11	8	13	4	10	19
ybaO	10	14	2	6	7	11	16	8	1	16	6	9	11	6	11
mdlA	20	23	8	10	16	18	33	15	12	27	20	18	18	15	29
mdlB	23	16	6	13	11	18	16	11	10	18	16	19	12	16	14
glnK	1	0	0	0	2	1	0	0	1	0	0	0	0	0	1
amtB	9	8	2	6	1	9	3	1	7	6	16	1	6	5	6
tesB	71	163	17	22	80	77	103	19	18	105	55	111	24	20	158
ybaY	417	686	32	56	606	485	546	34	36	733	375	500	46	67	1063
ybaZ	13	4	3	0	4	11	2	1	4	2	2	8	2	6	7
ybaA	11	12	4	4	1	15	15	3	1	5	3	17	1	2	5
ylaB	30	14	6	8	8	30	18	4	7	11	25	24	3	14	18
ylaC	74	46	4	22	20	82	27	12	25	37	100	47	6	49	46
maa	41	33	9	10	17	37	46	6	10	27	32	28	11	15	31
hha	54	146	30	42	55	66	100	39	43	90	22	91	49	33	110
tomB	33	160	97	81	87	43	120	74	77	76	35	96	76	59	125
acrB	552	1442	256	340	690	544	1125	305	313	903	371	1220	294	460	859
acrA	261	765	162	199	360	244	578	162	152	523	200	622	171	224	445
acrR	11	45	8	12	19	24	34	17	11	24	13	56	10	16	29
mscK	64	128	5	45	130	58	114	4	62	120	44	113	8	100	152
ybaM	13	8	1	3	4	7	5	1	1	4	4	5	2	3	7
priC	11	11	4	8	9	22	18	2	12	19	23	15	4	6	14
ybaN	20	16	0	3	3	4	17	1	4	11	17	20	2	14	10
apt	118	75	3	43	51	94	70	1	49	48	99	42	6	116	69
dnaX	119	111	6	47	82	99	74	8	35	107	119	74	10	99	109
ybaB	137	93	10	39	72	142	75	4	47	118	112	105	16	74	123
recR	135	89	6	40	134	119	71	7	31	138	118	91	4	79	135
htpG	1051	759	458	354	1149	936	636	487	307	1735	325	610	481	315	888
adk	454	206	16	99	170	397	121	23	73	230	396	279	42	197	185
hemH	46	29	9	16	16	75	36	6	14	34	36	39	12	14	38
aes	5	7	0	3	12	6	8	0	5	8	6	10	3	1	7
gsk	54	53	2	16	20	38	33	3	27	19	33	46	6	56	41
ybaL	215	37	13	40	58	213	49	24	37	82	170	65	38	55	82
fsr	28	27	1	5	9	37	15	6	7	20	8	22	4	15	23
ushA	342	112	24	55	94	320	93	24	47	126	220	109	32	65	157
ybaK	14	6	0	6	5	22	4	1	6	6	15	4	2	8	9
ybaP	4	21	11	7	11	20	13	9	4	17	10	12	8	8	9
ybaQ	23	18	7	7	5	22	21	7	6	8	18	13	10	5	13
copA	101	172	164	1046	142	107	182	150	753	203	116	168	118	372	186
glsA	362	30	4	5	29	364	30	2	12	14	309	168	6	49	67
ybaT	179	24	1	6	7	157	18	1	2	12	195	57	3	34	23
cueR	52	28	30	10	6	48	16	22	14	14	29	33	13	21	28
ybbJ	13	25	11	6	19	11	16	10	4	29	14	10	22	6	21
qmcA	44	52	30	37	50	52	39	36	19	60	66	41	43	30	84
fetA	17	13	6	1	2	14	11	3	2	18	15	13	3	6	16
fetB	16	5	9	5	7	17	7	5	2	13	13	16	2	4	9
ybbN	201	191	156	83	243	208	163	186	87	343	102	162	158	94	173
ybbO	35	54	12	7	44	35	56	8	10	74	31	35	10	25	46
tesA	13	39	12	12	21	25	22	8	6	35	25	30	7	10	21
ybbA	39	46	8	15	27	26	51	3	25	48	18	38	22	14	48
ybbP	33	82	12	16	48	47	83	8	9	74	40	51	14	32	80
rhsD	17	14	9	12	9	24	19	13	5	28	29	15	7	11	14
ybbC	1	5	4	0	0	7	3	2	1	1	0	0	8	2	2
mnmH	18	21	1	5	7	9	14	0	7	9	13	17	4	14	4
allS	1	4	0	0	1	3	1	0	0	1	0	2	1	0	2
allA	1	2	3	0	1	1	3	0	3	5	1	2	2	0	1
allR	293	148	47	59	85	331	128	51	59	103	188	149	42	93	109
gcl	7	7	1	0	6	12	7	0	0	3	5	8	3	4	10
hyi	1	1	0	0	2	2	1	1	0	1	2	0	2	3	1
glxR	3	5	0	1	1	1	3	1	1	1	4	2	0	2	1
ybbW	1	0	0	0	0	5	2	0	0	0	4	0	0	3	0
allB	12	8	5	4	3	14	7	2	3	2	11	8	10	3	13
ybbY	3	3	0	0	1	4	3	0	0	0	4	0	0	1	2
glxK	23	10	2	3	6	16	9	0	2	6	21	5	5	9	7
allE	23	6	2	7	2	19	15	1	4	12	15	11	3	7	25
allC	5	2	2	3	11	8	3	0	2	1	3	6	4	1	7
allD	2	1	0	1	0	2	1	0	0	1	4	0	0	0	2
fdrA	3	0	0	0	0	0	1	0	0	0	1	2	0	0	2
ylbE	2	1	0	0	4	0	5	1	0	1	3	0	1	1	1
ylbF	3	1	0	0	2	1	4	0	3	1	0	0	0	0	2
ybcF	1	0	0	3	0	1	0	2	0	0	0	3	0	2	0
purK	150	9	0	6	7	128	1	0	2	7	127	1	0	8	7
purE	67	7	0	2	4	76	1	0	4	2	63	2	4	7	2
lpxH	36	32	5	12	20	34	13	2	6	44	39	46	3	32	38
ppiB	349	171	51	81	213	318	146	43	78	244	315	243	54	111	302
cysS	122	73	15	48	75	124	49	17	56	103	84	77	27	86	102
ybcI	2	19	0	0	13	0	10	0	0	8	1	8	1	3	8
ybcJ	27	7	4	8	16	25	8	5	7	16	25	11	5	11	11
folD	132	20	8	24	54	109	17	4	21	31	107	37	8	46	42
sfmA	2	0	0	0	1	3	2	0	0	0	0	3	0	0	2
sfmC	0	0	0	0	0	0	0	0	0	0	1	0	0	0	0
sfmD	4	0	0	0	3	3	5	0	1	0	3	3	2	0	4
sfmH	2	1	0	0	0	1	1	0	0	0	0	0	0	0	0
sfmF	3	0	0	0	1	0	1	2	0	0	1	1	2	0	0
sfmZ	0	1	0	0	0	1	4	0	2	1	0	0	0	1	0
intD	32	20	9	8	19	46	33	13	11	23	18	32	14	22	22
emrE	5	4	2	1	2	12	4	7	4	4	11	2	8	5	5
ybcK	0	5	0	0	0	5	2	0	0	0	1	0	1	1	1
ybcL	2	1	0	0	0	4	1	2	0	7	3	2	1	1	0
ybcM	12	13	10	4	6	17	13	7	3	6	12	5	22	3	20
ylcH	2	0	0	0	0	0	1	0	0	0	0	1	0	2	0
ybcN	2	0	0	0	0	1	0	0	0	0	0	0	0	0	0
ninE	0	0	0	0	0	0	0	0	0	0	0	0	0	0	0
ybcO	1	0	0	0	0	0	2	0	0	0	0	0	0	0	0
rusA	0	0	0	0	0	0	1	0	0	0	0	0	0	0	0
ylcG	0	0	1	0	0	0	0	0	0	0	0	0	0	0	0
quuD	1	2	0	0	1	2	3	0	0	0	1	1	1	0	0
essD	2	0	0	0	0	2	1	0	0	0	2	0	0	1	0
rrrD	1	0	0	0	1	0	0	0	1	0	0	1	0	2	2
rzpD	9	2	4	1	6	10	3	2	0	9	4	2	1	1	3
rzoD	1	0	0	0	0	0	0	0	0	0	0	0	0	0	1
borD	71	23	19	41	74	54	19	20	40	91	52	17	30	86	97
ybcV	0	1	0	0	0	0	0	1	0	0	1	0	0	0	0
ybcW	9	3	7	1	8	15	2	3	5	8	10	3	3	6	12
ylcI	3	0	1	0	1	3	1	0	0	0	6	4	0	0	0
nohD	4	7	3	6	11	15	3	3	3	3	3	4	0	3	9
appY	8	6	0	2	1	10	3	3	2	2	5	3	0	7	5
ompT	667	151	382	134	382	654	207	463	126	447	525	105	576	353	652
envY	2	0	4	0	0	6	1	1	0	4	4	1	3	0	3
ybcH	13	9	0	1	0	19	4	1	4	1	10	8	1	5	8
nfrA	37	18	1	8	11	30	17	1	10	15	26	18	1	13	24
nfrB	22	9	0	3	2	12	7	1	3	3	10	6	0	6	5
cusS	17	28	4	6	13	23	25	2	6	12	17	14	4	17	14
cusR	20	15	4	5	6	15	15	3	2	12	10	14	7	11	15
cusC	0	3	0	0	0	0	0	0	0	0	1	0	3	0	0
cusF	3	1	0	0	3	3	0	0	0	0	2	0	0	0	0
cusB	1	3	0	0	1	3	2	0	1	1	3	0	0	4	0
cusA	12	12	1	2	2	22	5	3	7	2	11	4	2	11	0
pheP	23	26	0	12	10	32	18	2	11	15	24	16	4	29	25
ybdG	53	194	8	20	158	54	189	10	18	198	29	141	15	17	286
nfsB	112	155	27	46	115	113	118	38	61	126	104	147	45	93	143
ybdF	14	16	4	4	11	18	10	4	1	6	12	5	4	8	8
ybdJ	17	24	2	3	12	11	10	1	3	20	12	20	2	4	19
ybdK	82	159	9	13	104	109	116	8	5	138	66	168	7	28	194
hokE	2	2	1	0	0	2	1	0	0	0	1	0	1	0	3
entD	8	4	0	0	2	3	0	1	2	1	11	14	1	1	5
fepA	174	38	0	7	26	73	19	0	15	13	93	191	4	56	67
fes	46	42	0	3	12	28	18	0	1	9	23	67	0	19	20
ybdZ	12	6	0	3	1	4	1	0	0	1	8	18	0	3	2
entF	213	90	2	6	47	98	63	1	5	33	138	255	3	56	62
fepE	2	0	0	0	0	0	0	0	0	0	0	2	2	1	1
fepC	39	15	0	3	4	15	4	0	5	6	17	21	1	14	6
fepG	18	12	1	2	0	8	1	0	3	12	11	19	1	7	8
fepD	23	22	1	4	5	10	11	1	4	3	11	26	4	14	10
entS	34	10	0	5	3	14	8	0	4	3	26	41	1	22	17
fepB	52	22	0	3	8	27	16	1	6	13	27	49	0	18	12
entC	162	57	0	10	21	77	29	0	11	9	139	180	0	39	40
entE	143	35	0	6	30	106	38	1	7	21	129	233	0	46	55
entB	98	38	0	1	16	35	24	0	0	9	85	121	0	24	29
entA	66	35	1	5	21	56	16	0	6	11	57	99	0	14	40
entH	46	10	0	3	6	26	8	1	5	3	41	66	1	8	11
cstA	1318	217	36	96	470	1253	181	33	160	860	917	419	31	158	449
ybdD	114	20	1	3	16	111	16	2	8	33	83	41	2	9	24
ybdH	6	8	1	9	4	9	4	9	9	6	13	9	3	7	12
ybdL	8	6	0	3	0	5	3	0	2	3	5	3	1	5	2
ybdM	9	5	0	0	0	5	1	0	3	5	8	3	1	0	0
ybdN	5	3	0	0	1	3	1	3	0	0	3	1	2	0	4
ybdO	6	2	0	0	0	3	3	1	1	2	0	2	1	1	1
dsbG	60	21	3	8	27	47	28	5	2	18	44	24	5	13	35
ahpC	1931	1504	214	495	1192	1990	1109	239	508	1689	1558	1638	332	883	1671
ahpF	211	149	14	76	190	216	139	17	87	246	166	139	34	145	240
uspG	163	76	136	105	70	106	78	146	89	90	119	85	159	95	130
ybdR	22	204	7	2	84	21	136	7	0	77	19	257	8	10	163
rnk	115	92	4	38	67	129	61	4	29	74	93	103	4	56	69
rna	46	46	7	16	29	39	38	15	23	35	32	53	13	35	57
citT	3	2	1	0	1	3	1	1	1	0	4	0	1	2	1
citG	0	0	2	0	0	0	0	0	0	0	0	0	0	0	0
citX	0	0	0	1	0	0	0	0	1	0	0	0	0	0	0
citF	3	2	0	4	0	2	0	0	2	0	1	0	0	2	0
citE	0	0	0	0	0	0	0	0	1	0	0	0	0	0	1
citD	0	0	0	0	0	0	0	0	0	0	0	0	0	0	0
citC	0	1	0	0	0	1	0	0	0	0	0	0	0	0	0
citA	21	5	4	4	2	10	7	4	6	7	13	4	3	1	7
citB	8	6	0	4	3	10	1	1	1	1	4	3	1	5	4
dcuC	4	7	0	75	14	2	13	3	58	42	1	2	1	35	24
pagP	5	13	0	0	8	5	10	1	0	6	2	6	1	2	9
cspE	1593	1322	703	951	738	1425	918	625	801	982	1067	1441	692	1174	1102
flc	13	6	7	5	1	10	8	7	3	2	13	7	6	5	8
tatE	58	81	21	22	16	46	66	7	17	22	36	61	15	37	43
lipA	201	143	21	41	97	181	104	41	81	159	201	182	45	113	133
ybeF	1	1	0	0	6	1	1	0	0	0	1	1	0	0	2
lipB	47	24	8	4	19	41	29	4	11	27	27	25	9	26	21
ybeD	86	76	139	277	103	103	76	150	173	152	29	77	126	125	81
dacA	150	152	21	45	115	145	132	24	50	182	135	161	30	113	183
rlpA	135	147	23	49	110	126	122	26	28	113	114	117	42	84	123
mrdB	34	42	9	11	43	29	30	11	29	43	34	45	9	40	57
mrdA	62	76	6	38	42	47	64	2	39	58	51	48	8	52	73
rlmH	35	34	2	20	37	18	26	2	9	32	47	11	1	32	42
rsfS	51	32	4	7	32	50	39	4	13	33	37	28	4	47	40
cobC	25	24	2	4	16	18	10	2	4	4	15	11	4	13	14
nadD	43	27	3	5	17	42	18	1	9	37	23	31	6	17	31
holA	71	64	6	15	48	62	61	11	21	46	56	57	10	41	63
lptE	117	97	15	44	115	123	65	10	44	114	108	113	24	113	104
leuS	638	411	45	175	359	636	319	39	199	474	524	482	57	375	534
ybeL	253	179	68	70	107	270	129	69	46	138	205	168	71	65	230
ybeQ	3	1	3	1	0	4	2	0	0	2	1	3	0	0	1
ybeR	0	0	0	0	0	0	0	0	0	0	0	0	0	0	0
djlB	3	1	0	0	0	3	1	0	0	0	1	0	0	0	1
ybeT	0	0	0	0	0	0	0	2	1	0	0	0	0	0	1
ybeU	0	1	0	0	0	3	2	1	0	0	2	0	0	0	1
djlC	9	5	0	0	4	4	3	0	0	3	7	6	3	1	8
hscC	9	6	0	1	3	9	4	0	2	12	6	10	2	0	2
rihA	84	48	1	20	94	83	46	4	25	131	108	108	0	32	88
gltL	49	30	2	8	26	49	30	0	9	45	30	55	3	16	25
gltK	25	18	1	7	24	30	21	1	2	40	19	36	3	16	21
gltJ	47	29	4	8	25	47	29	5	4	35	28	46	4	19	23
gltI	277	185	36	50	91	242	137	20	42	154	232	266	40	48	165
lnt	79	111	4	37	110	82	119	6	32	116	51	67	4	75	129
ybeX	290	310	28	65	177	275	287	30	58	287	157	207	39	125	306
ybeY	110	159	25	20	86	102	104	22	33	99	62	90	32	34	117
ybeZ	337	286	73	67	226	305	199	80	53	304	160	224	101	89	262
miaB	145	103	3	45	58	149	68	5	52	50	110	90	10	111	114
ubiF	118	74	28	40	72	101	58	23	49	67	93	95	16	44	73
asnB	73	141	198	419	176	105	129	223	305	268	58	94	179	238	266
umpH	86	79	17	18	68	87	72	17	41	90	55	76	27	42	70
nagC	122	79	10	40	104	104	80	14	28	88	81	85	15	58	107
nagA	193	89	24	33	110	131	65	16	32	114	120	91	22	51	130
nagB	172	81	15	31	76	168	66	9	22	110	149	115	15	45	98
nagE	463	71	10	131	201	438	95	21	212	344	340	104	25	186	256
glnS	361	286	37	168	237	317	202	41	141	369	345	288	45	208	403
chiP	19	6	1	1	10	16	2	0	2	6	15	4	1	2	2
chiQ	2	0	2	1	0	3	0	0	1	4	3	1	0	0	0
fur	266	180	39	114	131	239	181	44	88	171	250	208	63	124	206
uof	60	39	11	11	24	31	25	6	11	29	45	30	9	18	33
fldA	230	143	23	87	110	230	124	28	59	148	181	156	69	102	177
ybfE	17	12	2	6	6	17	11	2	13	2	13	6	1	8	6
ybfF	46	18	3	15	13	34	32	2	16	13	45	15	8	17	19
seqA	113	106	20	21	103	111	83	19	24	121	85	101	21	33	95
pgm	500	400	40	133	358	473	306	43	134	511	339	356	77	234	491
ybfP	4	0	1	1	1	4	2	0	0	4	4	2	0	0	1
potE	7	8	6	2	7	17	6	2	0	2	6	5	2	2	8
speF	8	3	1	0	1	1	1	0	0	0	1	2	0	1	0
ybfK	0	0	0	0	0	0	0	0	0	0	0	0	0	0	0
kdpE	29	22	2	2	10	31	15	5	4	6	36	38	4	6	27
kdpD	196	121	10	47	153	145	103	24	47	122	175	292	17	59	163
kdpC	65	37	2	20	67	56	17	0	21	47	77	106	1	24	78
kdpB	177	116	6	46	217	162	69	2	70	142	226	381	4	67	270
kdpA	175	97	5	58	145	123	51	5	52	99	211	299	6	72	264
kdpF	9	3	0	0	3	1	1	1	2	4	3	5	0	2	7
ybfA	11	14	19	20	14	12	15	23	14	2	3	17	14	18	12
rhsC	17	18	2	8	9	10	17	2	4	12	20	17	5	6	25
ybfB	4	1	0	0	0	0	0	0	0	2	2	1	1	0	0
ybfC	1	5	0	0	1	3	0	1	0	1	5	1	2	0	1
ybfD	1	4	0	0	0	1	0	0	0	0	0	0	0	2	3
ybgA	37	19	2	0	15	52	20	1	3	13	24	21	1	6	26
phr	83	25	3	7	15	67	24	3	7	26	37	43	4	8	25
dtpD	2	22	1	3	6	7	12	3	0	1	7	6	0	2	6
ybgI	124	115	35	32	109	132	101	32	11	128	90	110	43	41	139
ybgJ	106	85	22	23	55	102	82	27	31	94	62	84	30	45	114
ybgK	126	93	19	21	52	104	61	32	18	120	73	80	24	35	111
ybgL	49	42	7	19	20	59	43	10	15	47	46	33	11	29	43
nei	8	13	1	3	5	31	15	2	2	21	9	16	4	4	14
abrB	0	3	0	2	3	0	7	6	4	1	6	4	3	1	6
ybgO	0	0	1	0	0	3	0	0	0	0	1	0	0	0	2
ybgP	0	2	0	0	0	2	1	0	0	0	0	1	0	0	0
ybgQ	4	0	0	2	0	0	6	0	0	0	0	3	1	0	0
ybgD	1	2	0	0	0	0	1	0	0	0	0	1	0	0	1
gltA	4817	4849	531	967	2905	4345	3577	555	860	3982	3757	4967	739	1266	3713
sdhC	992	367	29	72	304	824	233	21	84	432	854	483	31	216	368
sdhD	843	293	30	46	303	702	197	23	64	386	743	418	33	203	381
sdhA	3690	1376	146	312	1449	3462	1132	171	391	2180	3264	2172	157	888	1897
sdhB	1634	626	89	183	561	1377	475	99	195	825	1350	840	108	411	796
sucA	4389	2589	156	465	2231	3621	1940	183	624	3469	3587	3783	195	1321	2411
sucB	2684	1554	113	541	1607	2188	1332	124	687	2588	2395	2112	139	1058	1688
sucC	3353	1862	100	372	1776	2664	1433	97	481	2592	2941	2612	114	847	1775
sucD	2681	1485	98	507	1302	2135	1209	113	597	1931	2230	2022	117	752	1360
mngR	18	23	3	10	6	11	13	2	6	13	9	10	7	3	12
mngA	2	3	0	0	4	0	6	0	1	1	0	2	0	0	3
mngB	10	5	5	4	10	17	14	5	5	10	13	13	8	6	5
cydA	562	215	56	498	334	558	230	52	382	678	477	328	67	533	562
cydB	381	196	40	539	237	391	195	45	386	514	307	159	77	408	395
cydX	59	31	9	161	37	56	38	12	99	76	33	25	22	115	57
ybgE	84	20	16	57	25	76	34	12	31	71	62	41	19	37	75
ybgC	31	31	5	14	28	35	20	4	14	27	36	20	5	23	26
tolQ	59	84	10	41	44	63	70	14	24	62	40	66	20	65	84
tolR	25	33	2	14	29	23	33	6	16	27	20	39	17	31	30
tolA	80	128	14	39	93	72	113	12	40	108	64	121	22	77	151
tolB	729	802	106	174	468	724	590	129	150	643	578	731	142	329	805
pal	1103	555	88	149	370	968	435	79	166	493	865	614	98	253	570
ybgF	279	203	29	45	170	317	197	16	44	273	199	255	27	120	265
nadA	33	27	3	4	10	18	11	0	5	13	23	10	2	11	7
pnuC	73	42	1	7	12	65	24	7	6	15	54	24	8	12	22
zitB	30	23	9	2	20	32	29	9	1	26	21	17	11	12	35
ybgS	209	776	127	56	339	173	678	127	54	366	162	779	134	82	781
aroG	144	96	4	27	52	208	56	11	22	74	118	113	9	51	111
gpmA	987	684	173	213	533	1016	501	186	211	698	747	882	191	325	805
galM	537	354	42	179	540	576	387	45	244	906	352	366	68	307	660
galK	193	213	27	155	436	167	236	14	212	781	141	209	29	264	382
galT	109	177	16	90	332	95	158	10	136	620	92	146	16	173	283
galE	150	250	18	133	400	108	188	14	177	647	85	303	15	170	354
modF	35	56	27	15	50	35	60	24	7	49	26	62	32	19	51
modE	22	16	0	14	21	20	27	2	17	23	15	20	5	26	26
acrZ	36	52	27	47	23	13	52	21	43	22	34	67	19	28	30
modA	45	35	3	16	18	42	28	2	12	18	34	32	3	10	17
modB	30	27	2	6	9	24	19	3	2	17	26	17	1	16	11
modC	35	33	1	5	18	31	28	2	8	19	34	26	2	9	12
ybhA	49	23	8	6	18	33	33	4	23	25	40	33	7	31	26
pgl	517	270	38	80	219	472	246	32	56	243	353	355	50	95	379
ybhD	5	5	4	1	6	6	2	0	3	4	4	2	3	2	7
ybhH	1	0	0	0	0	0	0	0	0	0	0	0	0	0	0
ybhI	2	1	0	0	0	1	0	0	0	0	1	0	1	0	0
ybhJ	7	2	1	4	2	1	9	1	0	0	3	0	3	2	2
ybhC	108	27	8	30	60	95	26	11	45	63	97	58	7	92	96
ybhB	138	105	14	22	45	111	97	14	14	71	114	115	5	39	68
bioA	12	10	2	26	23	8	4	3	19	43	33	23	1	33	43
bioB	20	37	2	18	95	14	6	2	20	99	35	25	4	44	95
bioF	12	21	1	10	70	9	6	0	10	95	25	19	0	43	70
bioC	9	6	2	8	26	5	0	0	10	37	4	19	1	23	34
bioD	9	8	0	3	25	2	4	2	6	33	6	13	1	24	34
uvrB	202	114	46	48	60	195	93	30	35	93	136	137	33	76	100
ybhK	18	33	9	11	15	32	23	10	15	25	22	28	8	18	27
moaA	78	73	22	35	50	73	60	28	34	80	71	84	26	52	45
moaB	92	68	22	17	40	84	65	16	26	72	88	90	24	29	66
moaC	62	61	3	23	25	90	39	21	27	66	48	31	21	34	38
moaD	21	18	4	3	10	17	10	3	10	21	22	23	8	11	15
moaE	56	57	11	15	26	59	41	15	19	43	51	55	15	19	37
ybhL	182	45	41	40	34	184	40	46	45	50	143	75	44	63	66
ybhM	6	5	1	3	0	8	0	1	1	0	3	0	2	0	3
ybhN	10	44	3	1	32	19	56	1	1	27	13	38	2	4	43
clsB	58	138	10	9	80	60	116	4	4	80	16	100	18	7	156
ybhP	62	120	3	11	80	58	88	3	3	77	22	85	8	5	178
ybhQ	69	36	24	21	40	68	42	16	21	51	72	74	15	38	54
ybhR	25	48	5	13	16	17	46	8	11	37	25	59	8	11	31
ybhS	27	47	4	15	26	24	38	7	8	47	19	55	5	12	33
ybhF	106	150	6	36	119	84	147	17	26	167	63	205	15	38	162
ybhG	75	160	24	63	122	80	125	26	52	157	44	172	33	61	166
ybiH	31	85	20	37	53	41	88	28	30	94	26	88	21	22	89
rhlE	15	13	1	11	17	20	28	0	13	12	3	10	2	14	29
ybiA	3	2	4	0	4	5	1	3	2	6	3	7	1	2	8
dinG	28	23	6	10	20	19	17	5	6	21	20	20	4	17	26
ybiB	105	46	30	24	47	116	53	24	26	56	75	64	22	40	56
ybiC	109	59	16	27	44	147	52	22	35	40	53	63	24	32	93
ybiJ	10	14	7	12	1	7	15	10	5	5	9	9	7	6	8
ybiI	20	5	4	1	3	7	4	2	3	2	16	9	6	5	6
ybiX	27	3	1	0	3	11	0	0	1	2	27	6	0	5	2
fiu	172	5	1	15	18	87	4	1	7	11	134	53	0	42	24
mcbA	12	9	2	0	1	10	11	1	5	7	16	10	3	3	7
rlmF	27	14	4	14	8	20	22	4	4	13	15	17	7	10	12
ybiO	33	135	5	2	41	43	118	3	3	47	27	93	2	8	79
glnQ	198	74	7	42	70	132	52	11	23	109	194	130	11	53	66
glnP	174	58	10	26	61	162	56	12	25	72	204	115	20	48	84
glnH	859	244	91	175	222	785	162	101	193	349	922	454	70	169	335
dps	2123	1718	369	493	870	1953	1436	401	305	1021	1486	2104	438	620	1539
rhtA	5	3	0	3	2	11	9	3	1	4	6	6	1	6	8
ompX	549	2621	436	519	1204	660	2180	412	415	1313	422	1648	474	484	1991
opgE	10	9	1	5	4	18	12	3	10	8	18	7	2	12	7
mntS	67	73	63	23	13	55	62	39	22	19	43	64	54	32	27
mntR	51	20	19	13	20	46	24	17	9	29	30	22	11	20	21
ybiR	30	17	3	15	8	33	26	5	11	24	29	15	9	21	14
ldtB	118	304	19	79	213	111	240	24	63	243	71	183	28	132	318
ybiT	122	80	3	42	68	133	70	1	51	79	91	98	6	94	106
ybiU	56	40	5	5	24	81	29	12	7	21	21	33	13	22	49
ybiV	18	39	7	5	12	23	33	15	11	19	11	31	15	15	21
ybiW	10	14	0	9	2	7	10	0	6	3	9	5	1	4	4
ybiY	3	3	0	0	0	0	0	1	0	0	0	0	0	0	0
fsaA	11	8	8	7	6	11	6	2	1	4	8	7	2	5	3
moeB	26	23	5	13	20	33	18	10	10	16	26	26	11	10	24
moeA	98	52	12	24	51	84	26	20	35	75	75	64	13	30	80
iaaA	161	202	29	23	46	117	143	45	17	85	99	193	59	42	89
gsiA	143	201	22	15	59	131	129	26	11	94	80	152	30	40	104
gsiB	108	136	9	12	43	79	102	15	17	51	46	119	16	26	74
gsiC	32	38	4	7	19	26	27	7	7	21	19	59	9	13	38
gsiD	30	31	0	5	10	34	35	3	5	7	10	35	11	14	19
yliE	25	22	0	6	13	20	11	1	7	15	22	16	9	8	12
yliF	8	2	2	0	2	7	7	2	1	7	5	4	4	5	8
rimO	58	20	1	21	30	53	13	1	27	14	42	27	1	64	38
bssR	12	32	11	8	5	9	19	12	8	7	18	38	17	5	6
yliI	72	80	9	6	41	63	52	10	8	56	53	94	8	13	64
gstB	100	93	31	24	33	154	89	37	25	66	83	118	43	56	88
dacC	332	306	144	58	170	399	226	168	62	211	218	245	176	97	346
deoR	37	53	16	13	48	42	47	9	17	50	21	39	8	27	82
ybjG	37	90	12	14	56	28	52	4	25	59	16	28	23	49	135
mdfA	27	17	3	13	20	35	26	9	11	16	30	26	5	24	38
ybjH	6	47	2	8	6	4	47	1	6	6	2	37	2	3	9
ybjI	20	18	3	7	23	36	16	8	3	24	21	24	8	8	18
ybjJ	12	14	12	11	6	15	13	13	9	16	11	11	10	11	18
rcdA	9	6	1	3	4	9	2	2	1	3	8	9	2	4	7
ybjL	54	28	2	17	10	61	19	5	17	24	49	22	4	31	31
ybjM	5	12	5	6	7	19	4	2	3	4	6	2	4	6	4
grxA	12	9	2	0	4	16	10	1	1	7	12	7	2	6	11
ybjC	17	30	5	12	9	10	19	6	8	7	13	38	1	13	12
nfsA	88	99	10	41	60	66	79	10	30	72	70	171	9	52	97
rimK	74	55	3	22	44	59	49	6	28	62	38	87	7	30	51
ybjN	48	71	3	15	40	60	49	7	17	36	49	47	13	26	30
potF	93	59	8	3	14	118	29	10	0	17	52	58	13	15	34
potG	45	15	2	0	2	32	9	2	3	3	21	15	1	4	17
potH	21	5	0	0	0	26	8	2	0	2	8	9	1	3	5
potI	21	5	2	1	2	20	9	1	0	4	6	4	3	4	3
ybjO	25	18	2	2	0	12	15	0	1	11	15	11	2	7	24
rlmC	20	20	0	7	23	18	22	1	4	10	16	16	5	14	15
artJ	34	34	2	19	24	44	25	4	18	13	21	46	4	10	27
artM	128	63	5	17	31	123	48	3	18	49	75	73	11	28	51
artQ	197	75	3	17	27	144	50	6	17	61	127	76	12	38	51
artI	490	165	10	67	96	482	122	22	44	137	374	227	17	84	172
artP	229	141	11	16	73	240	103	22	7	82	150	150	15	42	113
ybjP	343	211	31	36	164	326	165	26	32	202	230	220	31	34	240
ybjQ	67	34	21	24	32	94	33	9	11	28	37	50	13	25	37
amiD	105	48	14	24	46	98	52	16	13	51	74	64	16	35	67
ybjS	48	64	6	10	28	33	37	7	22	29	24	54	12	23	28
ybjT	60	67	9	7	31	75	63	13	14	32	50	77	17	34	33
ltaE	117	109	10	29	46	118	91	20	25	75	108	106	20	47	87
poxB	384	340	67	34	142	435	278	72	37	186	290	374	89	51	222
hcr	1	5	2	5	0	3	5	4	3	6	5	2	2	4	1
hcp	0	2	0	2	0	3	2	0	0	0	0	3	0	0	1
ybjE	15	5	5	3	6	15	6	1	8	5	7	9	1	17	15
aqpZ	9	3	1	1	4	13	6	0	4	7	5	1	2	2	4
ybjD	56	42	9	12	26	44	25	11	12	32	44	51	14	20	37
ybjX	130	389	33	90	207	148	292	26	77	278	82	115	62	198	504
macA	39	32	6	13	9	28	23	3	10	27	22	25	6	11	32
macB	62	43	37	49	45	79	33	52	33	41	45	37	43	19	22
cspD	1280	628	113	226	279	1047	445	94	211	366	1030	942	111	193	368
clpS	48	61	22	17	37	42	39	25	19	29	45	45	11	20	45
clpA	708	1187	716	411	590	725	1004	773	415	931	468	1008	914	390	1096
infA	206	75	11	58	72	165	54	12	65	67	155	102	20	124	99
aat	43	20	5	14	14	34	18	3	9	24	26	29	7	14	30
cydC	56	65	17	36	43	42	49	14	25	67	24	51	15	56	53
cydD	63	49	22	21	36	36	36	12	24	47	59	54	15	55	74
trxB	234	292	41	81	212	208	215	46	68	221	213	302	51	140	214
lrp	227	211	33	60	196	250	170	35	51	227	160	219	38	73	214
ftsK	268	375	59	126	302	325	334	41	106	339	201	334	64	188	323
lolA	66	323	21	67	225	56	268	24	62	302	44	242	24	60	346
rarA	45	205	8	32	105	55	153	14	21	153	42	107	10	45	181
serS	521	348	28	206	382	510	290	33	197	517	348	400	34	303	440
dmsA	17	10	1	65	16	20	16	2	43	67	17	11	2	29	20
dmsB	8	7	0	21	9	6	13	0	23	28	4	2	0	13	12
dmsC	8	19	1	50	6	5	15	1	42	33	3	2	1	34	12
ycaC	543	209	7	10	47	447	133	11	21	49	441	383	20	53	107
ycaD	31	20	3	15	11	27	23	4	8	1	14	4	8	23	8
ycaM	33	5	0	12	2	19	5	0	7	4	15	6	0	14	0
ycaN	6	0	3	5	3	11	5	7	0	2	11	3	6	1	4
ycaK	1	3	1	0	0	5	0	3	3	0	8	2	1	0	1
pflA	68	68	23	36	42	73	38	19	23	60	57	60	24	49	55
pflB	2036	1788	137	919	1346	1793	1371	151	872	1977	1545	1826	183	1064	1601
focA	124	67	12	29	35	101	67	14	31	84	89	127	17	32	74
ycaO	64	44	1	45	59	51	29	3	44	61	38	27	3	94	78
ycaP	43	41	2	3	13	37	36	1	0	23	29	58	2	4	37
serC	266	194	31	41	81	298	136	50	50	104	204	172	55	108	154
aroA	66	75	1	22	39	94	35	6	10	42	71	50	10	59	75
ycaL	2	4	4	1	4	1	3	0	2	1	5	5	1	2	5
cmk	180	172	20	81	115	141	136	17	74	133	139	165	37	98	164
rpsA	5737	2841	123	1612	3121	5597	1996	143	1794	3822	3908	3424	246	3617	3851
ihfB	508	454	61	87	177	516	299	37	61	221	400	420	82	217	315
ycaI	10	9	4	3	1	10	11	4	4	3	6	9	1	1	9
msbA	106	105	7	60	75	114	99	11	49	91	87	99	17	107	106
lpxK	40	32	3	14	21	46	32	4	20	26	29	25	0	30	24
ycaQ	12	7	1	5	5	12	7	1	2	8	14	13	2	4	4
ycaR	33	9	3	9	10	19	16	7	6	13	22	23	8	21	19
kdsB	136	70	36	42	67	136	83	28	61	110	133	82	27	79	110
ycbJ	22	16	7	8	8	28	10	2	10	9	19	34	1	12	18
elyC	9	13	7	2	14	11	17	1	4	16	10	31	0	2	20
smtA	65	36	4	24	31	60	56	8	22	37	38	43	6	27	32
mukF	108	71	6	16	60	96	59	10	17	78	73	113	13	40	78
mukE	74	73	7	17	62	65	70	2	24	82	56	76	7	25	61
mukB	467	466	29	104	389	442	379	35	118	561	315	509	64	232	453
ldtD	199	319	97	63	134	218	283	98	39	200	122	207	111	63	288
ycbK	113	257	9	40	101	92	145	16	41	172	93	284	26	110	159
ycbL	109	197	7	28	91	84	132	22	32	164	94	264	31	121	165
aspC	895	274	33	136	267	695	196	54	141	357	691	502	43	345	422
ompF	5758	142	42	569	925	4750	243	50	873	1607	4392	59	35	429	851
asnS	420	303	22	170	229	475	211	13	188	309	342	334	41	357	361
pncB	132	131	13	37	55	123	131	15	31	74	125	146	19	80	73
pepN	973	692	118	161	506	921	619	137	159	720	677	823	172	244	734
ssuB	10	3	0	1	1	5	6	0	1	3	4	7	3	3	3
ssuC	0	2	0	0	0	3	0	0	0	0	4	4	3	0	0
ssuD	4	6	2	0	0	3	6	0	4	0	2	4	0	1	7
ssuA	3	9	1	0	1	0	2	0	0	0	2	2	0	1	1
ssuE	0	1	0	0	0	1	0	0	0	0	1	5	0	1	1
elfA	2	3	0	0	1	1	2	0	0	1	2	0	0	0	1
elfD	0	0	0	1	0	0	0	0	0	0	0	0	0	0	0
elfC	11	4	0	0	0	6	5	2	0	7	2	5	2	1	1
elfG	6	2	0	1	1	6	4	1	2	1	6	2	2	3	4
ycbU	2	2	0	0	0	1	2	1	0	3	2	0	0	1	0
ycbV	1	0	0	0	0	4	0	1	0	0	0	0	0	0	0
ycbF	5	3	0	0	0	6	2	0	3	1	1	1	3	1	0
pyrD	127	15	1	5	10	118	8	0	10	6	154	33	1	14	12
zapC	79	40	4	4	11	89	23	9	8	16	52	29	8	16	15
ycbX	49	44	2	12	38	63	26	9	15	29	31	46	5	24	42
rlmL	136	93	5	41	63	151	65	6	25	62	126	100	17	100	102
uup	118	73	4	39	55	103	71	8	39	69	111	91	14	79	100
pqiA	25	42	5	10	19	30	24	6	13	26	35	45	11	19	28
pqiB	48	61	9	17	29	50	53	7	20	29	39	62	18	35	37
pqiC	23	33	3	18	11	47	27	7	13	26	14	36	3	20	26
rmf	942	3578	388	137	213	1032	2008	379	167	150	750	3569	462	395	504
fabA	419	103	18	133	202	554	96	27	96	326	228	82	23	103	214
ycbZ	136	94	5	44	69	97	69	5	44	114	95	90	20	56	107
matP	52	20	4	13	15	42	14	2	9	26	32	26	8	8	12
ompA	17134	5413	1382	2030	3673	16809	4093	1449	1827	4631	12008	6236	1304	2452	6198
sulA	50	32	13	19	20	47	39	10	14	17	35	21	15	21	25
sxy	26	11	1	5	7	39	18	4	4	16	18	14	6	12	12
yccS	42	14	4	13	19	29	24	2	17	21	24	15	6	32	46
yccF	9	8	0	2	2	14	5	0	5	4	12	2	0	12	5
helD	116	79	10	16	64	99	53	32	20	58	76	80	28	39	57
mgsA	161	102	31	24	123	122	77	23	38	151	123	105	16	65	106
yccT	24	1	0	1	0	32	0	0	2	1	14	5	0	4	0
yccU	110	60	2	14	32	90	36	4	21	34	74	61	12	42	59
hspQ	131	98	389	344	85	163	104	495	294	97	82	100	340	214	116
rlmI	65	24	4	30	25	57	20	4	16	15	54	38	4	41	21
yccX	27	12	1	3	7	46	9	0	4	6	17	22	5	1	16
tusE	25	37	6	6	12	22	27	7	10	27	15	24	6	16	27
yccA	405	1061	253	389	597	373	877	342	330	777	363	894	327	404	830
hyaA	11	4	3	2	0	6	4	0	2	0	3	5	1	3	2
hyaB	6	3	0	3	7	12	2	0	0	1	15	6	0	6	7
hyaC	4	3	0	1	1	7	1	1	0	0	1	1	0	1	3
hyaD	6	4	0	1	1	6	3	1	0	5	6	2	1	1	3
hyaE	1	0	0	0	2	4	1	1	0	0	3	3	0	0	4
hyaF	10	3	0	0	0	2	0	1	0	0	0	7	0	0	1
cbdA	23	7	0	1	0	30	6	0	4	2	17	17	3	12	14
cbdB	16	5	1	1	1	12	8	1	2	4	20	13	5	11	7
cbdX	7	2	1	1	0	8	5	2	1	1	4	2	1	4	1
appA	41	15	5	3	12	30	12	12	2	15	24	32	8	13	11
etk	24	18	1	5	9	29	14	5	6	7	29	10	5	10	15
etp	4	3	0	0	2	1	1	1	1	1	4	1	2	0	3
gfcE	2	5	0	2	3	9	1	0	2	0	1	4	1	1	1
gfcD	4	6	0	1	1	7	3	0	1	2	2	4	0	2	0
gfcC	0	1	0	0	0	1	1	0	0	1	2	0	0	0	0
gfcB	2	0	0	0	0	1	0	0	0	0	2	0	0	2	1
gfcA	2	1	3	0	0	2	0	2	0	2	2	0	0	0	0
cspH	0	2	0	0	0	2	4	0	0	0	0	0	0	0	0
cspG	4	7	8	0	2	7	7	4	0	6	1	2	7	1	4
ymcE	0	2	1	0	1	1	4	1	0	5	2	1	2	2	2
gnsA	16	15	12	12	17	31	16	15	10	25	13	19	23	7	10
yccM	1	4	0	0	0	2	0	0	0	3	1	2	1	3	3
torS	10	10	0	1	2	6	7	1	3	4	8	10	2	2	1
torT	11	12	0	1	1	4	5	0	5	2	0	4	1	1	2
torR	23	3	1	2	4	17	12	2	1	6	14	8	1	14	11
torC	1	1	0	0	0	0	0	0	0	0	0	0	0	0	0
torA	9	9	1	5	1	8	6	4	2	1	2	5	1	1	3
torD	2	3	0	2	3	3	2	0	0	4	1	3	2	4	0
cbpM	79	18	10	21	14	88	26	7	6	16	71	35	13	13	45
cbpA	295	99	21	30	60	280	80	16	28	79	233	107	30	44	120
yccE	2	2	0	1	1	2	0	3	0	2	0	1	0	0	2
agp	449	110	14	109	181	356	94	13	84	247	363	315	18	97	198
yccJ	499	197	87	112	95	521	166	117	62	96	308	249	127	138	175
wrbA	960	347	98	147	196	1041	267	88	72	220	625	429	89	171	341
ymdF	19	214	6	1	33	12	181	11	2	39	34	175	14	15	29
rutG	4	5	1	1	2	10	2	3	1	1	2	7	2	4	6
rutF	1	1	0	0	0	0	0	1	0	0	0	0	1	0	1
rutE	0	0	1	0	0	0	0	0	0	0	1	1	0	0	0
rutD	2	2	0	0	0	4	1	0	0	0	0	0	1	1	1
rutC	1	0	0	0	0	0	0	0	0	0	1	0	0	1	3
rutB	1	2	3	0	0	0	0	1	0	0	0	0	1	0	0
rutA	1	1	0	0	1	1	1	0	0	1	1	0	0	0	0
rutR	16	21	16	15	6	23	32	24	15	15	23	18	17	13	20
putA	4292	1879	38	194	800	4336	1055	36	261	1083	2022	3938	70	379	1169
putP	1130	299	12	34	242	1087	210	7	45	463	605	925	20	112	359
efeO	82	6	0	9	7	54	3	0	5	15	78	23	0	34	8
efeB	48	5	0	5	3	27	4	1	6	4	45	7	0	22	3
phoH	181	162	282	100	52	170	167	263	58	39	124	134	359	79	141
pgaD	3	2	1	0	0	3	3	2	0	1	4	1	4	4	2
pgaC	10	4	1	2	2	4	4	2	0	6	3	0	1	1	7
pgaB	5	6	0	1	1	8	3	1	2	1	5	1	5	2	8
pgaA	9	16	5	0	5	18	18	1	3	18	10	2	4	7	7
ycdT	18	6	1	1	1	14	9	2	0	6	5	6	3	0	5
ycdU	1	2	0	1	0	0	0	2	0	0	0	2	1	0	0
ghrA	114	81	12	3	47	135	42	7	12	71	106	75	15	18	71
ycdX	134	58	15	19	42	151	67	20	25	53	104	91	20	51	80
ycdY	114	56	6	16	38	103	47	9	17	37	66	64	14	29	54
ycdZ	30	23	1	17	22	37	28	3	4	23	22	20	9	16	43
csgG	29	6	2	1	0	13	2	2	1	3	15	2	1	10	1
csgF	5	0	0	0	0	11	0	2	0	0	11	0	3	0	1
csgE	13	3	1	0	1	9	0	0	0	3	4	1	0	1	0
csgD	30	2	0	0	2	22	0	3	1	6	22	3	6	3	3
csgB	1	0	1	1	0	1	0	0	0	0	2	1	0	0	0
csgA	10	3	5	0	0	19	0	3	2	0	6	4	2	0	1
csgC	4	2	0	0	0	0	0	0	0	0	1	0	0	1	0
ymdA	1	2	0	0	1	1	7	0	1	0	1	1	0	0	0
ymdB	29	25	4	4	9	22	16	5	8	10	21	28	5	14	25
clsC	57	107	9	3	47	62	83	5	9	53	35	98	8	9	56
opgC	8	30	3	6	26	4	22	2	16	17	13	15	0	16	36
opgG	386	355	24	84	268	382	305	31	116	372	326	373	28	202	439
opgH	337	372	15	115	296	346	322	25	107	417	304	382	36	277	426
yceK	2	7	0	1	2	4	8	1	1	2	9	13	0	4	4
msyB	786	199	21	20	67	851	139	19	15	89	562	248	17	64	149
mdtG	11	33	0	4	0	11	37	2	6	2	14	14	2	5	10
lpxL	62	105	14	27	26	34	79	17	26	39	36	74	15	47	50
yceA	102	27	6	19	20	63	18	8	26	22	76	66	7	47	30
yceI	25	128	11	20	46	40	83	14	11	59	28	96	26	20	67
yceJ	7	9	3	1	9	2	10	2	2	4	1	6	6	3	12
yceO	0	0	0	0	2	0	0	0	0	0	1	1	0	0	0
solA	79	57	35	23	56	82	45	26	19	84	45	59	33	34	73
bssS	72	150	1581	411	72	60	113	1493	280	114	44	36	1315	197	121
dinI	67	17	4	1	4	59	6	4	7	5	59	12	5	14	10
pyrC	461	19	0	20	13	356	19	3	17	20	487	68	8	61	27
yceB	57	183	24	58	123	32	173	20	29	149	50	130	16	41	195
grxB	341	400	36	81	123	288	302	45	66	120	272	437	44	85	169
mdtH	7	1	1	3	2	12	6	1	1	1	6	3	6	2	1
rimJ	53	71	29	12	46	48	28	31	7	55	37	60	27	16	35
yceH	82	65	32	20	61	76	53	33	31	89	60	85	32	39	84
yceM	64	43	15	8	32	70	59	17	14	62	49	52	18	25	44
murJ	33	21	4	15	15	23	32	1	14	18	15	20	1	34	31
flgN	2	1	1	0	0	12	4	2	2	6	2	1	2	1	1
flgM	2	1	1	0	0	5	3	1	1	1	5	1	1	0	2
flgA	1	2	1	7	0	5	1	1	2	2	2	3	0	5	1
flgB	1	0	0	5	7	2	2	0	3	3	1	0	0	2	3
flgC	4	1	1	3	6	4	3	0	1	10	2	0	0	0	8
flgD	7	1	0	6	10	4	5	0	2	21	8	1	0	3	10
flgE	12	5	2	19	21	0	8	0	3	24	5	3	1	10	16
flgF	6	0	0	6	7	4	1	0	1	15	6	2	2	3	4
flgG	6	3	0	5	5	6	1	0	6	17	6	2	0	3	7
flgH	1	1	0	0	3	1	2	0	1	5	3	3	0	2	1
flgI	6	1	0	0	3	3	4	0	4	3	1	2	0	3	1
flgJ	2	2	0	1	0	4	2	2	0	1	4	1	2	3	3
flgK	8	9	0	2	2	9	3	0	3	3	5	6	0	0	4
flgL	9	18	2	1	3	6	7	0	3	6	11	6	2	6	7
rne	808	287	16	153	397	844	302	26	174	622	684	411	48	357	518
yceQ	1	0	0	0	0	0	0	0	0	1	0	1	0	1	0
rluC	43	48	2	25	35	49	33	5	24	39	43	39	9	44	40
yceF	137	75	14	10	15	102	54	11	15	40	78	87	24	30	46
yceD	720	388	19	259	401	738	314	22	306	431	595	359	36	557	580
rpmF	601	367	27	296	426	540	304	35	286	528	546	430	46	564	517
plsX	240	184	15	77	148	263	135	22	109	177	219	194	27	180	205
fabH	319	246	20	94	211	315	187	32	105	298	235	242	44	198	256
fabD	396	290	24	107	245	436	246	34	84	384	303	342	57	233	405
fabG	1030	498	34	181	536	931	392	33	200	676	754	557	81	394	668
acpP	2359	1317	372	819	1018	2143	944	425	812	1489	1857	1537	399	1067	1490
fabF	760	412	36	238	468	688	406	41	194	624	594	390	55	341	472
pabC	23	18	2	6	12	33	21	4	6	18	17	17	4	11	14
yceG	22	52	5	13	19	29	47	5	13	20	16	35	2	15	40
tmk	38	40	3	9	21	40	29	1	9	30	28	52	10	24	41
holB	33	41	1	6	29	36	28	4	7	38	30	44	6	23	53
ycfH	97	82	6	11	38	79	65	8	22	37	55	91	13	30	39
ptsG	452	255	12	496	490	392	219	14	361	562	336	369	18	246	848
fhuE	39	20	0	3	6	30	13	0	1	7	25	61	1	17	17
hinT	184	90	16	19	46	194	51	8	23	55	138	77	19	37	100
ycfL	184	63	15	19	51	206	51	17	23	63	118	63	17	41	71
lpoB	272	114	16	29	73	242	84	18	34	107	159	80	31	54	100
thiK	96	47	0	6	32	75	21	1	12	37	56	49	14	12	37
nagZ	127	58	7	19	54	132	78	12	24	90	90	92	15	28	75
ycfP	246	100	20	33	50	225	109	20	29	115	153	146	33	40	117
ndh	50	38	9	56	21	46	33	2	31	35	41	43	7	33	38
ycfJ	5	1111	57	196	443	1	959	35	109	561	6	542	49	94	726
ycfQ	35	43	2	10	8	38	21	13	16	16	28	23	17	14	23
bhsA	5	9	19	25	5	3	6	14	12	5	2	5	14	9	9
ldtC	73	141	20	19	88	62	122	10	13	111	44	98	24	23	112
mfd	237	203	104	71	142	195	176	102	49	225	149	222	104	104	172
ycfT	0	149	0	0	65	0	86	0	0	62	0	74	0	0	95
lolC	39	73	8	16	41	53	56	3	18	43	38	35	9	33	53
lolD	23	40	2	18	26	27	42	3	13	37	17	39	11	26	47
lolE	99	79	5	31	39	67	58	5	22	64	69	68	17	53	62
nagK	66	57	11	14	41	87	62	11	13	57	63	71	11	34	62
cobB	75	40	5	13	41	65	42	4	15	58	43	52	8	35	62
ycfZ	1	1	1	1	1	3	1	0	1	0	2	0	0	1	1
ymfA	3	1	0	3	0	2	1	0	1	1	3	0	1	1	0
potD	349	127	10	93	148	305	59	15	101	185	307	170	20	187	205
potC	40	19	1	18	22	45	12	0	15	26	28	29	3	36	42
potB	39	24	0	19	21	39	20	2	36	16	34	18	0	48	40
potA	73	48	3	39	37	69	48	3	40	49	52	49	4	96	69
pepT	181	134	19	35	77	170	80	28	26	99	135	194	36	49	100
roxA	206	128	26	48	61	194	63	42	47	69	167	140	54	87	111
phoQ	138	84	12	20	79	126	78	12	20	90	75	75	24	35	130
phoP	154	93	26	16	106	158	73	16	17	136	81	64	32	38	213
purB	472	35	1	55	53	380	21	1	51	67	418	83	9	93	93
hflD	116	40	4	19	16	81	38	4	19	25	76	51	3	35	31
mnmA	204	110	4	43	41	195	63	3	43	57	181	139	9	121	69
nudJ	37	13	0	5	6	24	20	0	6	6	23	21	0	6	18
rluE	31	17	1	3	9	35	12	0	6	14	30	20	2	6	16
icd	3825	2585	295	812	1899	3535	1924	375	883	2698	3425	3109	389	1261	2646
ymfD	13	12	3	6	8	11	5	2	6	4	13	9	3	6	10
ymfE	21	8	4	2	1	12	4	0	0	3	13	14	0	5	1
lit	19	13	2	2	7	19	6	2	1	7	15	21	2	6	6
intE	9	4	2	0	7	15	2	2	1	0	8	3	6	4	6
xisE	2	0	0	0	0	1	1	0	0	1	3	0	1	1	0
ymfI	24	13	2	5	7	31	16	4	2	12	18	28	1	8	10
ymfJ	19	4	0	6	9	10	5	0	1	7	5	1	5	5	9
cohE	59	19	1	18	21	48	23	5	7	12	35	25	8	16	13
croE	3	0	0	0	2	2	0	0	1	0	0	2	0	0	2
ymfL	8	4	0	1	2	6	0	0	4	2	6	0	0	2	2
ymfM	3	1	0	0	0	3	0	0	2	2	1	0	0	0	2
ymfR	0	0	0	0	0	2	0	0	0	2	0	0	0	0	1
ymfQ	0	1	0	0	0	0	0	0	0	0	0	0	0	3	0
stfP	0	0	0	0	0	1	0	0	0	0	2	0	0	0	0
tfaP	1	2	0	0	0	2	0	3	0	0	1	2	1	1	3
tfaE	1	1	0	0	2	0	1	0	0	0	3	0	0	1	1
pinE	1	1	1	0	0	2	0	1	0	0	2	0	0	0	0
mcrA	5	7	2	1	5	6	4	7	1	6	6	2	4	8	0
iraM	0	0	4	0	3	0	2	1	0	3	0	0	6	0	6
ycgX	1	1	0	0	0	0	3	0	0	0	0	0	1	0	3
bluR	70	32	10	11	21	80	26	9	16	15	62	30	12	17	28
bluF	18	17	0	0	5	25	23	1	2	9	6	17	6	8	8
ycgZ	58	28	3	2	3	104	18	2	0	13	15	35	2	2	9
ymgA	66	22	5	4	5	123	26	6	2	12	32	65	8	10	11
ariR	65	41	4	4	11	113	24	1	4	11	14	68	10	11	17
ymgC	48	13	0	0	0	65	7	0	0	3	11	16	1	4	2
ycgG	14	5	0	0	2	8	2	0	0	0	6	7	0	3	1
ymgF	6	2	0	0	2	9	0	1	0	0	4	3	2	0	4
ymgD	4	53	2	13	76	1	53	3	14	77	9	31	6	15	99
ymgG	3	49	3	12	64	6	52	1	6	93	3	28	10	17	85
ymgI	0	2	0	0	5	0	4	0	1	4	0	1	1	0	5
ymgJ	0	0	0	0	0	0	1	0	0	1	0	0	0	0	0
minE	164	64	10	37	81	133	66	3	29	108	96	94	30	52	82
minD	454	243	22	83	260	429	226	21	65	391	299	327	39	134	327
minC	210	142	19	36	103	163	133	20	25	166	176	139	42	65	152
ycgJ	77	22	5	9	10	89	20	7	2	23	67	24	5	11	29
pliG	27	14	2	2	8	18	10	2	2	5	19	22	2	1	7
ycgL	29	30	11	11	20	32	36	7	5	15	14	26	12	16	33
ycgM	49	40	31	14	25	64	51	19	19	34	29	55	30	24	39
ycgN	41	39	1	8	6	31	23	7	5	11	21	19	3	12	13
hlyE	9	1	1	0	1	4	1	0	1	0	5	4	0	2	0
umuD	5	3	1	0	6	8	8	0	1	2	1	0	0	3	4
umuC	11	2	0	1	3	9	11	2	4	8	8	10	0	3	10
dsbB	38	24	24	22	23	34	31	16	16	27	24	27	19	24	28
nhaB	82	58	3	26	30	78	49	3	34	66	76	60	10	57	48
fadR	68	35	11	30	25	64	38	3	35	52	51	65	8	44	49
ycgB	165	168	47	27	57	204	135	62	22	55	131	216	90	34	121
dadA	2191	1104	71	80	488	2121	706	82	117	676	1469	1731	95	395	757
dadX	1267	593	27	56	251	1128	376	28	67	335	899	1005	50	214	405
cvrA	35	40	4	6	31	59	33	8	6	35	27	44	5	22	39
ldcA	22	26	2	11	9	28	18	1	6	15	19	24	6	9	15
emtA	38	45	13	15	26	56	35	14	12	31	42	25	20	31	35
ycgR	5	2	0	1	0	0	1	0	0	0	1	0	0	0	2
ymgE	15	28	7	5	5	25	11	9	3	9	12	10	5	3	9
ycgY	9	7	1	1	1	5	5	0	0	1	1	1	2	0	2
treA	519	117	7	19	67	483	76	7	10	79	326	184	5	25	114
dhaM	61	81	15	19	42	78	70	17	9	45	56	82	20	37	61
dhaL	35	34	4	11	26	37	30	8	18	23	41	42	9	10	34
dhaK	93	74	11	23	29	90	50	27	32	51	67	67	13	35	59
dhaR	47	24	9	4	14	62	29	13	4	16	23	10	15	7	15
ycgV	25	13	3	1	2	17	19	3	7	7	14	20	5	2	2
ychF	336	90	17	61	92	244	98	12	68	121	247	206	30	130	132
pth	59	22	5	8	22	38	19	2	8	23	60	28	9	21	22
ychH	240	74	73	68	16	219	38	79	54	34	158	153	70	59	52
dauA	20	8	2	13	4	15	5	1	7	16	24	9	3	22	11
prs	869	220	12	159	193	759	152	9	180	255	1028	442	34	464	278
ispE	219	123	6	40	77	194	100	11	35	99	174	167	9	81	114
lolB	108	128	5	15	70	119	94	3	19	88	75	108	4	35	119
hemA	94	59	4	29	24	91	57	11	24	19	90	72	12	37	40
prfA	62	75	13	22	33	69	45	5	23	66	50	53	8	61	36
prmC	18	13	0	5	7	20	20	0	10	22	15	18	2	13	26
ychQ	11	14	0	2	2	7	4	1	4	7	13	6	0	10	5
ychA	79	71	10	24	29	88	43	6	18	65	69	67	18	57	63
kdsA	259	155	10	55	130	255	112	13	54	162	221	209	41	118	206
ldrA	2	1	1	2	2	2	2	3	0	1	1	2	1	0	1
ldrB	2	0	0	0	0	0	1	0	2	0	4	1	0	0	0
ldrC	1	2	1	3	1	2	1	0	0	1	6	1	0	2	2
chaA	51	63	28	33	92	51	47	24	20	117	27	31	61	47	148
chaB	35	17	5	2	4	27	12	0	3	4	20	16	1	4	11
chaC	70	118	4	11	19	82	63	5	7	35	32	80	12	9	36
ychN	61	53	10	28	47	54	41	11	31	54	51	62	4	18	47
ychO	13	54	6	2	20	22	27	0	3	19	10	50	2	5	31
narL	99	35	4	8	30	98	34	2	12	31	67	38	4	24	32
narX	60	29	10	7	17	60	35	5	14	29	48	28	6	19	36
narK	7	1	0	0	3	1	3	1	4	8	1	1	0	1	5
narG	6	7	2	11	28	15	13	4	12	80	13	0	4	12	33
narH	8	2	6	3	13	9	10	1	7	36	5	4	3	7	16
narJ	2	4	0	4	13	7	1	1	12	10	4	3	0	1	5
narI	4	7	3	8	4	2	12	0	4	8	2	0	4	2	7
tpr	2	13	0	2	1	3	23	2	3	2	3	1	1	5	4
purU	150	60	4	21	36	145	49	6	14	74	106	84	14	31	68
ychJ	42	18	2	13	14	28	9	2	10	17	25	23	2	17	16
rssA	136	56	3	16	24	138	39	3	8	35	104	83	8	25	37
rssB	180	185	5	10	55	153	119	5	14	64	103	135	13	28	93
galU	517	1348	29	97	781	453	963	28	90	962	349	1056	39	127	1329
hns	1397	1231	348	450	873	1492	1116	375	467	1204	944	903	470	562	1281
tdk	38	26	2	11	9	27	13	5	6	20	25	15	10	18	25
adhE	2164	1306	74	254	632	1921	922	68	234	785	1422	1664	115	534	887
ychE	18	15	6	8	3	17	9	4	6	5	15	13	4	13	7
oppA	3895	1534	300	681	1228	3227	1395	319	599	1768	3373	2535	415	1095	1964
oppB	641	210	28	100	210	451	141	30	83	320	515	310	52	193	214
oppC	472	151	16	82	165	399	137	22	93	235	368	268	42	157	188
oppD	647	230	22	136	270	484	244	41	125	340	531	411	57	279	318
oppF	660	235	45	170	272	487	196	37	142	313	521	362	65	264	309
yciU	35	36	4	4	8	52	43	7	10	12	21	37	19	14	21
clsA	102	81	15	23	43	112	73	28	21	60	90	101	36	53	71
yciY	14	22	13	14	4	14	13	3	9	9	15	12	9	18	3
kch	38	18	6	4	8	35	22	6	17	11	28	6	4	17	12
yciI	70	87	21	16	27	66	58	28	19	42	49	70	20	30	59
tonB	114	120	5	19	18	63	70	1	20	29	66	103	7	63	40
yciA	15	16	2	9	12	8	15	3	8	10	10	10	7	11	9
yciB	47	76	13	17	31	58	79	14	16	45	42	73	12	34	63
yciC	43	77	5	12	43	54	41	7	17	58	57	59	10	38	58
ompW	146	55	6	254	60	114	59	8	209	155	205	121	6	111	85
yciE	93	141	1	0	19	97	111	2	2	19	41	134	3	8	45
yciF	98	102	1	1	23	74	83	2	0	17	21	114	0	2	34
yciG	40	72	2	0	12	38	69	2	0	15	13	88	4	5	27
trpA	1053	229	16	31	165	1845	256	15	59	65	231	217	75	184	762
trpB	1265	265	13	32	165	2253	301	16	43	80	260	250	53	235	920
trpC	789	194	12	25	81	1560	217	14	25	24	152	168	32	167	666
trpD	889	188	3	22	90	1880	233	4	20	7	175	138	32	183	990
trpE	942	184	7	42	71	2105	265	4	33	7	156	104	26	174	1220
trpL	18	4	1	2	0	34	4	0	1	0	2	2	2	6	8
yciV	41	30	4	9	16	44	31	4	12	25	43	36	10	13	36
yciO	92	39	6	4	17	92	37	6	17	36	53	60	14	21	40
yciQ	41	25	7	11	6	39	20	9	10	10	40	18	5	12	14
rluB	63	26	2	49	31	84	33	0	34	30	54	20	3	70	39
btuR	17	71	4	11	29	27	49	11	8	38	16	59	9	17	32
yciK	30	93	14	8	55	30	91	8	10	58	41	62	16	18	84
sohB	132	69	10	29	46	127	73	17	34	89	83	88	20	56	78
yciN	77	58	21	37	42	64	59	31	27	51	44	69	31	31	41
topA	767	587	48	108	361	784	401	45	137	452	415	531	74	264	396
cysB	79	49	14	16	24	97	54	23	21	46	50	52	22	38	49
ymiA	40	2	5	2	1	20	2	0	4	3	17	0	1	5	1
yciX	31	0	4	5	0	36	2	1	2	1	42	1	2	7	2
acnA	2085	1091	83	130	433	1776	806	75	122	522	1596	1556	112	248	689
ribA	56	45	16	27	35	48	42	14	29	38	62	59	22	43	49
pgpB	40	23	5	6	7	44	10	3	12	21	20	37	3	16	22
yciS	62	60	23	22	32	59	33	22	10	28	50	50	25	19	29
yciM	84	83	23	23	31	84	46	26	22	41	66	71	24	36	42
pyrF	72	14	0	11	13	67	19	3	15	16	69	52	8	44	20
yciH	33	9	1	10	7	25	5	0	13	9	44	19	7	16	7
osmB	143	2389	87	153	1179	104	1789	91	105	1310	69	1434	109	110	1989
yciT	41	36	1	5	16	45	39	3	6	21	26	14	5	18	27
yciZ	15	15	1	0	2	5	4	0	5	3	8	11	2	1	8
gmr	307	102	5	7	49	291	58	4	10	55	120	100	8	35	104
ymiB	0	0	0	0	0	1	0	0	0	0	0	0	0	0	1
rnb	275	206	9	89	179	238	124	4	100	185	248	297	21	254	224
yciW	50	68	3	6	15	35	32	2	1	10	42	67	5	13	14
fabI	553	427	44	179	287	483	355	48	180	385	501	551	45	313	438
ycjD	4	2	1	1	1	6	1	0	0	1	4	0	0	5	1
sapF	26	21	1	9	9	28	14	5	12	15	32	29	2	11	15
sapD	43	29	1	6	21	55	28	8	13	36	41	22	5	15	24
sapC	35	25	3	6	4	22	22	0	11	10	17	20	2	5	8
sapB	43	22	0	11	10	35	17	1	13	9	22	26	4	18	20
sapA	81	69	6	18	31	82	58	12	4	52	60	72	4	37	54
ymjA	5	5	2	1	1	12	7	0	1	7	6	12	0	3	14
puuP	9	16	7	5	15	8	22	0	4	17	9	21	3	4	15
puuA	46	54	9	25	69	32	51	10	27	125	46	44	17	6	95
puuD	26	28	7	31	38	18	25	2	16	65	35	14	3	17	22
puuR	44	24	8	20	25	29	22	9	6	39	35	23	3	13	24
puuC	20	10	3	18	20	30	17	4	8	27	18	13	2	17	20
puuB	13	6	0	13	22	10	6	2	3	43	22	10	0	10	14
puuE	18	14	0	15	19	13	12	2	2	18	22	9	1	10	17
pspF	24	19	5	2	20	30	14	7	2	9	8	13	7	6	14
pspA	60	230	337	115	35	71	219	337	158	34	49	162	646	227	46
pspB	8	31	51	8	3	8	20	35	15	5	5	19	75	15	10
pspC	18	33	54	24	3	19	54	57	21	6	5	21	89	36	8
pspD	14	21	18	8	0	10	27	49	6	0	3	13	48	14	4
pspE	147	64	67	56	55	92	50	59	60	98	142	83	74	62	60
ycjM	3	4	0	0	4	2	8	0	0	7	5	8	0	3	2
ycjN	5	2	0	2	1	2	3	0	2	6	2	11	0	0	2
ycjO	2	0	0	0	3	2	3	1	0	10	1	1	1	0	0
ycjP	1	5	0	0	4	2	5	0	0	1	2	0	0	0	0
ycjQ	9	5	2	1	4	9	4	0	1	5	6	7	0	2	4
ycjR	3	4	0	1	6	6	6	0	0	7	3	8	0	1	1
ycjS	5	1	0	0	2	4	6	0	2	4	3	3	0	2	5
ycjT	9	5	0	0	5	5	5	0	1	2	7	8	0	6	3
ycjU	0	0	0	0	0	0	1	0	0	0	1	0	0	0	0
ompG	0	1	0	1	1	3	2	0	0	0	0	0	2	1	0
ycjW	21	12	3	1	3	13	7	1	7	8	12	7	3	7	6
ycjX	83	69	20	22	64	87	55	26	27	87	24	70	27	29	45
ycjF	67	58	10	16	32	77	48	11	15	54	22	50	13	20	27
tyrR	143	74	18	33	65	144	83	17	36	96	115	123	29	40	88
tpx	557	656	176	244	370	551	507	213	253	565	461	736	196	392	653
ycjG	66	32	4	3	14	60	36	4	3	20	32	31	4	10	23
mpaA	90	42	4	5	11	78	39	9	9	21	50	56	6	14	27
ycjY	21	5	2	0	6	15	7	1	1	12	7	7	1	4	6
pgrR	12	13	4	2	8	24	15	7	6	10	11	13	3	5	16
mppA	241	52	3	15	43	193	58	7	14	79	157	85	19	37	84
ynaI	30	13	7	12	9	32	8	7	5	8	45	17	7	5	8
ynaJ	96	48	35	49	37	109	39	31	33	40	108	95	30	67	57
uspE	311	313	123	159	190	331	267	123	173	279	236	297	150	163	368
fnr	421	77	30	67	40	358	47	16	106	76	352	187	56	163	77
ogt	21	8	0	0	8	9	17	3	1	3	10	11	2	4	3
abgT	6	5	0	2	3	3	3	0	1	0	3	2	1	1	2
abgB	7	6	0	1	1	10	3	0	3	1	6	10	1	0	3
abgA	7	3	1	0	1	7	1	0	0	3	5	10	0	1	6
abgR	33	4	1	1	7	18	5	0	2	17	21	24	1	4	7
smrA	25	16	5	3	5	16	19	5	5	11	16	10	9	4	8
ydaM	248	3	4	6	5	181	1	3	7	5	187	4	3	15	7
ydaN	120	58	13	5	31	126	52	8	13	33	60	70	23	21	49
dbpA	89	31	2	2	13	81	34	3	4	17	57	46	3	13	24
ttcA	43	21	0	19	15	60	27	3	18	21	32	34	8	31	32
intR	13	7	0	3	2	6	3	0	0	2	11	10	0	4	13
ydaQ	0	0	0	0	0	0	0	0	0	0	0	0	0	0	0
ydaC	0	0	0	0	0	0	1	0	0	0	1	0	0	0	0
ralR	0	0	0	0	1	0	0	0	0	0	0	0	0	0	0
recT	4	1	2	0	1	6	3	1	0	3	5	0	4	4	2
recE	7	4	0	0	2	9	7	1	0	2	6	4	0	6	3
racC	0	0	0	0	1	0	0	0	0	0	0	1	0	1	2
ydaE	2	0	0	0	0	0	0	0	0	0	0	0	0	0	0
kilR	0	0	0	0	0	0	0	0	0	0	0	0	0	0	1
sieB	1	1	0	0	1	2	1	2	0	0	0	1	0	1	0
ydaF	0	1	0	0	0	0	1	0	0	0	1	0	0	0	1
ydaG	0	1	0	0	0	1	0	0	0	0	0	0	0	0	1
racR	48	41	6	11	13	49	31	3	5	15	50	51	3	16	28
ydaS	0	2	0	0	0	3	0	0	0	0	2	0	0	0	1
ydaT	2	7	0	0	0	4	1	0	2	0	2	3	0	0	1
ydaU	7	0	0	2	2	6	4	1	0	3	4	4	1	1	0
ydaV	7	2	1	1	0	4	1	1	1	3	5	1	0	2	1
rzoR	9	2	1	0	3	6	1	0	0	3	6	1	1	4	4
trkG	18	9	2	3	3	18	4	0	6	4	15	8	10	8	3
ynaK	2	2	2	0	1	1	0	0	1	0	1	1	1	0	0
stfR	27	5	6	12	11	32	6	2	14	15	29	7	3	4	13
tfaR	3	3	0	2	0	2	3	0	0	3	0	1	2	1	1
pinR	9	1	0	2	0	7	3	1	0	0	2	1	0	1	1
ynaE	1	1	0	0	1	0	0	1	0	0	0	0	0	0	0
uspF	365	50	14	58	48	292	50	18	44	80	351	142	23	47	83
ompN	0	2	3	0	0	3	2	1	0	0	0	1	2	0	0
pfo	303	376	78	150	166	338	276	86	120	280	228	369	93	152	297
ydbJ	137	18	2	3	5	113	8	4	5	7	119	34	3	22	7
hslJ	20	243	15	74	176	15	200	13	33	149	12	183	11	34	172
ldhA	192	124	76	49	49	174	66	65	17	77	109	120	66	54	108
ydbH	45	35	11	10	24	48	42	6	12	24	52	53	8	22	29
ynbE	7	5	0	2	5	2	3	3	0	0	3	5	1	1	0
ydbL	12	9	1	6	3	21	9	2	0	5	8	8	1	4	2
feaR	63	37	2	2	25	79	24	1	4	40	56	56	2	6	17
feaB	40	33	6	7	16	42	19	2	8	15	28	36	9	15	16
tynA	8	8	1	2	0	8	13	3	1	2	12	6	1	2	4
paaZ	4	0	0	0	3	1	0	0	2	3	3	1	0	3	3
paaA	12	6	0	0	8	15	5	0	1	5	4	5	0	0	5
paaB	4	2	0	0	2	3	3	0	0	8	2	1	0	0	0
paaC	12	7	3	2	11	11	0	0	0	3	1	9	0	0	5
paaD	10	4	0	0	4	5	3	0	0	11	4	1	0	0	4
paaE	8	8	0	0	9	13	6	0	2	10	6	10	1	0	5
paaF	11	1	0	1	6	8	5	0	0	6	3	3	0	0	6
paaG	19	3	0	1	1	11	5	0	1	5	8	4	0	0	4
paaH	12	13	1	5	14	9	10	0	0	5	7	6	0	4	10
paaI	7	1	0	0	0	1	3	0	1	4	2	3	0	0	1
paaJ	59	26	0	0	13	59	13	1	1	21	43	41	2	11	16
paaK	124	43	0	3	26	104	32	0	8	37	95	75	3	15	28
paaX	84	44	7	8	20	86	45	3	8	38	82	68	3	21	30
paaY	50	39	4	6	24	74	33	6	7	15	32	22	11	14	21
ynbG	0	0	0	0	0	0	0	0	0	0	0	0	0	0	0
ydbC	66	16	2	4	17	87	14	0	4	26	50	32	1	8	26
ydbD	8	3	0	2	2	6	5	1	3	2	5	5	2	1	3
ynbA	0	0	0	0	0	0	0	0	0	0	0	0	0	0	0
ynbB	1	1	0	0	0	1	0	1	0	0	0	0	0	0	0
ynbC	8	1	0	1	1	2	5	0	1	1	13	5	0	0	1
ynbD	11	6	2	1	1	7	6	1	0	1	6	13	1	3	3
azoR	23	13	12	2	12	28	10	4	11	29	25	28	1	15	18
hrpA	273	149	10	48	83	284	121	12	54	141	223	159	32	97	121
ydcF	56	208	8	11	73	58	181	7	20	116	29	143	13	30	152
aldA	3643	2799	78	111	1243	3076	1669	84	195	1615	2476	4465	73	448	1532
cybB	46	47	23	21	38	36	45	19	13	51	36	55	36	43	74
ydcA	16	10	4	4	5	8	11	6	9	5	15	12	10	8	16
hokB	58	20	4	14	16	59	15	9	18	21	40	15	6	15	35
mokB	47	16	7	11	10	31	5	2	14	10	33	14	4	12	19
trg	12	3	0	1	1	4	7	2	0	1	9	9	0	3	3
ydcI	277	86	5	6	69	216	75	4	10	102	162	168	4	47	55
ydcJ	286	72	2	6	26	274	69	1	3	30	194	156	3	16	26
opgD	172	240	15	27	171	184	182	12	31	205	131	213	36	79	241
ydcH	80	63	17	52	24	59	53	19	41	44	59	82	12	36	35
rimL	36	19	2	3	6	47	16	0	3	6	27	32	3	6	10
ydcK	63	33	10	5	7	33	21	3	8	13	23	36	5	3	11
tehA	16	5	3	3	4	22	9	3	4	3	18	16	5	11	12
tehB	60	25	1	11	24	50	22	7	10	18	35	48	2	21	38
ydcL	244	114	14	24	36	294	57	16	30	30	168	108	16	50	50
insQ	52	49	4	8	16	24	23	4	10	18	29	23	6	15	21
ydcO	6	9	2	1	5	10	15	1	5	10	8	8	4	5	0
ydcN	6	4	0	4	5	4	4	1	0	1	6	8	0	2	5
ydcP	65	33	1	21	30	60	34	1	23	20	82	58	0	49	42
yncJ	4	97	80	71	25	6	71	92	48	40	6	44	91	39	54
hicA	3	2	2	2	2	2	6	0	2	1	6	3	1	0	0
hicB	22	24	4	3	6	14	9	3	5	5	18	22	4	10	5
ydcR	52	61	6	8	11	55	27	11	3	24	52	52	1	14	19
ydcS	454	90	1	12	38	439	47	5	6	49	271	256	2	19	71
ydcT	165	45	1	10	24	160	28	0	5	15	82	92	0	13	32
ydcU	92	20	0	6	16	82	21	3	2	13	54	59	1	6	28
ydcV	181	38	0	11	24	150	23	0	5	9	98	97	1	10	44
patD	1072	186	3	36	101	789	102	3	28	74	627	492	16	70	190
yncL	93	30	3	8	3	71	14	5	4	6	60	29	5	10	17
ydcX	2	2	2	1	0	7	5	3	1	0	1	0	1	6	3
ydcY	23	33	39	14	19	34	32	37	17	18	19	31	24	19	27
ydcZ	7	10	1	2	3	13	16	0	1	3	8	12	6	6	4
mnaT	17	27	3	7	8	19	25	6	2	11	17	16	5	8	13
curA	180	114	20	15	45	191	74	12	23	48	138	112	16	29	77
mcbR	66	22	4	2	6	76	21	4	0	13	40	19	2	8	9
yncD	78	67	2	35	19	58	43	4	22	22	57	86	3	29	31
yncE	338	132	13	31	45	233	83	13	48	43	433	336	14	126	137
ansP	17	9	1	1	5	15	14	1	4	4	9	10	5	9	4
yncG	17	12	2	0	2	23	9	2	0	3	14	14	2	1	2
yncH	0	0	0	0	0	3	0	0	0	0	0	0	0	0	0
ydcD	3	1	0	0	0	7	2	2	0	2	6	2	0	1	1
ydcC	1	2	0	0	1	3	0	0	1	1	0	1	0	1	0
pptA	24	13	2	5	9	36	9	5	2	7	8	19	7	12	13
yddH	19	10	0	0	1	18	10	1	0	3	13	12	0	1	3
nhoA	16	35	4	6	9	14	21	9	4	16	21	23	11	10	14
yddE	44	25	1	6	9	42	21	3	5	11	21	30	2	14	21
narV	8	5	1	2	0	2	5	6	1	2	4	3	2	0	0
narW	7	3	2	0	2	8	2	1	1	1	3	4	1	2	1
narY	11	13	5	5	4	6	7	2	2	11	18	15	2	7	12
narZ	42	34	1	16	20	46	38	6	3	30	25	60	7	14	26
narU	8	9	1	4	5	6	15	0	1	3	7	9	2	3	4
yddG	12	5	3	4	6	17	6	2	3	7	13	12	7	6	1
fdnG	13	13	0	13	6	17	6	0	20	25	13	9	1	10	3
fdnH	7	2	0	8	0	3	3	0	11	7	5	2	0	3	6
fdnI	3	1	2	12	3	4	2	0	19	1	1	3	1	2	2
yddM	22	7	4	8	9	26	22	4	5	6	23	15	7	5	7
adhP	407	178	1	15	59	392	104	8	5	51	336	296	15	55	112
maeA	554	268	31	92	450	481	266	28	146	531	489	366	49	282	787
sra	953	765	53	71	200	728	557	62	61	315	691	1119	82	159	484
bdm	1	94	8	0	56	3	66	3	2	55	3	78	8	1	119
osmC	380	746	48	68	253	324	555	28	42	315	282	724	51	95	401
ddpF	38	10	0	0	2	10	1	0	2	1	11	16	0	1	5
ddpD	42	5	1	0	2	43	1	0	2	5	26	13	0	1	6
ddpC	21	15	0	2	0	37	4	0	6	4	18	32	0	4	3
ddpB	49	20	0	0	1	40	6	0	0	2	32	22	0	2	10
ddpA	180	33	0	0	25	177	28	1	2	11	106	82	1	7	22
ddpX	61	14	0	1	5	49	12	0	0	3	31	46	0	7	10
dosP	30	14	0	3	4	30	16	3	4	13	11	17	1	5	16
dosC	43	24	4	1	9	40	22	3	3	10	29	23	6	4	14
yddW	50	19	9	13	20	39	16	7	3	14	54	27	11	21	17
gadC	496	8	4	8	9	302	8	3	8	7	637	88	4	58	15
gadB	613	26	1	11	20	453	17	4	10	12	815	164	11	89	30
pqqL	33	8	2	4	4	21	12	1	11	1	15	10	3	10	6
yddB	23	4	5	3	6	16	4	0	4	5	30	2	1	19	11
yddA	4	3	0	2	0	8	0	0	2	0	3	10	0	4	1
ydeM	11	4	2	1	3	10	2	0	6	14	9	0	1	2	7
ydeN	148	23	8	112	78	110	23	7	113	111	143	29	7	60	84
ydeO	1	2	1	0	0	1	2	0	0	1	0	1	0	0	0
safA	0	0	0	0	0	0	0	0	0	0	0	0	0	0	0
ydeP	20	18	0	3	4	27	15	7	3	20	14	6	8	8	9
ydeQ	1	3	2	0	0	0	0	0	0	9	0	2	6	3	5
ydeR	2	3	0	0	0	1	2	0	0	0	0	1	2	1	1
ydeS	0	1	0	0	7	3	1	2	0	0	0	0	6	1	2
hipA	62	36	5	11	11	76	25	10	3	14	39	23	6	5	14
hipB	15	5	0	1	5	15	4	0	2	4	16	5	1	2	2
lsrK	64	38	7	4	7	74	18	0	2	16	63	100	4	5	8
lsrR	91	29	0	4	4	90	17	2	3	4	72	81	3	14	16
lsrA	80	38	0	1	5	55	15	1	1	7	61	84	0	2	6
lsrC	48	15	1	0	2	21	12	0	0	2	32	24	1	1	4
lsrD	34	16	0	0	3	30	6	0	1	6	19	39	1	1	0
lsrB	121	36	0	2	0	62	23	2	6	11	86	114	1	6	6
lsrF	118	36	0	3	5	69	18	1	4	2	99	97	1	9	8
lsrG	38	10	0	0	3	34	5	0	1	5	39	33	0	1	3
tam	132	60	7	5	16	108	27	12	1	10	84	83	4	17	23
yneE	6	3	1	2	2	5	1	1	1	1	3	6	2	0	2
uxaB	22	6	1	3	4	17	9	0	6	5	18	7	1	13	6
yneF	13	16	0	1	0	12	7	2	3	3	7	5	0	4	3
yneG	3	5	0	3	1	5	3	0	4	1	4	9	0	2	1
glsB	18	23	2	4	11	22	10	0	3	8	15	12	2	9	13
sad	23	18	4	4	18	36	21	4	6	16	31	42	5	15	24
yneJ	26	18	0	7	4	32	15	4	8	9	17	21	0	4	8
yneK	1	2	0	2	0	4	0	0	0	2	7	2	1	3	0
ydeA	8	5	13	4	1	13	3	7	3	6	4	12	11	6	4
marC	24	42	14	24	8	36	46	13	20	13	22	35	18	18	24
marR	8	40	9	28	9	5	71	7	29	21	20	30	6	17	25
marA	36	117	8	90	31	25	143	12	60	45	27	115	10	26	39
marB	13	45	0	33	10	5	54	1	12	20	5	54	4	14	12
eamA	47	26	0	7	8	43	20	0	5	8	26	34	1	15	7
ydeE	32	9	1	0	5	30	12	1	1	5	26	25	0	4	7
yneM	49	120	475	175	86	43	82	444	147	131	30	49	485	133	232
dgcZ	13	143	68	33	54	16	99	69	23	89	15	52	89	24	103
ydeI	31	207	7	8	57	29	129	7	5	88	13	159	15	6	131
ydeJ	29	38	8	1	19	18	30	5	1	18	10	29	10	5	28
dcp	288	173	8	33	104	229	118	17	38	127	235	227	19	98	124
ydfG	317	85	33	36	93	363	69	33	38	131	245	142	28	74	148
rspR	48	34	1	10	8	57	23	3	5	9	50	38	3	24	25
ydfZ	6	3	2	4	0	1	0	0	2	2	3	2	0	3	0
ydfI	5	4	0	1	3	8	3	1	0	5	4	1	3	1	1
ydfK	1	0	0	0	0	0	1	0	0	0	0	0	0	2	1
pinQ	4	0	0	2	2	5	1	0	0	0	4	4	1	2	1
tfaQ	1	2	0	1	0	2	3	0	0	0	2	2	1	0	0
stfQ	8	2	0	1	2	3	0	0	1	1	1	0	0	1	1
ynfO	0	0	0	0	0	1	0	0	0	0	2	1	0	0	0
ydfO	0	0	1	0	0	0	0	0	0	0	0	0	1	0	0
gnsB	112	65	4	19	22	91	37	5	13	21	73	52	6	21	42
ynfN	0	0	0	0	1	0	1	0	0	0	0	0	2	1	0
cspI	0	20	1	0	4	1	22	2	1	0	0	0	0	0	2
rzpQ	1	2	0	0	0	0	1	0	0	0	0	0	0	0	1
rzoQ	0	0	0	0	0	0	0	0	0	0	0	0	0	0	0
rrrQ	0	1	0	0	0	0	0	0	0	0	0	0	0	0	0
ydfR	2	1	0	0	0	0	1	0	0	0	0	0	0	0	0
essQ	1	0	0	0	0	0	0	0	0	0	0	0	0	0	1
cspB	3	11	5	3	3	5	10	7	0	1	0	3	9	4	4
cspF	0	4	0	2	0	0	2	1	1	0	0	1	0	3	0
quuQ	5	8	1	1	2	10	8	0	0	1	2	3	2	1	4
ydfU	0	2	1	0	0	0	0	0	0	0	0	1	0	1	0
rem	4	0	0	1	0	3	1	1	1	1	5	2	3	3	0
hokD	30	38	12	20	12	28	21	22	11	12	16	29	17	21	21
relE	53	41	20	11	16	31	33	24	15	13	33	35	11	20	20
relB	41	27	6	4	13	17	22	11	9	18	33	22	15	12	11
ydfV	2	0	0	0	0	0	0	0	0	0	2	0	0	0	0
flxA	4	2	0	0	1	12	3	0	0	1	6	4	0	0	0
dicC	2	2	0	0	0	0	1	0	0	0	3	0	1	0	1
dicA	41	27	5	9	9	30	12	1	9	12	31	36	9	27	18
ydfA	0	1	0	0	0	1	1	3	0	0	3	2	0	0	0
ydfB	2	0	1	1	1	2	0	0	0	0	1	1	1	0	0
ydfC	4	3	0	0	2	5	1	0	0	1	2	2	1	3	0
dicB	2	0	0	0	0	0	0	0	0	0	0	0	0	0	0
ydfD	0	0	0	0	0	0	0	0	0	0	0	0	0	0	0
rspB	8	11	0	1	0	2	1	0	1	0	9	9	0	1	0
rspA	6	7	0	1	5	8	4	3	0	5	4	5	0	1	1
ynfA	6	5	2	3	3	9	6	0	2	1	4	6	2	1	2
ynfB	70	57	22	38	54	73	75	30	29	42	39	47	24	44	116
speG	115	84	18	27	77	106	81	17	21	79	77	59	22	48	125
ynfC	72	15	3	0	6	62	11	7	2	13	34	30	5	8	7
ynfD	30	43	11	13	30	39	37	16	6	42	19	49	22	13	46
ynfE	10	18	2	25	7	8	10	2	18	12	14	17	3	15	7
ynfF	23	26	0	76	19	19	24	2	28	21	27	24	12	35	23
ynfG	7	1	0	11	2	4	6	0	4	5	4	7	4	2	1
ynfH	12	21	4	15	6	13	8	1	9	4	14	9	2	9	16
dmsD	22	18	4	12	12	31	11	0	5	10	19	11	5	18	16
clcB	2	13	0	4	1	2	16	2	2	1	9	19	2	7	4
ynfK	19	17	6	6	8	22	11	4	8	11	20	26	3	14	10
mlc	135	76	12	16	57	100	68	8	13	93	71	88	14	23	48
ynfL	10	13	1	1	4	14	7	2	2	3	9	14	4	1	7
ynfM	13	15	0	1	1	23	8	3	5	4	8	12	3	1	4
asr	6	11	4	0	7	2	9	1	0	5	2	3	2	3	10
ydgU	0	0	1	0	0	1	0	0	2	0	0	0	0	1	4
ydgD	119	42	10	19	14	101	35	7	15	35	73	71	12	11	46
mdtI	4	5	0	7	6	3	12	0	4	7	6	3	0	6	9
mdtJ	7	10	0	8	9	11	19	0	6	14	7	3	2	19	7
tqsA	7	22	29	18	24	22	36	36	13	21	9	13	28	5	51
pntB	413	139	19	78	109	429	114	15	60	235	341	180	27	163	205
pntA	539	167	33	69	150	523	141	35	80	234	411	241	43	193	246
ydgH	247	105	21	59	101	199	88	20	44	140	185	154	16	114	131
ydgI	18	4	0	5	5	9	2	0	10	3	14	7	1	18	10
folM	33	17	1	2	10	19	18	5	8	13	21	11	1	16	16
ydgC	27	5	0	2	0	20	11	0	1	4	9	14	2	5	4
rstA	40	189	3	35	104	42	108	9	26	143	15	49	15	89	226
rstB	31	162	4	19	87	18	118	10	20	72	13	43	6	64	149
tus	23	24	5	5	14	32	12	11	10	12	18	16	5	14	17
fumC	368	235	32	47	90	325	189	50	52	149	362	286	47	52	179
fumA	1652	512	27	116	638	1348	324	33	212	1114	1307	1014	25	312	518
manA	150	230	17	47	187	140	187	17	49	253	140	253	26	61	316
ydgA	686	264	17	92	249	655	197	24	72	278	426	367	41	166	397
uidC	1	3	0	0	2	7	1	0	1	3	0	5	2	0	2
uidB	7	3	0	1	2	4	4	0	4	6	3	7	1	3	4
uidA	12	16	0	3	12	15	12	0	4	24	9	21	0	1	8
uidR	44	34	8	15	6	46	16	7	10	18	38	22	3	7	11
hdhA	438	318	28	20	72	446	226	34	32	95	244	365	53	50	141
malI	23	11	8	4	2	32	11	3	4	9	18	9	2	9	5
malX	39	9	3	4	8	46	17	3	7	29	28	25	1	8	11
malY	54	28	13	13	30	45	31	10	16	49	51	47	15	12	29
add	35	109	20	50	80	18	101	15	41	141	32	106	20	51	127
ydgJ	47	89	29	31	46	53	54	24	23	56	42	77	28	29	89
blr	6	10	1	0	2	12	5	1	1	5	9	1	3	3	5
cnu	8	5	0	0	2	3	2	3	1	6	7	0	0	1	4
ydgK	26	19	1	12	4	28	14	0	5	8	12	5	1	18	12
rsxA	27	18	4	1	9	18	10	3	14	9	26	16	3	19	9
rsxB	23	26	0	14	16	20	14	1	16	9	16	18	0	26	18
rsxC	77	69	3	36	40	59	54	4	24	29	58	76	3	107	57
rsxD	18	24	0	15	20	22	17	3	20	12	23	21	2	35	29
rsxG	16	11	0	3	10	23	11	1	9	8	17	15	0	15	15
rsxE	15	11	0	2	9	14	9	1	2	8	11	20	2	16	21
nth	14	7	0	0	16	12	5	0	8	4	8	18	6	10	12
dtpA	116	32	0	34	40	146	51	1	31	65	140	47	5	91	80
gstA	123	99	59	26	37	133	58	42	12	46	108	96	42	34	92
pdxY	36	20	1	7	36	45	18	1	13	43	36	33	1	32	37
tyrS	322	281	21	117	196	304	176	15	116	287	244	301	25	209	273
pdxH	56	104	3	18	55	57	65	5	15	43	68	100	9	36	55
mliC	7	140	4	21	45	7	92	5	18	53	7	106	7	15	81
anmK	37	110	5	12	48	31	85	11	15	79	30	87	11	24	96
slyB	663	658	242	290	861	708	585	234	279	862	513	456	318	534	1414
slyA	116	57	16	28	22	95	44	15	27	35	92	94	10	36	60
ydhI	10	4	0	2	3	9	1	0	3	3	5	3	0	2	2
ydhJ	9	12	0	2	2	6	9	1	3	6	8	8	3	8	3
ydhK	24	9	0	2	5	7	11	2	9	5	6	11	3	11	12
sodC	106	201	13	15	70	86	176	10	6	61	77	152	15	15	94
ydhF	140	57	5	17	46	127	55	12	21	84	122	85	4	36	47
ydhL	12	10	3	1	1	5	4	5	0	1	4	4	0	2	5
nemR	6	11	2	2	8	11	13	0	1	12	10	11	2	4	9
nemA	64	35	1	17	35	61	30	4	5	66	39	49	5	15	43
gloA	160	76	19	20	63	176	56	18	22	72	155	90	21	43	80
rnt	36	14	0	12	13	42	15	4	3	14	17	17	3	15	15
lhr	50	60	6	10	16	48	47	7	7	19	57	64	5	24	42
grxD	213	138	31	43	87	190	88	20	46	101	155	176	31	86	127
mepH	71	24	1	10	12	62	21	1	12	31	73	80	3	14	28
sodB	920	643	101	330	360	803	428	92	361	565	645	569	119	401	495
ydhP	11	8	4	1	2	7	8	3	6	5	7	6	2	5	9
ynhF	19	5	7	1	7	23	4	3	4	4	24	19	8	17	11
purR	221	27	2	24	22	245	20	2	32	28	220	35	4	59	34
ydhB	13	20	7	5	8	23	10	2	5	5	13	17	5	8	13
ydhC	15	80	40	25	23	7	52	34	10	13	15	65	38	23	22
cfa	594	307	29	48	93	591	243	40	22	96	453	348	33	60	146
ribC	92	56	13	23	39	102	52	19	25	77	81	70	30	42	65
mdtK	87	28	1	9	24	128	28	6	29	29	59	57	5	53	45
ydhQ	520	138	47	69	120	542	152	40	64	177	335	226	45	90	211
ydhR	87	63	25	28	22	112	59	35	17	28	79	56	21	28	38
ydhS	140	100	5	3	62	107	71	1	3	85	56	108	1	10	108
ydhT	0	3	0	1	1	4	0	0	0	2	3	0	0	1	0
ydhU	8	2	0	1	0	4	1	0	1	4	8	3	3	5	2
ydhX	3	1	0	6	1	8	1	2	2	3	2	1	0	2	3
ydhW	3	1	0	3	1	3	0	0	2	4	4	0	0	1	2
ydhV	1	3	0	15	1	5	0	0	5	1	4	4	0	2	7
ydhY	1	0	0	7	1	1	0	0	1	0	1	0	0	1	0
ydhZ	38	13	7	3	9	35	10	4	3	11	19	4	10	5	13
pykF	672	302	37	146	218	644	213	51	149	300	490	443	49	270	326
lpp	8437	3349	1612	2816	2607	7412	2664	1555	2762	3130	6354	4407	1471	2807	4182
ldtE	237	94	24	22	40	200	52	28	24	54	170	117	26	33	58
sufE	36	8	1	7	9	26	13	0	0	9	29	34	0	9	18
sufS	96	70	1	8	25	100	52	7	9	37	75	101	8	15	53
sufD	149	104	4	15	36	137	58	6	9	54	109	179	15	43	101
sufC	79	46	4	8	22	109	45	2	12	36	48	109	5	24	48
sufB	189	146	11	15	66	165	130	8	17	84	136	232	18	48	110
sufA	62	45	2	3	13	48	34	0	2	14	33	54	3	11	23
ydiH	27	14	1	3	4	23	8	0	1	1	20	20	2	15	11
menI	44	12	2	6	9	45	6	2	6	14	42	19	2	9	4
ydiJ	329	56	7	15	42	302	52	8	22	56	231	108	5	44	50
ydiK	121	117	20	34	39	135	118	27	20	51	78	114	16	52	54
ydiL	1	1	0	1	1	3	2	0	0	1	2	0	0	0	0
ydiM	0	1	0	1	0	3	1	0	0	0	2	1	0	0	0
ydiN	1	0	0	1	0	4	1	0	1	0	1	2	0	0	0
ydiB	4	3	0	1	1	6	1	1	0	4	0	2	3	2	3
aroD	27	38	6	4	18	33	18	6	8	21	11	24	10	15	22
ydiF	2	2	0	0	1	0	0	0	0	1	1	0	0	1	0
ydiO	5	2	2	1	1	3	1	0	0	3	1	1	3	0	1
ydiP	6	4	2	1	2	20	1	1	0	1	13	2	7	3	3
ydiQ	3	2	1	0	0	4	2	0	0	0	0	0	0	0	3
ydiR	5	1	0	0	2	5	2	1	2	3	5	4	0	0	0
ydiS	2	5	2	1	2	2	2	0	1	1	1	5	1	0	2
ydiT	1	1	0	0	1	3	0	1	0	0	2	1	0	0	0
fadK	4	7	0	0	0	5	3	0	0	0	2	2	0	0	1
ppsA	1302	1470	92	334	1462	1235	1122	110	273	1592	1182	1821	196	547	2256
ppsR	84	65	18	11	40	98	54	26	13	56	70	72	20	19	82
aroH	162	91	4	26	34	199	72	4	32	31	107	91	6	125	68
ydiE	2	2	0	3	0	3	2	0	1	1	12	9	0	1	3
ydiU	90	57	4	8	48	67	34	4	22	51	79	65	7	30	60
ydiV	15	8	2	1	8	27	5	4	2	1	11	4	6	7	6
nlpC	120	21	17	10	19	115	23	12	12	29	87	31	28	27	30
btuD	130	37	0	8	21	140	25	6	9	24	77	63	8	11	38
btuE	186	70	2	6	35	181	44	10	13	31	95	69	15	34	67
btuC	14	22	6	8	9	27	12	6	8	16	14	18	7	16	19
ihfA	775	477	81	209	312	694	395	82	201	333	547	510	114	270	442
pheT	846	750	39	246	623	791	492	52	263	760	709	796	80	481	781
pheS	257	185	5	94	210	215	157	8	64	207	201	236	31	208	229
pheM	7	10	0	0	4	1	2	0	3	0	8	4	0	4	1
rplT	1312	617	53	507	590	1184	591	41	492	730	1042	693	57	883	778
rpmI	1238	569	31	387	591	1203	493	26	464	760	1073	623	49	890	819
infC	2003	1109	148	837	859	1743	951	144	756	1103	1501	1121	219	1141	1179
thrS	1616	763	92	384	732	1549	513	77	389	1051	1290	956	152	674	984
yniD	2	0	1	0	0	2	0	1	0	0	3	0	0	0	0
ydiY	16	0	1	14	8	15	2	0	13	5	15	1	0	20	9
pfkB	347	180	39	41	136	327	131	43	45	117	264	228	36	74	161
ydiZ	156	54	3	4	10	157	29	11	8	15	104	79	4	8	31
yniA	357	105	22	14	48	285	117	13	24	67	222	203	22	44	95
yniB	44	24	7	10	15	43	10	11	16	10	35	18	6	25	30
yniC	40	30	1	19	21	57	15	2	19	24	40	29	7	24	42
ydjM	6	3	2	3	2	7	3	0	1	0	0	3	0	0	1
ydjN	170	214	30	29	59	209	170	33	15	59	126	164	56	59	90
ydjO	2	2	0	0	0	0	0	0	1	0	0	0	2	0	0
cedA	4	7	4	1	1	10	6	1	1	1	8	6	4	1	3
katE	1557	2420	6	29	1150	1383	1706	8	34	1198	1081	3074	14	134	1662
chbG	14	12	4	4	6	6	11	1	2	9	12	9	2	3	9
chbF	7	5	0	1	0	7	7	2	7	9	5	9	5	0	6
chbR	11	18	8	1	12	7	20	7	2	15	13	13	0	2	6
chbA	8	7	1	0	2	7	10	2	3	5	3	3	2	0	0
chbC	20	9	1	5	11	22	7	4	3	15	10	7	4	4	8
chbB	27	17	2	2	9	30	9	11	5	12	23	11	1	7	9
osmE	843	732	67	103	422	693	574	87	65	463	571	883	91	94	752
nadE	149	266	40	38	99	199	178	39	35	167	106	208	64	53	182
cho	16	13	1	1	8	25	14	2	7	16	9	14	1	6	11
ves	4	3	0	0	3	0	3	0	0	0	2	1	2	2	5
spy	34	1889	293	408	333	41	1542	348	307	468	23	749	405	180	541
astE	100	64	4	1	18	103	32	2	0	24	70	79	1	6	22
astB	313	122	8	4	50	287	92	3	3	54	163	205	3	5	44
astD	375	162	9	4	67	341	119	7	5	84	222	254	13	19	70
astA	401	145	9	3	83	406	106	10	1	106	259	298	9	5	94
astC	634	301	14	4	109	622	214	19	10	129	444	478	18	11	115
xthA	109	53	10	20	44	106	32	11	23	43	88	68	10	39	70
ydjX	2	2	0	1	0	0	0	0	2	0	3	0	1	0	0
ydjY	5	0	0	4	1	4	0	0	0	5	2	3	2	1	2
ydjZ	10	8	3	2	1	12	3	1	0	4	7	8	0	6	2
ynjA	29	6	0	1	5	6	7	0	1	6	7	9	1	6	6
ynjB	27	11	1	4	10	30	12	2	6	11	9	18	5	14	15
ynjC	9	7	0	0	8	12	4	0	2	3	8	7	1	6	5
ynjD	2	8	0	0	2	8	6	1	1	3	3	6	1	3	6
ynjE	13	8	0	3	2	5	2	3	1	1	13	7	1	3	3
ynjF	17	2	2	3	0	10	4	1	2	4	7	12	3	1	3
nudG	3	11	1	2	1	8	10	1	3	3	2	6	0	2	3
ynjH	5	10	1	1	1	6	6	1	3	3	5	2	2	1	2
gdhA	89	158	31	27	101	71	136	35	17	116	75	144	32	33	126
ynjI	3	5	2	1	2	4	13	0	1	4	4	2	1	2	4
topB	160	189	15	44	136	137	158	23	40	213	130	138	23	86	183
selD	238	240	48	102	173	218	223	60	86	293	236	276	46	96	286
ydjA	82	65	13	33	65	94	50	20	26	94	74	77	12	49	74
sppA	69	132	20	36	67	61	108	16	36	83	58	99	19	69	86
ansA	84	35	3	11	40	76	29	4	19	49	65	41	3	55	55
pncA	56	28	3	16	19	66	15	0	12	26	42	37	3	35	28
ydjE	6	1	0	1	0	5	1	1	0	0	3	2	3	4	0
ydjF	28	9	1	4	4	21	13	2	0	8	22	16	1	3	4
ydjG	10	4	1	2	6	7	3	0	2	3	2	6	1	3	4
ydjH	7	0	2	1	1	7	3	0	1	0	2	4	2	1	0
ydjI	5	2	0	2	2	7	2	2	3	1	5	4	3	0	1
ydjJ	6	2	0	5	3	5	2	0	2	3	1	3	2	1	4
ydjK	10	6	0	0	0	5	1	0	0	0	1	4	0	2	4
ydjL	7	5	0	1	0	4	4	0	1	0	2	2	1	1	3
yeaC	253	109	21	29	66	299	84	20	30	91	256	185	40	47	119
msrB	312	132	20	40	81	319	90	32	40	111	304	214	25	56	122
gapA	5243	3284	276	967	2274	4700	2034	325	1040	3015	3355	4264	320	1899	3127
yeaD	182	56	15	11	56	135	34	8	23	100	148	110	14	48	62
yeaE	18	73	3	6	35	28	35	6	9	48	22	49	5	7	35
mipA	591	206	17	105	207	543	117	24	127	227	467	449	28	266	338
yeaG	1087	756	101	138	242	1014	587	110	91	283	595	938	199	197	403
yeaH	264	163	14	24	58	220	156	4	9	54	144	222	28	36	95
yeaI	0	3	0	4	0	0	2	0	4	0	0	1	1	2	0
yeaJ	16	21	3	6	5	14	19	8	5	10	15	4	4	14	7
yeaK	46	21	5	5	19	40	16	4	6	16	35	48	7	17	15
yoaI	0	0	1	2	0	1	1	3	0	0	1	1	1	0	0
yeaL	5	3	0	0	0	10	4	0	1	3	6	3	0	2	1
yeaM	13	10	4	0	4	14	14	1	6	7	17	21	3	5	8
yeaN	7	3	0	3	7	5	4	1	3	4	1	4	0	6	4
yeaO	20	55	11	5	17	19	46	11	6	17	25	46	9	6	33
yoaF	14	20	3	4	1	12	18	3	2	5	4	10	2	3	9
yeaP	69	35	5	2	9	65	19	4	11	11	75	42	15	32	24
yoaK	13	6	0	0	0	3	2	0	0	1	2	5	1	3	1
yoaJ	3	0	1	0	0	2	1	0	1	1	1	0	1	0	0
yeaQ	290	80	54	39	48	483	87	52	33	69	188	132	76	69	149
yoaG	1	0	0	0	0	1	1	2	0	0	0	0	0	0	0
yeaR	0	2	1	0	1	1	1	0	0	0	3	0	0	2	0
leuE	22	5	1	5	7	15	11	0	10	11	13	2	4	8	3
dmlR	77	49	7	2	19	91	28	2	2	39	46	67	3	13	12
dmlA	15	4	2	10	7	13	5	1	5	7	8	18	0	4	7
yeaV	7	1	0	1	0	6	1	0	0	0	1	3	0	0	1
yeaW	12	2	0	0	2	6	2	0	0	8	5	2	1	2	2
yeaX	6	1	0	1	2	7	1	0	0	5	3	2	0	1	4
rnd	76	41	0	24	18	49	26	7	15	37	48	40	1	36	32
fadD	258	166	9	24	112	249	140	10	29	145	130	326	13	57	99
yeaY	23	57	51	74	48	22	37	39	70	52	20	64	41	80	77
tsaB	23	19	0	11	24	42	10	1	7	23	27	17	1	28	26
yoaA	50	32	3	15	14	47	21	3	16	22	33	29	8	29	33
yoaB	88	68	10	21	32	119	32	9	16	52	78	67	14	44	71
yoaC	95	36	23	13	8	104	15	10	19	17	66	26	20	16	20
yoaH	16	8	4	4	9	10	6	3	5	10	15	15	8	10	13
pabB	67	25	2	10	8	57	20	1	7	20	59	20	4	27	17
nudL	41	32	7	10	11	31	29	1	9	13	34	35	9	15	16
sdaA	498	627	117	149	299	475	471	100	177	397	412	637	100	262	383
yoaD	20	17	1	1	2	18	8	1	1	3	7	12	4	1	2
yoaE	84	60	4	46	35	95	48	13	36	71	79	107	10	40	46
manX	758	316	3	133	243	670	239	5	146	362	510	425	7	147	468
manY	616	229	5	144	218	524	214	7	124	320	424	341	5	140	339
manZ	710	273	18	232	257	613	241	23	192	328	507	375	18	203	432
yobD	20	14	1	6	3	15	4	0	1	6	10	8	4	8	5
mntP	0	0	0	3	2	0	3	0	1	1	1	0	1	1	0
rlmA	22	21	6	9	9	28	19	2	14	15	15	15	3	19	16
cspC	1300	422	92	204	797	1205	379	103	222	950	920	492	105	400	827
yobF	867	218	43	101	404	836	172	61	137	514	626	305	74	236	446
yebO	36	54	21	44	32	30	48	27	23	47	21	23	27	46	127
mgrB	24	18	8	9	27	26	16	12	10	28	14	15	23	29	61
yobH	21	28	6	11	15	18	24	10	8	14	9	12	8	5	33
kdgR	131	47	0	13	18	114	40	6	29	46	110	93	16	22	40
yebQ	4	13	0	5	1	6	10	0	1	3	9	8	1	5	2
htpX	353	1036	488	544	520	379	877	484	393	647	185	583	498	375	712
prc	522	408	20	125	273	476	343	31	120	364	353	441	38	261	356
proQ	419	325	8	112	208	446	238	22	136	303	334	331	32	250	288
msrC	237	136	27	26	70	230	95	14	29	96	145	166	26	49	86
yebS	37	40	1	11	5	24	24	4	9	2	25	40	7	16	14
yebT	152	72	4	22	32	118	55	3	32	46	96	118	4	50	65
rsmF	27	15	0	6	5	20	13	2	4	19	13	14	1	26	13
yebV	236	220	2	8	21	276	148	7	9	24	132	281	9	37	52
yebW	23	19	1	1	2	11	10	2	1	4	10	19	4	8	9
pphA	10	2	0	3	0	7	3	1	0	3	4	3	0	1	0
yebY	33	55	13	20	30	37	27	13	23	41	48	30	10	30	43
yebZ	59	50	8	18	32	71	49	10	28	83	46	59	16	37	51
yobA	28	40	9	10	17	45	33	7	10	43	18	47	8	30	28
holE	15	14	1	4	7	6	12	1	2	5	14	9	4	8	10
yobB	73	111	20	8	42	59	93	13	10	65	43	99	42	17	59
exoX	41	62	2	10	18	36	39	2	12	19	26	41	5	14	28
ptrB	132	56	12	5	29	96	71	8	8	34	83	56	12	11	30
yebE	22	380	210	146	191	28	343	236	106	193	29	216	255	91	249
yebF	488	109	13	26	59	527	78	14	26	84	403	200	22	44	147
yebG	28	15	1	27	4	24	12	3	12	9	22	5	7	6	15
purT	220	5	1	2	3	210	4	0	2	11	225	3	1	1	3
eda	154	105	28	76	98	178	92	19	64	113	154	130	35	90	110
edd	68	40	4	29	42	75	37	7	26	45	70	50	6	37	44
zwf	258	388	58	103	162	224	304	92	83	220	154	343	82	168	182
yebK	62	53	4	6	37	73	31	3	11	51	63	69	3	21	25
pykA	623	433	31	214	267	559	273	36	197	416	456	534	47	260	314
lpxM	85	72	12	22	39	96	50	8	28	28	61	90	10	53	57
mepM	88	133	6	22	60	82	98	9	36	91	106	126	7	85	99
znuA	39	54	1	17	42	47	40	2	14	50	43	64	5	24	58
znuC	23	9	1	5	7	19	6	2	9	5	32	11	1	15	12
znuB	19	20	1	3	14	27	8	1	1	3	17	11	3	12	6
ruvB	69	78	15	10	24	68	60	18	18	38	49	70	24	32	51
ruvA	47	42	5	18	15	34	13	1	14	26	38	36	13	12	19
yobI	0	0	0	0	0	0	0	0	0	0	0	0	0	0	0
yebB	1	0	0	0	0	0	0	0	0	2	0	0	0	0	1
ruvC	93	42	2	28	32	71	41	1	23	63	81	40	3	56	60
yebC	147	120	0	48	95	158	74	6	52	121	113	110	3	126	111
nudB	89	57	4	29	53	79	53	3	27	47	69	55	7	56	57
aspS	374	257	8	106	233	335	194	15	131	270	316	219	22	318	286
yecD	34	130	5	22	34	36	84	8	15	37	25	65	13	20	34
yecE	18	87	2	4	16	25	40	2	3	30	20	40	9	25	16
yecN	56	22	2	8	16	61	12	4	6	8	40	28	2	10	19
cmoA	78	35	2	4	18	105	30	4	14	22	51	25	7	24	27
cmoB	83	23	2	19	21	72	27	2	6	15	48	32	7	42	41
torZ	8	15	1	9	3	11	14	1	1	13	15	11	6	8	12
torY	1	4	0	2	1	4	0	0	0	0	0	8	1	6	1
cutC	34	72	11	27	38	44	62	12	20	27	28	67	11	47	41
yecM	31	23	1	8	9	22	16	0	5	8	20	26	7	4	13
argS	200	95	8	70	87	178	85	11	55	106	218	139	13	163	119
yecT	1	2	0	0	4	0	0	0	1	1	0	0	0	1	4
flhE	0	0	0	0	0	0	4	0	0	0	1	0	0	1	0
flhA	4	4	0	0	5	6	4	0	2	2	3	6	0	0	1
flhB	2	0	0	0	0	3	2	0	3	1	2	0	0	2	2
cheZ	6	8	0	0	8	7	2	3	0	2	3	3	2	0	7
cheY	8	5	2	0	6	1	1	0	1	2	2	3	0	0	1
cheB	4	2	0	0	1	2	0	0	0	1	0	3	0	0	1
cheR	4	1	0	1	0	0	2	0	0	3	1	2	1	0	2
tap	0	1	0	0	2	6	2	0	0	1	2	1	1	1	1
tar	5	5	0	4	2	0	2	0	2	0	4	0	1	0	0
cheW	6	4	0	3	0	4	1	0	2	5	4	7	3	2	5
cheA	4	6	2	2	6	7	4	0	5	6	2	8	3	2	7
motB	1	0	0	0	1	1	1	1	1	5	1	0	1	1	0
motA	5	1	0	0	0	4	0	2	1	0	0	0	0	3	1
flhC	23	0	0	1	0	14	3	0	3	3	14	0	1	4	0
flhD	7	0	0	4	0	15	0	0	4	2	12	1	1	4	2
uspC	16	11	5	1	1	15	4	7	5	8	8	10	5	5	1
otsA	349	383	5	22	170	320	297	8	14	164	222	449	22	42	291
otsB	104	168	4	15	57	118	143	6	8	60	92	181	7	20	109
araH	23	8	2	5	8	26	9	4	4	7	13	9	4	6	11
araG	23	6	2	4	7	23	13	1	0	11	19	23	2	6	16
araF	62	15	2	14	13	54	10	3	9	15	44	31	1	10	12
ftnB	72	44	42	43	32	85	34	39	39	86	63	19	35	25	52
yecJ	12	15	5	4	8	12	7	1	7	12	8	16	2	17	12
azuC	1	2	28	23	0	4	5	41	36	3	0	1	28	15	2
yecR	1	0	0	1	2	0	2	0	0	1	0	0	3	0	0
ftnA	92	51	117	76	93	120	59	99	65	128	37	13	113	57	99
yecH	7	10	0	6	1	8	9	1	2	1	7	8	2	1	5
tyrP	14	8	1	1	9	7	12	2	5	9	10	12	6	8	1
yecA	71	104	28	59	47	99	80	22	37	59	72	72	42	56	86
pgsA	54	54	5	16	26	59	42	9	9	35	46	47	14	42	37
uvrC	192	87	8	27	70	167	75	22	39	114	141	142	20	43	114
uvrY	121	51	14	21	34	108	41	18	16	54	112	58	23	54	81
yecF	20	8	1	4	4	11	6	1	9	13	11	8	3	6	7
sdiA	57	23	6	2	5	49	19	4	4	8	31	5	22	13	19
yecC	43	30	6	10	19	52	19	2	7	29	33	33	4	12	27
yecS	31	25	2	5	13	68	24	4	3	17	36	15	5	9	24
dcyD	90	67	21	15	39	93	57	17	6	40	55	67	13	31	40
fliY	408	232	56	20	96	463	137	50	25	113	326	279	56	62	172
fliZ	4	3	0	0	1	2	2	0	2	5	1	1	0	3	0
fliA	2	0	0	4	2	2	1	0	4	8	0	1	1	0	4
fliC	46	19	9	13	14	49	14	9	18	41	40	18	13	16	20
fliD	6	2	1	0	4	2	4	0	0	0	0	2	0	1	5
fliS	0	2	0	0	0	0	0	0	0	1	0	1	1	2	0
fliT	1	0	0	0	1	1	1	1	2	0	2	0	1	1	0
amyA	586	172	26	27	86	519	121	20	23	102	382	275	30	53	156
yedD	76	40	8	36	29	67	51	10	15	44	36	48	16	30	46
yedE	45	7	0	10	13	49	3	3	8	11	48	21	3	23	4
yedF	11	1	0	1	7	4	2	3	2	3	21	7	0	3	5
yedK	15	8	0	0	4	15	9	0	0	4	11	7	2	0	4
yedL	8	2	0	0	5	3	5	1	0	4	4	5	0	1	0
fliE	1	0	1	0	0	2	0	2	0	0	0	0	0	0	0
fliF	5	0	1	2	1	5	0	0	6	1	0	1	0	2	0
fliG	2	1	0	0	0	4	2	1	2	2	3	0	0	1	2
fliH	6	4	0	0	1	3	0	0	1	1	4	0	0	0	0
fliI	1	2	0	2	0	6	0	0	2	0	0	1	0	1	0
fliJ	2	0	0	1	0	0	0	1	1	1	0	1	0	0	1
fliK	0	2	0	0	0	0	3	0	1	2	0	2	0	0	0
fliL	2	0	0	6	2	2	2	0	2	4	2	1	0	0	2
fliM	6	1	0	0	4	5	6	1	5	10	6	0	0	3	8
fliN	0	0	0	2	0	0	1	0	1	0	0	0	1	0	2
fliO	1	0	1	4	4	0	0	0	1	0	0	0	0	0	3
fliP	0	3	0	0	4	0	1	0	0	0	0	0	0	0	1
fliQ	1	0	0	0	0	0	0	0	0	0	0	0	1	0	0
fliR	0	0	0	0	1	0	0	0	0	0	1	0	1	0	1
rcsA	1	537	5	7	212	6	388	1	6	190	2	410	8	4	368
dsrB	40	24	24	24	18	31	10	19	16	16	22	22	22	15	22
yodD	56	56	33	16	15	53	28	31	8	16	34	71	22	21	34
yedP	113	62	3	6	20	66	58	8	2	19	80	84	9	7	38
yedQ	96	44	13	6	15	102	44	9	5	17	71	61	10	18	23
yodC	124	53	7	9	27	122	33	7	10	25	72	60	12	15	56
yedI	70	33	5	9	25	66	27	5	9	18	37	49	6	19	28
yedA	0	24	0	4	1	1	13	2	4	11	3	16	5	7	14
vsr	8	6	2	4	9	10	7	0	1	4	9	7	2	12	3
dcm	38	49	7	9	24	52	37	3	4	25	43	51	17	37	32
yedJ	24	12	9	11	9	15	17	11	11	15	19	20	15	8	20
yedR	6	2	7	7	2	5	3	6	9	3	0	1	5	2	4
hchA	505	236	82	38	96	632	180	92	28	97	360	300	122	67	115
yedV	20	10	2	1	7	24	13	6	3	4	6	4	8	7	8
yedW	20	12	1	12	7	26	17	4	3	19	12	6	8	3	10
hiuH	7	6	0	2	0	9	3	0	1	0	1	2	0	1	1
yedY	51	27	3	4	6	52	11	6	6	8	34	22	9	11	12
yedZ	18	6	1	3	1	18	12	1	5	2	6	12	0	3	9
zinT	3	3	0	1	4	2	1	0	0	1	4	0	0	2	4
yodB	1	2	6	0	4	8	2	9	1	1	3	0	2	2	2
mtfA	274	139	15	21	65	242	69	17	26	90	229	209	10	47	76
yeeJ	35	35	8	7	11	30	31	9	5	12	30	23	18	17	23
shiA	46	34	14	6	15	46	36	13	12	46	22	29	11	21	41
amn	176	211	39	40	84	169	148	49	36	104	136	215	56	42	169
yeeN	86	44	10	14	47	79	35	4	25	60	83	49	14	31	65
yeeO	19	24	3	1	8	30	19	2	3	8	14	23	5	4	8
cbl	15	28	3	0	3	19	12	3	2	2	11	27	7	2	3
nac	5	6	0	0	2	10	0	0	0	4	4	4	3	0	3
ldtA	97	54	19	25	31	97	54	15	9	32	100	57	17	33	41
cobT	51	25	9	9	18	50	25	7	16	20	42	25	8	35	34
cobS	30	22	7	5	12	21	17	10	4	21	17	12	7	6	20
cobU	24	20	5	5	15	20	15	12	11	12	14	18	10	9	23
flu	223	65	18	65	114	171	62	21	104	166	347	197	29	173	217
yeeR	12	6	0	6	5	10	9	0	2	10	14	12	1	8	5
yeeS	0	1	0	0	0	0	1	3	1	1	1	0	4	4	3
yeeT	0	1	0	0	1	0	0	0	0	0	0	0	0	0	0
cbeA	0	0	0	0	0	0	2	0	0	0	0	0	0	0	0
cbtA	0	0	0	0	0	0	0	0	0	0	0	0	0	0	0
yeeX	189	88	21	44	55	134	71	39	25	80	128	109	42	60	87
yeeA	73	15	2	4	13	57	17	1	4	15	39	33	4	10	19
sbmC	84	59	7	7	29	104	24	3	7	29	59	53	9	11	34
dacD	16	17	2	3	4	6	13	2	6	8	20	5	5	5	5
sbcB	43	36	4	16	35	34	30	9	17	50	40	44	15	37	33
yeeD	45	233	5	2	49	52	160	19	11	25	27	175	27	39	47
yeeE	112	509	16	12	71	167	310	26	23	38	74	399	41	72	92
plaP	121	66	0	148	82	104	31	1	175	68	131	103	1	362	147
yoeI	8	4	0	13	7	10	2	0	20	1	15	5	0	33	11
yeeY	29	17	12	6	3	24	19	11	8	4	19	24	10	12	10
yeeZ	118	120	35	43	69	130	97	54	44	79	90	101	68	64	85
yoeB	18	19	11	12	11	16	8	21	11	5	22	26	16	12	14
yefM	15	18	22	8	13	24	16	22	14	10	23	30	25	11	18
hisL	11	22	6	8	1	14	7	2	5	0	10	12	4	11	10
hisG	39	83	13	9	54	55	44	19	24	94	25	61	21	66	59
hisD	68	161	28	42	118	80	92	28	33	142	63	109	45	49	108
hisC	56	108	12	25	77	68	68	10	40	112	43	114	33	51	74
hisB	86	120	30	29	78	98	92	23	38	116	79	142	24	59	99
hisH	37	77	10	22	53	49	26	8	17	65	27	72	22	37	52
hisA	59	84	12	15	49	54	37	10	20	69	40	95	16	33	57
hisF	88	87	8	16	58	56	53	5	26	64	51	114	14	39	62
hisI	59	78	10	22	53	56	47	14	17	59	37	87	17	39	61
wzzB	265	274	19	59	156	264	235	21	83	197	236	258	33	169	253
ugd	36	534	1	10	202	20	275	1	9	169	17	379	3	15	400
gnd	1543	819	91	257	729	1495	517	99	290	1138	1109	1049	138	515	966
wbbK	111	69	9	25	38	81	48	3	26	60	86	71	8	57	71
wbbJ	87	63	6	26	67	71	50	4	28	69	65	60	11	57	53
wbbI	146	96	5	30	66	100	67	8	48	87	108	78	7	95	123
wbbH	67	60	6	34	30	67	37	10	16	56	64	37	2	45	25
glf	220	133	10	40	110	153	82	14	69	121	176	136	15	89	110
wzxB	98	62	6	37	42	89	43	9	30	58	65	46	7	62	59
rfbC	73	43	1	15	12	56	39	3	14	33	60	33	3	30	36
rfbA	171	98	0	38	103	156	81	8	35	129	145	91	18	84	104
rfbD	123	91	4	29	59	132	61	6	47	105	116	91	14	59	114
rfbB	173	91	12	47	116	162	82	9	46	168	148	118	28	95	150
wcaN	456	557	36	85	439	436	450	38	67	510	352	375	62	110	732
wcaM	16	153	2	0	58	9	101	1	0	45	6	140	0	0	113
wcaL	10	229	0	2	107	7	167	1	3	117	5	167	0	2	169
wcaK	1	253	0	1	162	3	187	1	1	112	3	178	0	0	216
wzxC	4	177	0	0	114	4	114	0	1	100	3	113	0	1	166
wcaJ	2	278	0	1	175	2	180	2	1	164	0	165	0	0	250
cpsG	2	509	2	4	386	8	359	1	2	361	2	270	0	1	554
cpsB	3	420	0	3	272	1	260	1	1	309	1	233	4	0	450
wcaI	1	356	0	1	323	0	269	2	1	314	0	252	0	1	491
wcaH	0	231	1	1	213	0	173	1	2	209	0	153	0	0	286
wcaG	1	770	0	4	708	1	527	0	5	728	1	522	2	4	951
gmd	4	1390	2	2	1183	1	962	2	0	1101	3	806	2	3	1631
wcaF	0	200	0	1	123	0	103	0	0	118	0	99	0	0	236
wcaE	0	265	0	0	139	2	160	1	3	147	0	109	0	1	231
wcaD	0	278	0	1	137	1	134	1	1	100	0	182	1	1	225
wcaC	1	243	1	0	130	1	137	0	1	140	1	152	0	3	236
wcaB	0	97	0	0	62	0	69	0	0	74	0	44	0	0	119
wcaA	0	311	1	1	229	3	201	0	0	229	0	193	1	0	320
wzc	0	690	0	1	589	2	453	0	4	619	4	394	4	2	948
wzb	0	136	0	2	125	2	110	0	0	135	1	95	0	0	223
wza	1	443	0	2	365	1	308	0	2	345	0	253	1	0	552
yegH	29	67	11	35	46	23	27	19	13	60	28	33	16	20	63
asmA	125	79	22	41	34	115	73	24	37	67	105	99	23	52	80
dcd	102	75	14	41	46	111	61	16	37	84	76	74	34	73	88
udk	47	23	2	22	23	51	17	1	12	19	51	27	9	30	25
yegE	76	56	18	10	32	102	48	13	24	23	75	89	8	23	36
alkA	20	10	2	2	8	22	12	2	2	4	9	14	4	7	5
yegD	10	9	0	4	2	9	3	1	1	1	7	5	1	8	7
yegI	10	3	0	3	3	4	1	0	1	0	3	5	10	0	2
yegJ	1	3	0	0	1	5	0	0	0	0	1	0	0	0	1
yegK	1	0	1	0	1	2	1	0	2	0	0	1	0	0	3
yegL	1	7	1	0	1	1	4	0	2	3	0	2	0	0	3
ibsA	2	2	0	0	2	0	0	0	0	0	2	1	0	0	0
ibsB	1	1	0	0	0	0	0	0	0	0	0	0	0	0	0
mdtA	37	34	14	13	13	22	27	9	10	29	22	21	13	19	26
mdtB	34	55	11	12	24	25	54	12	4	41	27	42	20	24	42
mdtC	29	34	7	1	15	24	42	5	6	24	11	38	9	13	22
iceT	11	15	1	3	5	11	25	2	0	4	7	20	4	5	8
baeS	18	28	4	1	7	17	13	3	4	4	6	29	3	7	4
baeR	37	25	9	3	17	24	22	9	7	19	17	47	5	12	18
yegP	267	138	5	8	34	207	91	10	7	14	223	201	13	32	58
yegQ	85	45	1	30	35	74	30	1	32	25	55	41	2	60	48
ogrK	9	7	7	7	3	8	4	5	7	5	5	8	7	2	4
yegR	3	1	0	0	1	5	0	1	0	1	1	5	4	1	3
yegS	109	240	11	23	128	131	147	11	18	138	59	141	14	24	231
gatD	1587	1079	39	428	705	1326	824	24	375	1134	1214	1414	35	631	956
gatB	1517	643	19	416	550	1211	480	29	398	937	1247	1017	33	571	664
gatA	1611	867	29	339	951	1384	691	22	355	1465	1313	1463	15	592	944
gatZ	4806	3049	57	805	2689	4492	2138	90	939	4234	4007	4390	87	1751	2877
gatY	3182	2569	75	399	1540	2870	1848	88	527	2388	2418	3157	86	1019	1814
fbaB	1447	2326	17	48	517	1235	1531	22	44	602	1145	2236	36	123	982
yegT	13	10	0	3	11	6	6	1	3	6	6	5	0	2	8
yegU	17	11	1	1	10	13	18	0	7	16	12	9	1	2	8
yegV	11	9	0	3	10	6	10	0	1	12	3	7	0	6	6
yegW	19	15	4	3	6	22	3	1	7	4	16	14	5	5	8
yegX	7	6	2	1	3	9	9	0	2	3	4	4	2	2	6
thiD	7	11	6	2	4	10	13	3	1	3	7	4	0	3	3
thiM	14	13	1	1	3	8	16	3	5	8	7	6	2	1	8
rcnR	5	7	2	2	2	5	1	7	3	7	4	4	7	6	8
rcnA	2	1	1	1	1	2	6	1	0	0	3	2	2	2	2
rcnB	35	134	15	25	32	41	87	17	21	64	19	123	16	30	85
yehA	4	2	0	0	0	0	0	0	2	0	1	0	0	0	0
yehB	2	6	0	1	1	9	5	4	0	2	1	1	0	0	0
yehC	0	0	0	0	0	0	0	0	0	0	0	0	0	0	0
yehD	1	1	0	0	2	0	3	0	0	1	1	1	1	0	0
yehE	102	19	1	1	6	70	22	2	1	9	64	36	4	5	13
mrp	229	172	33	128	151	224	141	32	104	211	195	242	43	135	241
metG	336	160	21	66	139	364	95	30	106	215	239	240	55	251	236
yehI	12	4	1	2	3	13	11	1	2	2	5	4	2	1	3
yehK	0	0	0	0	0	0	0	1	0	0	0	0	0	0	1
yehL	1	0	0	0	0	0	1	0	1	0	0	1	0	1	0
yehM	4	0	0	0	0	3	5	0	0	0	1	2	1	2	1
yehP	1	0	2	0	1	0	2	1	1	3	4	2	0	0	1
yehR	0	1	0	0	0	3	0	0	0	1	0	0	0	1	0
yehS	21	26	2	5	17	28	21	3	10	16	19	23	6	17	10
yehT	22	25	1	3	27	15	24	2	9	39	27	31	1	25	13
yehU	44	44	3	11	26	39	34	2	17	29	25	45	2	31	25
mlrA	92	33	10	3	5	83	24	1	1	10	57	73	6	9	20
yohO	3	3	1	2	1	3	1	1	3	3	2	1	1	0	2
yehW	35	27	1	4	13	33	31	0	0	15	17	31	4	4	25
yehX	66	60	1	5	29	48	28	2	2	36	36	61	4	12	61
yehY	85	61	3	6	42	67	42	1	7	46	43	57	7	8	61
osmF	189	148	10	12	102	169	82	2	13	103	112	128	7	21	198
bglX	126	138	17	52	147	129	111	16	35	188	100	141	22	84	199
dld	504	166	23	101	172	438	121	31	65	204	383	258	37	118	278
pbpG	25	40	7	11	19	29	28	4	10	42	29	26	9	18	24
yohC	27	20	6	3	2	19	12	9	1	7	13	31	9	3	7
yohD	42	19	3	7	10	26	13	4	6	4	36	16	7	7	18
yohF	32	31	2	5	6	40	17	1	1	9	33	28	3	13	27
yohP	16	15	3	2	11	10	5	0	1	8	10	13	4	0	18
dusC	13	4	4	8	0	4	7	1	8	6	4	4	0	9	5
yohJ	4	3	2	3	1	2	3	1	1	4	1	3	0	0	5
yohK	5	6	3	4	3	12	4	3	0	1	6	7	1	5	10
cdd	44	51	12	24	80	52	83	20	22	90	20	40	15	23	154
sanA	8	11	5	3	10	19	16	5	1	13	8	10	9	9	15
yeiS	3	8	3	3	4	8	4	2	0	4	5	5	2	5	8
preT	29	19	2	22	26	38	11	0	22	59	22	12	2	10	23
[truncated: 2,100 more rows]

## Sheet: Normalized counts
Gene	Untreated	Colistin	CSA13	CSA131	LL37	Untreated	Colistin	CSA13	CSA131	LL37	Untreated	Colistin	CSA13	CSA131	LL37
thrL	61.2968168766919	167.733809956136	435.630358918828	128.679225308453	39.3922989547364	68.1235268372193	111.696012396983	404.311381931848	140.985814868775	65.4646835576139	46.7172021978996	50.6776172589437	252.727527830974	74.5818319168048	70.6142918092805
thrA	423.747560147566	1183.45521469051	1354.24220272592	536.902974562856	945.415174913673	483.960888572746	909.814791888151	1635.21492247992	523.011893868037	934.198727524869	472.362822223208	836.18068477257	1286.61286895769	829.349970914869	924.874992721552
thrB	219.869017057699	393.242598897163	445.100584112716	230.735162622054	308.186809469408	188.758938944795	274.162939519867	287.510316040425	172.821321452047	318.476838928933	147.07267358598	273.297150217875	336.970037107966	247.611681963792	263.511869434632
thrC	213.206319571102	469.654667877181	340.928106979953	235.172377287863	384.65421332272	242.690064357594	365.550586026489	422.280776684375	331.998854368406	428.174416782232	257.809745462483	443.429151015757	336.970037107966	390.808799244057	361.682958047534
yaaX	2.66507899463878	262.78296893128	350.39833217384	1539.71348903563	180.741136380555	1.41924014244207	280.255449286975	332.433802921742	1318.89955844983	164.546366779948	5.19080024421107	123.074213343149	283.361167568062	226.728769027087	325.514662242781
yaaA	51.9690403954562	48.4564339873282	85.2320267449882	62.1210053213222	41.7094930108974	42.5772042732621	46.7092415478292	134.770460643949	59.1230836546477	53.0794731548221	67.4804031747439	47.0577874547334	76.5840993427195	113.364384513543	60.2804930079224
yaaJ	35.9785664276235	20.5007989946388	9.47022519388757	4.43721466580873	13.9031643369658	31.2232831337255	12.1850195342163	26.9540921287899	27.2875770713758	10.6158946309644	36.3356017094775	34.3883831399975	30.6336397370878	20.8829129367053	15.5006982020372
talB	1611.04025225914	1874.8912535097	2234.97314575747	2937.43610876538	2859.41746530263	1687.47652936362	1789.16703494076	2713.37860763151	3370.01576831492	3190.07633660481	1776.98395026826	2019.86503074933	1845.67679415954	2643.18012313156	3225.86752582396
mog	65.29443536865	76.4120689800175	142.053377908314	124.242010642644	90.3705681902776	58.1888458401249	69.0484440272258	98.8316711388962	90.9585902379195	72.5419466449235	72.671203418955	52.4875321610488	122.534558948351	77.565105193477	75.7811912099596
satP	23.985710951749	7.45483599805049	0	39.9349319922785	6.95158216848289	18.4501218517469	18.2775293013245	0	13.6437885356879	3.53863154365481	12.1118672364925	3.61982980421026	15.3168198685439	14.916366383361	8.61149900113177
yaaW	3.99761849195817	1.86370899951262	18.9404503877751	0	0	7.09620071221035	12.1850195342163	17.9693947525266	4.54792951189597	3.53863154365481	3.46053349614071	3.61982980421026	0	2.98327327667219	3.44459960045271
yaaI	2.66507899463878	0	0	0	0	1.41924014244207	0	17.9693947525266	0	0	0	0	0	0	1.72229980022635
dnaK	4281.4494048872	4776.68616575085	22832.7129424629	7361.33913057668	8184.32940636053	4428.02924441926	4354.1136468933	24312.5911001685	5621.24087670342	9364.98838028244	1969.04355930407	3656.02810225236	17828.7783269851	4042.33528989082	4887.88683304239
dnaJ	485.044377024257	650.434440829905	1695.17030970588	692.205487866161	699.792604960611	587.565418971017	635.651852368284	1275.82702742939	513.916034844245	713.034256046443	325.290148637227	519.445576904173	1255.9792292206	474.340450990879	483.966243863606
insL1	291.826149912946	279.556349926893	312.51743139829	288.418953277567	231.719405616096	319.329032049466	270.101266341795	251.571526535372	272.875770713758	219.395155706598	183.408275295458	220.809618056826	390.57890664787	363.959339754007	237.677372431237
hokC	3.99761849195817	7.45483599805049	18.9404503877751	13.3116439974262	2.31719405616096	1.41924014244207	6.09250976710816	44.9234868813164	22.7396475594799	3.53863154365481	19.0329342287739	9.04957451052565	7.65840993427195	2.98327327667219	5.16689940067906
mokC	11.9928554758745	13.0459629965883	47.3511259694379	13.3116439974262	4.63438811232193	5.67696056976828	10.1541829451803	44.9234868813164	40.9313656070638	8.84657885913701	24.223734472985	14.479319216841	15.3168198685439	8.94981983001658	6.88919920090542
nhaA	187.888069122034	152.824137960035	634.505087990467	709.954346529396	440.266870670583	225.659182648289	221.36118820493	673.852303219747	518.463964356141	472.407311077917	183.408275295458	141.1733623642	589.69756493894	316.226967327252	365.127557647987
nhaR	66.6269748659694	24.2282169936641	47.3511259694379	84.3070786503658	74.1502097971509	86.5736486889663	50.7709147259013	8.98469737626329	27.2875770713758	47.7715258393399	69.2106699228143	28.9586384336821	22.9752298028159	62.648738810116	63.7250926083751
insB1	17.3230134651521	13.0459629965883	28.4106755816627	13.3116439974262	4.63438811232193	9.93468099709449	12.1850195342163	0	27.2875770713758	10.6158946309644	17.3026674807036	5.42974470631539	0	32.8160060433941	12.0560986015845
insA	27.9833294437072	29.8193439922019	66.291576357213	17.7488586632349	30.1235227300925	24.1270824215152	52.8017513149374	44.9234868813164	54.5751541427517	14.1545261746192	29.4145347171961	30.7685533357872	30.6336397370878	23.8661862133775	18.9452978024899
rpsT	513.027706467965	376.469217901549	170.464053489976	820.884713174614	537.589021029344	499.572530139609	396.01313486203	116.801065891423	827.723171165067	562.642415441114	681.725098739721	318.545022770503	183.801838422527	1121.71075202874	571.80353367515
yaaY	3.99761849195817	0	0	0	4.63438811232193	5.67696056976828	0	0	4.54792951189597	0	1.73026674807036	7.23965960842052	0	2.98327327667219	0
ribF	211.873780073783	216.190243943464	246.225855041077	190.800230629775	224.767823447614	175.985777662817	196.991149136497	386.341987179321	218.300616571007	222.933787250253	160.914807570543	215.379873350511	268.044347699518	235.678588857103	215.287475028294
ileS	958.095898572641	1146.18103470026	2471.72877560466	1206.92238909997	1401.90240397738	987.791139139681	1108.83677761368	2803.22558139415	1059.66757627176	1659.6181939741	1005.28498062888	1136.62655852202	1638.8997259342	1345.45624777916	1384.72903938199
lspA	74.6222118498858	303.784566920557	284.106755816627	235.172377287863	289.649257020121	110.700731110481	300.563815177336	269.540921287899	213.752687059111	267.166681545938	117.658138868784	166.512170993672	245.069117896702	161.096756940298	235.955072631011
fkpB	81.2849093364827	156.55155595906	56.8213511633254	97.618722647792	178.423942324394	99.3468099709449	127.942705109271	116.801065891423	63.6710131665436	125.621419799746	95.1646711438697	117.644468636833	61.2672794741756	95.4647448535101	160.173881421051
ispH	130.5888707373	214.326534943951	37.8809007755503	164.176942634923	240.98818184074	105.023770540713	213.237841848785	89.8469737626329	136.437885356879	284.859839264212	140.151606593699	191.850979623144	122.534558948351	229.712042303759	272.123368435764
rihC	157.239660683688	115.549957969783	56.8213511633254	93.1815079819833	222.450629391453	116.37769168025	81.2334635614421	8.98469737626329	136.437885356879	339.708628190861	193.78987578388	124.884128245254	22.9752298028159	119.330931066888	161.896181221277
dapB	165.234897667604	124.868502967346	123.112927520538	124.242010642644	141.348837425819	140.504774101765	97.4801562737305	134.770460643949	95.5065197498155	129.1600513434	166.105607814754	106.784979224203	45.9504596056317	131.264024173576	137.783984018108
carA	1309.88632586496	22.3645079941515	28.4106755816627	13.3116439974262	120.49409092037	1048.81846526469	24.3700390684326	17.9693947525266	68.2189426784396	70.7726308730961	1657.5955446514	635.280130638901	22.9752298028159	125.297477620232	394.406654251835
carB	2465.19807004087	87.5943229770932	47.3511259694379	119.804795976836	315.138391637891	1988.35543956134	79.202626972406	62.892881633843	195.560969011527	270.705313089593	3320.38188954702	1313.99821892832	107.217739079807	235.678588857103	1088.49347374306
caiF	31.9809479356653	3.72741799902524	37.8809007755503	22.1860733290436	9.26877622464386	55.3503655552407	0	44.9234868813164	18.1917180475839	17.693157718274	34.6053349614071	12.6694043147359	7.65840993427195	8.94981983001658	22.3898974029426
caiE	0	3.72741799902524	28.4106755816627	0	16.2203583931267	15.6116415668628	4.0616731780721	8.98469737626329	4.54792951189597	8.84657885913701	5.19080024421107	1.80991490210513	0	5.96654655334438	0
caiD	5.33015798927755	1.86370899951262	0	13.3116439974262	4.63438811232193	5.67696056976828	10.1541829451803	17.9693947525266	4.54792951189597	8.84657885913701	3.46053349614071	5.42974470631539	0	2.98327327667219	13.7783984018108
caiC	15.9904739678327	5.59112699853786	0	17.7488586632349	13.9031643369658	15.6116415668628	0	0	13.6437885356879	10.6158946309644	13.8421339845629	5.42974470631539	7.65840993427195	14.916366383361	5.16689940067906
caiB	9.32777648123572	5.59112699853786	0	0	4.63438811232193	14.1924014244207	6.09250976710816	8.98469737626329	9.09585902379195	8.84657885913701	17.3026674807036	5.42974470631539	0	5.96654655334438	5.16689940067906
caiA	15.9904739678327	1.86370899951262	18.9404503877751	17.7488586632349	0	12.7731612819786	10.1541829451803	17.9693947525266	18.1917180475839	5.30794731548221	19.0329342287739	16.2892341189462	22.9752298028159	29.8327327667219	6.88919920090542
caiT	6.66269748659694	1.86370899951262	9.47022519388757	0	0	2.83848028488414	2.03083658903605	0	0	1.7693157718274	0	1.80991490210513	7.65840993427195	0	0
fixA	1.33253949731939	1.86370899951262	0	0	0	2.83848028488414	0	0	4.54792951189597	5.30794731548221	3.46053349614071	1.80991490210513	0	11.9330931066888	0
fixB	1.33253949731939	1.86370899951262	0	8.87442933161745	4.63438811232193	2.83848028488414	0	8.98469737626329	0	8.84657885913701	1.73026674807036	0	0	0	3.44459960045271
fixC	0	7.45483599805049	0	0	0	1.41924014244207	2.03083658903605	0	0	1.7693157718274	3.46053349614071	0	0	0	3.44459960045271
fixX	1.33253949731939	0	0	0	0	0	0	0	0	0	0	7.23965960842052	0	0	0
yaaU	0	1.86370899951262	9.47022519388757	8.87442933161745	0	5.67696056976828	0	0	0	1.7693157718274	5.19080024421107	0	7.65840993427195	0	0
kefF	37.3111059249429	57.7749789848913	9.47022519388757	0	46.3438811232193	38.3194838459359	48.7400781368653	8.98469737626329	13.6437885356879	40.6942627520303	22.4934677249146	23.5288937273667	7.65840993427195	0	51.6689940067906
kefC	98.6079228016348	150.960428960522	104.172477132763	22.1860733290436	120.49409092037	107.862250825597	132.004378287343	62.892881633843	27.2875770713758	67.2339993294413	109.006805128433	77.8263407905206	107.217739079807	68.6152853634604	137.783984018108
folA	55.9666588874143	68.957232981967	94.7022519388757	102.055937313601	67.198627628668	45.4156845581462	83.2643001504781	89.8469737626329	118.246167309295	51.3101573829947	48.44746894597	50.6776172589437	137.851378816895	125.297477620232	108.50488741426
apaH	98.6079228016348	59.6386879844039	28.4106755816627	57.6837906555134	67.198627628668	75.2197275494297	91.3876465066223	44.9234868813164	54.5751541427517	77.8498939604057	67.4804031747439	76.0164258884155	61.2672794741756	65.6320120867882	63.7250926083751
apaG	111.933317774829	104.367703972707	28.4106755816627	84.3070786503658	71.8330157409899	86.5736486889663	58.8942610820455	26.9540921287899	86.4106607260235	76.0805781885783	93.4344043957993	88.6858302031514	53.6088695399037	50.7156457034273	77.503491010186
rsmA	198.548385100589	156.55155595906	56.8213511633254	128.679225308453	261.842928346189	166.051096665722	205.114495492641	89.8469737626329	131.889955844983	274.243944633247	181.678008547388	224.429447861036	76.5840993427195	187.946216430348	201.509076626483
pdxA	146.579344705133	178.916063953212	66.291576357213	173.05137196654	220.133435335292	97.9275698285028	211.207005259749	89.8469737626329	163.725462428255	311.399575841623	128.039739357206	197.280724329459	76.5840993427195	244.62840868712	191.175277825125
surA	275.835675945113	566.567535851837	492.451710082154	741.014849190057	829.555472105625	353.390795468075	578.788427875275	467.204263565691	714.024933367668	958.969148330452	382.388951323549	544.784385533644	559.063925201852	877.082343341624	735.422014696653
lptD	775.537987439884	900.171446764596	558.743286439367	634.521697210648	1121.52192318191	844.447884753032	824.519655148637	853.546250745012	673.093567760604	1162.4404620906	823.60697208149	1011.74243027677	850.083502704187	966.58054164179	1093.66037314374
djlA	35.9785664276235	31.6830529917146	160.993828296089	53.2465759897047	53.2954632917022	43.9964444157042	44.6784049587932	143.755158020213	72.7668721903356	56.6181046984769	39.7961352056182	63.3470215736796	91.9009192112634	71.5985586401326	48.2243944063379
rluA	54.6341193900949	26.0919259931767	18.9404503877751	26.6232879948524	44.0266870670583	31.2232831337255	24.3700390684326	53.9081842575797	31.8355065832718	23.0011050337562	58.8290694343921	18.0991490210513	15.3168198685439	68.6152853634604	29.279096603848
rapA	163.902358170285	96.9128679746563	142.053377908314	226.297947956245	92.6877622464386	218.562981936079	85.2951367395142	107.816368515159	281.97162973755	97.3123674505072	178.217475051247	88.6858302031514	53.6088695399037	319.210240603925	127.45018521675
polB	61.2968168766919	61.5023969839165	217.815179459414	75.4326493187483	69.5158216848289	66.7042866947773	64.9867708491537	206.648039654056	54.5751541427517	40.6942627520303	88.2436041515882	54.2974470631539	114.876149014079	68.6152853634604	65.4473924086015
araD	10.6603159785551	3.72741799902524	0	0	6.95158216848289	5.67696056976828	6.09250976710816	8.98469737626329	9.09585902379195	3.53863154365481	3.46053349614071	7.23965960842052	0	8.94981983001658	3.44459960045271
araA	39.9761849195817	22.3645079941515	18.9404503877751	13.3116439974262	30.1235227300925	29.8040429912835	10.1541829451803	0	4.54792951189597	23.0011050337562	39.7961352056182	28.9586384336821	7.65840993427195	5.96654655334438	20.6675976027163
araB	27.9833294437072	7.45483599805049	0	4.43721466580873	16.2203583931267	14.1924014244207	14.2158561232524	0	4.54792951189597	10.6158946309644	36.3356017094775	30.7685533357872	0	14.916366383361	15.5006982020372
araC	191.885687613992	136.050756964421	378.809007755503	84.3070786503658	83.4189860217947	215.724501651195	101.541829451803	278.525618664162	100.054449261711	104.389630537817	157.454274074403	199.090639231564	191.460248356799	86.5149250234936	111.949487014713
yabI	61.2968168766919	111.822539970757	151.523603102201	119.804795976836	69.5158216848289	83.7351684040821	127.942705109271	179.693947525266	77.3148017022316	63.6953677857865	55.3685359382514	77.8263407905206	107.217739079807	86.5149250234936	68.8919920090542
thiQ	9.32777648123572	7.45483599805049	0	0	9.26877622464386	7.09620071221035	16.2466927122884	0	9.09585902379195	5.30794731548221	5.19080024421107	3.61982980421026	15.3168198685439	8.94981983001658	6.88919920090542
thiP	11.9928554758745	16.7733809956136	0	31.0605026606611	25.4891346177706	15.6116415668628	30.4625488355408	0	18.1917180475839	10.6158946309644	22.4934677249146	21.7189788252616	30.6336397370878	17.8996396600332	6.88919920090542
thiB	42.6412639142204	50.3201429868408	18.9404503877751	44.3721466580873	27.8063286739316	49.6734049854724	50.7709147259013	0	50.0272246308557	44.2328942956851	70.9409366708847	25.3388086294718	15.3168198685439	47.7323724267551	36.1682958047534
sgrR	38.6436454222623	52.1838519863534	75.7618015511006	53.2465759897047	64.881433572507	59.6080859825669	67.0176074381897	134.770460643949	40.9313656070638	51.3101573829947	48.44746894597	34.3883831399975	45.9504596056317	35.7992793200663	72.3365916095069
sgrT	21.3206319571102	14.909671996101	9.47022519388757	35.4977173264698	9.26877622464386	21.288602136631	10.1541829451803	44.9234868813164	9.09585902379195	15.9238419464466	12.1118672364925	9.04957451052565	7.65840993427195	29.8327327667219	20.6675976027163
setA	37.3111059249429	50.3201429868408	75.7618015511006	13.3116439974262	41.7094930108974	14.1924014244207	44.6784049587932	17.9693947525266	27.2875770713758	38.9249469802029	41.5264019536886	30.7685533357872	30.6336397370878	23.8661862133775	51.6689940067906
leuD	38.6436454222623	50.3201429868408	75.7618015511006	8.87442933161745	37.0751048985754	38.3194838459359	54.8325879039734	71.8775790101063	18.1917180475839	30.0783681210659	31.1448014652664	34.3883831399975	68.9256894084476	35.7992793200663	22.3898974029426
leuC	58.6317378820531	89.4580319766058	104.172477132763	48.809361323896	37.0751048985754	90.8313691162925	89.3568099175863	89.8469737626329	18.1917180475839	31.8476838928933	51.9080024421107	72.3965960842052	91.9009192112634	26.8494594900497	62.0027928081488
leuB	45.3063429088592	46.5927249878155	75.7618015511006	39.9349319922785	25.4891346177706	68.1235268372193	60.9250976710816	71.8775790101063	4.54792951189597	33.6169996647207	32.8750682133368	34.3883831399975	61.2672794741756	35.7992793200663	34.4459960045271
leuA	47.971421903498	74.5483599805049	75.7618015511006	53.2465759897047	30.1235227300925	69.5427669796614	69.0484440272258	107.816368515159	13.6437885356879	21.2317892619288	29.4145347171961	38.0082129442077	53.6088695399037	38.7825525967385	41.3351952054325
leuL	0	11.1822539970757	18.9404503877751	4.43721466580873	2.31719405616096	7.09620071221035	0	26.9540921287899	0	8.84657885913701	1.73026674807036	1.80991490210513	22.9752298028159	5.96654655334438	8.61149900113177
leuO	17.3230134651521	13.0459629965883	0	8.87442933161745	11.5859702808048	17.0308817093048	16.2466927122884	17.9693947525266	9.09585902379195	12.3852104027918	6.92106699228143	7.23965960842052	7.65840993427195	0	8.61149900113177
ilvI	25.3182504490684	22.3645079941515	56.8213511633254	17.7488586632349	20.8547465054487	48.2541648430304	36.5550586026489	35.9387895050532	27.2875770713758	30.0783681210659	25.9540012210554	23.5288937273667	61.2672794741756	38.7825525967385	32.7236962043007
ilvH	19.9880924597908	9.31854499756311	9.47022519388757	4.43721466580873	13.9031643369658	7.09620071221035	20.3083658903605	17.9693947525266	4.54792951189597	8.84657885913701	15.5724007326332	3.61982980421026	15.3168198685439	0	17.2229980022635
cra	182.557911132756	223.645079941515	331.457881786065	146.428083971688	264.16012240235	129.150852962228	174.6519466571	242.586829159109	213.752687059111	307.860944297968	164.375341066684	233.479022371562	229.752298028159	217.77894919707	191.175277825125
mraZ	94.6103043096766	275.828931927868	520.862385663817	155.302513303305	113.542508751887	114.958451537808	261.977919985651	422.280776684375	159.177532916359	168.084998323603	119.388405616855	195.470809427354	313.99480730515	161.096756940298	170.507680222409
rsmH	154.574581689049	328.012783914221	530.332610857704	212.986303958819	229.402211559935	140.504774101765	320.872181067696	548.066539952061	250.136123154279	205.240629531979	121.118672364925	226.239362763141	528.430285464765	244.62840868712	232.510473030558
ftsL	58.6317378820531	164.006391957111	179.934278683864	39.9349319922785	48.6610751793802	46.8349247005883	150.281907588668	116.801065891423	63.6710131665436	53.0794731548221	29.4145347171961	76.0164258884155	107.217739079807	56.6821922567716	74.0588914097332
ftsI	183.890450630076	508.792556866946	596.624187214917	301.730597274993	201.595882886004	177.405017805259	426.475683697571	637.913513714693	382.026078999262	228.241734565735	136.691073097558	398.181278463129	566.722335136124	337.109880263958	291.068666238254
murE	214.538859068422	383.9240538996	189.404503877751	288.418953277567	301.235227300925	263.978666494225	412.259827574319	386.341987179321	263.779911689967	362.709733224618	167.835874562825	323.974767476818	229.752298028159	310.260420773908	296.235565638933
murF	173.230134651521	398.833725895701	274.63653062274	248.484021285289	278.063286739316	188.758938944795	359.458076259381	188.678644901529	140.985814868775	288.398470807867	148.802940334051	351.123491008395	252.727527830974	244.62840868712	339.293060644592
mraY	106.603159785551	229.236206940052	246.225855041077	173.05137196654	201.595882886004	122.054652250018	219.330351615894	179.693947525266	140.985814868775	192.855419129187	86.5133374035179	200.900554133669	199.118658291071	217.77894919707	160.173881421051
murD	141.249186715855	301.920857921045	303.047206204402	252.921235951097	217.816241279131	151.858695241301	312.748834711552	188.678644901529	218.300616571007	265.39736577411	134.960806349488	314.925192966293	214.435478159615	316.226967327252	251.455770833048
ftsW	134.586489229258	262.78296893128	151.523603102201	186.363015963967	176.106748268233	134.827813531997	233.546207739146	188.678644901529	172.821321452047	153.930472148984	91.7041376477289	228.049277665246	137.851378816895	226.728769027087	180.841479023767
murG	111.933317774829	255.328132933229	151.523603102201	133.116439974262	113.542508751887	113.539211395366	194.960312547461	143.755158020213	86.4106607260235	139.775945974365	119.388405616855	179.181575308408	122.534558948351	178.996396600332	160.173881421051
murC	165.234897667604	344.786164909835	47.3511259694379	244.04680661948	227.085017503774	153.277935383744	294.471305410228	116.801065891423	163.725462428255	212.317892619288	141.881873341769	293.206214141031	130.192968882623	274.461141453842	256.622670233727
ddlB	151.90950269441	244.145878936153	179.934278683864	190.800230629775	171.472360155911	163.212616380838	235.577044328182	233.602131782845	209.204757547215	139.775945974365	169.566141310895	242.528596882087	252.727527830974	250.594955240464	201.509076626483
ftsQ	143.914265710494	270.23780492933	179.934278683864	195.237445295584	215.49904722297	187.339698802353	294.471305410228	332.433802921742	204.656828035319	201.701997988324	186.868808791599	220.809618056826	252.727527830974	262.528048347153	246.288871432369
ftsA	361.118203773554	656.025567828443	369.338782561615	474.781969241534	567.712543759436	401.644960311106	623.466832834068	440.250171436901	291.067488761342	521.948152689084	342.592816117931	533.924896121013	359.945266910782	438.541171670812	597.638030678545
ftsZ	867.483212754922	1388.4632046369	662.91576357213	794.261425179762	1163.2314161928	817.482322046632	1143.3609996273	628.92881633843	709.477003855772	1139.43935705685	856.482040294827	1201.78349499781	673.940074215932	844.26633729823	1353.72764297791
lpxC	1102.01016428313	2883.15782224603	3816.50075313669	3314.59935535912	1730.94395995224	1064.43010683155	2792.40030992457	3638.80243738663	2710.56598909	1631.30914162487	1244.06179186259	2307.64150018404	2848.92849554917	1852.61270481343	1865.25068364514
secM	110.600778277509	160.278973958085	416.689908531053	270.670094614332	159.886389875107	100.766050113387	150.281907588668	278.525618664162	222.848546082903	164.546366779948	109.006805128433	106.784979224203	291.019577502334	241.645135410448	124.005585616298
secA	554.336430884866	678.390075822594	2310.73494730857	2431.59363686318	1501.5417483923	498.153289997166	686.422767094186	2389.92950208603	2014.73277376992	1691.465877867	562.336693122866	593.652087890483	2228.59729087314	1781.0141461733	1198.72066095754
mutT	5.33015798927755	16.7733809956136	9.47022519388757	35.4977173264698	18.5375524492877	11.3539211395366	10.1541829451803	8.98469737626329	27.2875770713758	12.3852104027918	17.3026674807036	7.23965960842052	38.2920496713598	14.916366383361	18.9452978024899
yacG	27.9833294437072	16.7733809956136	9.47022519388757	13.3116439974262	11.5859702808048	17.0308817093048	32.4933854245768	26.9540921287899	40.9313656070638	21.2317892619288	31.1448014652664	27.148723531577	38.2920496713598	38.7825525967385	18.9452978024899
zapD	94.6103043096766	76.4120689800175	47.3511259694379	66.5582199871309	74.1502097971509	92.2506092587345	67.0176074381897	53.9081842575797	77.3148017022316	83.1578412758879	84.7830706554475	83.256085496836	53.6088695399037	125.297477620232	72.3365916095069
coaE	45.3063429088592	44.7290159883029	37.8809007755503	48.809361323896	27.8063286739316	61.027326125009	60.9250976710816	17.9693947525266	40.9313656070638	26.539736577411	58.8290694343921	50.6776172589437	61.2672794741756	41.7658258734107	46.5020946061116
guaC	485.044377024257	316.830529917146	464.041034500491	226.297947956245	287.33206296396	556.342135837291	201.052822314569	458.219566189428	304.71127729703	217.625839934771	629.81709629761	535.734811023119	352.28685697651	417.658258734107	446.075648258626
hofC	1.33253949731939	7.45483599805049	0	4.43721466580873	2.31719405616096	4.25772042732621	8.12334635614421	0	0	3.53863154365481	0	0	7.65840993427195	0	3.44459960045271
hofB	9.32777648123572	3.72741799902524	0	0	0	7.09620071221035	10.1541829451803	0	13.6437885356879	10.6158946309644	5.19080024421107	16.2892341189462	15.3168198685439	2.98327327667219	5.16689940067906
ppdD	1.33253949731939	1.86370899951262	0	0	0	0	0	0	0	1.7693157718274	0	0	0	0	0
nadC	46.6388824061786	76.4120689800175	160.993828296089	70.9954346529396	83.4189860217947	59.6080859825669	83.2643001504781	116.801065891423	122.794096821191	56.6181046984769	36.3356017094775	70.5866811821001	168.485018553983	95.4647448535101	67.1696922088278
ampD	57.2991983847337	20.5007989946388	85.2320267449882	35.4977173264698	46.3438811232193	32.6425232761676	18.2775293013245	71.8775790101063	31.8355065832718	49.5408416111673	36.3356017094775	54.2974470631539	68.9256894084476	20.8829129367053	48.2243944063379
ampE	77.2872908445245	39.137888989765	94.7022519388757	75.4326493187483	48.6610751793802	79.4774479767559	60.9250976710816	107.816368515159	68.2189426784396	109.697577853299	64.0198696786032	56.1073619652591	114.876149014079	38.7825525967385	65.4473924086015
aroP	47.971421903498	48.4564339873282	47.3511259694379	35.4977173264698	23.1719405616096	70.9620071221035	34.5242220136129	17.9693947525266	45.4792951189597	53.0794731548221	12.1118672364925	39.8181278463129	53.6088695399037	26.8494594900497	60.2804930079224
pdhR	69.2920538606082	27.9556349926893	18.9404503877751	93.1815079819833	44.0266870670583	43.9964444157042	42.6475683697571	44.9234868813164	90.9585902379195	33.6169996647207	58.8290694343921	83.256085496836	38.2920496713598	56.6821922567716	48.2243944063379
aceE	806.18639587823	674.662657823569	255.696080234964	3030.61761674736	1288.3598952255	671.300587375099	672.206910970933	332.433802921742	2355.82748716211	1916.16898088908	915.311109729219	772.833663198891	268.044347699518	1309.65696845909	1190.10916195641
aceF	442.403113110037	516.247392864996	265.166305428852	2946.31053809699	922.243234352064	391.710279314011	420.383173930463	287.510316040425	2219.38960180524	1486.22524833502	550.224825886374	492.296853372596	237.41070796243	930.781262321724	781.924109302765
lpd	3098.15433126758	2381.82010137713	1912.98548916529	3816.0046125955	3797.88105804782	2940.66557513997	1908.98639369389	2587.59284436383	3538.28916025507	4936.39100339845	4002.10698828674	2875.95477944505	1914.60248356799	2714.77868177169	3594.4396830724
yacH	5.33015798927755	37.2741799902524	28.4106755816627	0	4.63438811232193	5.67696056976828	44.6784049587932	0	0	1.7693157718274	13.8421339845629	27.148723531577	7.65840993427195	5.96654655334438	5.16689940067906
acnB	8585.55198122882	5937.77687244721	4043.78615778999	5945.86765218369	8311.77507944938	7597.1924824924	5365.47026823325	4357.57822748769	6080.58175740492	9246.44422357001	10047.6590060446	8092.12952731204	4564.41232082608	5378.84171783996	9625.9335834651
yacL	43.9738034115398	31.6830529917146	397.749458143278	97.618722647792	46.3438811232193	59.6080859825669	48.7400781368653	368.372592426795	95.5065197498155	81.3885255040605	58.8290694343921	65.1569364757847	153.168198685439	47.7323724267551	53.391293807017
speD	197.21584560327	205.007989946388	75.7618015511006	164.176942634923	201.595882886004	158.954895953512	138.096888054452	134.770460643949	309.259206808926	159.238419464466	228.395210745287	177.371660406303	122.534558948351	298.327327667219	222.1766742292
speE	198.548385100589	156.55155595906	132.583152714426	217.423518624628	183.058330436716	141.924014244207	113.726848986019	143.755158020213	218.300616571007	173.392945639085	214.553076760724	199.090639231564	145.509788751167	262.528048347153	254.9003704335
yacC	18.6555529624714	41.0015979892777	18.9404503877751	4.43721466580873	13.9031643369658	21.288602136631	34.5242220136129	17.9693947525266	4.54792951189597	19.4624734901014	13.8421339845629	14.479319216841	45.9504596056317	17.8996396600332	17.2229980022635
cueO	154.574581689049	119.277375968808	142.053377908314	292.856167943376	139.031643369658	188.758938944795	117.788522164091	89.8469737626329	186.465109987735	201.701997988324	214.553076760724	137.55353255999	99.5593291455354	146.180390556937	156.729281820598
gcd	362.450743270874	67.0935239824544	208.344954265527	159.739727969114	71.8330157409899	380.356358174475	129.973541698307	278.525618664162	95.5065197498155	86.6964728195427	249.158411722131	114.024638832623	268.044347699518	92.4814715768379	103.337988013581
hpt	97.2753833043154	104.367703972707	94.7022519388757	124.242010642644	143.66603148198	87.9928888314083	138.096888054452	116.801065891423	104.602378773607	97.3123674505072	93.4344043957993	121.264298441044	107.217739079807	170.046576770315	134.339384417656
can	307.816623880779	555.385281854761	388.279232949391	275.107309280141	491.245139906124	346.294594755865	471.154088656364	350.403197674268	241.040264130487	419.327837923095	304.526947660383	457.908470232598	344.628447042238	378.875706137368	384.072855450477
yadG	66.6269748659694	234.82733393859	132.583152714426	93.1815079819833	104.273732527243	56.7696056976828	194.960312547461	107.816368515159	63.6710131665436	130.929367115228	70.9409366708847	159.272511385252	99.5593291455354	104.414564683527	105.060287813808
yadH	50.6365008981368	182.643481952237	160.993828296089	110.930366645218	78.7845979094728	39.738723988378	180.744456424209	98.8316711388962	81.8627312141275	74.3112624167509	31.1448014652664	94.1155749094668	130.192968882623	68.6152853634604	82.670390410865
yadI	23.985710951749	52.1838519863534	18.9404503877751	4.43721466580873	13.9031643369658	28.3848028488414	34.5242220136129	17.9693947525266	13.6437885356879	5.30794731548221	39.7961352056182	54.2974470631539	15.3168198685439	14.916366383361	17.2229980022635
yadE	25.3182504490684	16.7733809956136	28.4106755816627	17.7488586632349	13.9031643369658	8.51544085465242	22.3392024793966	17.9693947525266	31.8355065832718	17.693157718274	19.0329342287739	12.6694043147359	68.9256894084476	35.7992793200663	3.44459960045271
panD	99.9404622989542	221.781370942002	1003.84387055208	306.167811940802	187.692718549038	215.724501651195	211.207005259749	952.377921883908	291.067488761342	194.624734901014	128.039739357206	235.288937273667	627.9896146103	265.511321623825	213.565175228068
yadD	7.99523698391633	20.5007989946388	56.8213511633254	26.6232879948524	6.95158216848289	7.09620071221035	10.1541829451803	8.98469737626329	0	5.30794731548221	10.3816004884221	14.479319216841	7.65840993427195	14.916366383361	5.16689940067906
panC	234.526951528212	344.786164909835	539.802836051592	368.288817262124	347.579108424145	225.659182648289	322.903017656732	655.88290846722	322.902995344614	299.014365438831	240.50707798178	313.115278064188	597.355974873212	337.109880263958	347.904559645724
panB	157.239660683688	173.324936954674	625.03486279658	275.107309280141	224.767823447614	143.343254386649	138.096888054452	628.92881633843	209.204757547215	268.935997317765	148.802940334051	161.082426287357	382.920496713598	217.77894919707	196.342177225804
yadC	3.99761849195817	9.31854499756311	56.8213511633254	8.87442933161745	2.31719405616096	8.51544085465242	26.4008756574687	53.9081842575797	4.54792951189597	5.30794731548221	3.46053349614071	1.80991490210513	53.6088695399037	5.96654655334438	0
yadK	3.99761849195817	1.86370899951262	9.47022519388757	0	2.31719405616096	5.67696056976828	0	35.9387895050532	0	1.7693157718274	5.19080024421107	0	0	2.98327327667219	1.72229980022635
yadL	7.99523698391633	0	0	4.43721466580873	2.31719405616096	1.41924014244207	0	0	4.54792951189597	0	8.65133374035179	1.80991490210513	30.6336397370878	2.98327327667219	6.88919920090542
yadM	5.33015798927755	0	0	0	0	2.83848028488414	0	0	4.54792951189597	1.7693157718274	1.73026674807036	0	0	5.96654655334438	3.44459960045271
htrE	0	3.72741799902524	0	8.87442933161745	2.31719405616096	5.67696056976828	2.03083658903605	0	0	0	1.73026674807036	0	0	0	0
yadV	0	0	0	0	0	0	2.03083658903605	0	0	1.7693157718274	0	0	0	0	0
yadN	0	0	0	0	0	0	0	0	0	0	0	0	0	0	0
folK	27.9833294437072	31.6830529917146	9.47022519388757	22.1860733290436	18.5375524492877	26.9655627063993	20.3083658903605	0	36.3834360951678	0	29.4145347171961	21.7189788252616	0	47.7323724267551	20.6675976027163
pcnB	382.438835730665	242.282169936641	85.2320267449882	230.735162622054	278.063286739316	339.198394043655	245.731227273362	80.8622763863696	386.574008511158	214.087208391116	403.152152300393	314.925192966293	130.192968882623	522.072823417634	234.232772830784
gluQ	53.3015798927755	31.6830529917146	0	22.1860733290436	25.4891346177706	45.4156845581462	42.6475683697571	8.98469737626329	13.6437885356879	38.9249469802029	38.0658684575479	21.7189788252616	0	50.7156457034273	51.6689940067906
dksA	664.937209162375	924.39966375826	1553.11693179756	1246.85732109225	855.044606723396	627.304142959395	885.444752819719	1365.67400119202	1136.98237797399	790.884150006849	596.942028084273	595.462002792588	1340.22173849759	829.349970914869	974.821686928117
sfsA	139.916647218536	415.607106891315	587.15396202103	381.60046125955	247.939764009223	167.470336808164	402.105644629138	512.127750447007	250.136123154279	217.625839934771	152.263473830191	237.098852175772	574.380745070396	143.197117280265	354.793758846629
ligT	13.3253949731939	24.2282169936641	9.47022519388757	8.87442933161745	18.5375524492877	17.0308817093048	20.3083658903605	26.9540921287899	27.2875770713758	12.3852104027918	6.92106699228143	18.0991490210513	15.3168198685439	11.9330931066888	31.0013964040744
hrpB	74.6222118498858	57.7749789848913	75.7618015511006	137.553654640071	64.881433572507	110.700731110481	73.1101172052979	170.709250149002	154.629603404463	72.5419466449235	110.737071876503	97.7354047136771	84.2425092769915	86.5149250234936	79.2257908104123
mrcB	185.222990127395	672.798948824056	170.464053489976	288.418953277567	630.276783275782	175.985777662817	668.145237792861	80.8622763863696	209.204757547215	599.79804664949	152.263473830191	383.701959246288	214.435478159615	238.661862133775	651.029324485562
fhuA	719.57132855247	572.158662850375	94.7022519388757	292.856167943376	333.675944087179	550.665175267523	377.735605560706	62.892881633843	422.957444606326	258.320102686801	704.218566464635	868.759153010463	76.5840993427195	683.169580357932	415.074251854551
fhuC	77.2872908445245	55.9112699853786	9.47022519388757	35.4977173264698	32.4407167862535	43.9964444157042	38.585895191685	0	36.3834360951678	21.2317892619288	55.3685359382514	86.8759153010463	7.65840993427195	56.6821922567716	44.7797948058852
fhuD	47.971421903498	39.137888989765	0	44.3721466580873	37.0751048985754	22.7078422790731	24.3700390684326	0	40.9313656070638	19.4624734901014	48.44746894597	45.2478725526283	7.65840993427195	59.6654655334438	39.6128954052062
fhuB	63.9618958713307	44.7290159883029	0	62.1210053213222	37.0751048985754	29.8040429912835	36.5550586026489	17.9693947525266	27.2875770713758	42.4635785238577	53.6382691901811	68.776766279995	15.3168198685439	77.565105193477	41.3351952054325
hemL	222.534096052338	296.329730922507	871.260717837657	412.660963920212	537.589021029344	248.367024927362	377.735605560706	709.7910927248	386.574008511158	534.333363091876	283.763746683539	233.479022371562	658.623254347388	438.541171670812	690.642219890768
clcA	110.600778277509	150.960428960522	132.583152714426	88.7442933161745	90.3705681902776	129.150852962228	160.436090533848	233.602131782845	104.602378773607	139.775945974365	117.658138868784	88.6858302031514	191.460248356799	128.280750896904	149.840082619693
erpA	146.579344705133	251.600714934204	1240.59950039927	878.568503830128	229.402211559935	164.63185652328	306.656324944444	862.530948121276	650.353920201124	215.856524162943	134.960806349488	215.379873350511	735.207353690107	334.126606987285	248.011171232595
yadS	27.9833294437072	27.9556349926893	0	26.6232879948524	34.7579108424145	15.6116415668628	22.3392024793966	17.9693947525266	31.8355065832718	12.3852104027918	25.9540012210554	19.9090639231564	30.6336397370878	23.8661862133775	18.9452978024899
btuF	50.6365008981368	26.0919259931767	28.4106755816627	13.3116439974262	25.4891346177706	25.5463225639573	18.2775293013245	17.9693947525266	9.09585902379195	35.3863154365481	31.1448014652664	30.7685533357872	68.9256894084476	38.7825525967385	32.7236962043007
mtn	167.899976662243	208.735407945414	435.630358918828	283.981738611758	238.670987784579	140.504774101765	156.374417355776	341.418500298005	313.807136320822	208.779261075634	197.250409280021	152.032851776831	306.336397370878	229.712042303759	161.896181221277
dgt	78.6198303418439	119.277375968808	340.928106979953	62.1210053213222	81.1017919656337	56.7696056976828	91.3876465066223	170.709250149002	86.4106607260235	99.0816832223346	51.9080024421107	86.8759153010463	191.460248356799	53.6989189800995	127.45018521675
degP	175.895213646159	4525.08545081664	4858.22552446433	2613.51943816134	6221.66604079219	156.116415668628	4788.71267694701	5561.52767590697	1987.44519669854	6183.75862253677	237.046544485639	2584.55848020613	5291.96126458192	2064.42510745716	4868.9415352399
cdaR	35.9785664276235	78.2757779795301	66.291576357213	48.809361323896	88.0533741341166	31.2232831337255	172.621110068064	26.9540921287899	22.7396475594799	100.850998994162	43.2566687017589	56.1073619652591	61.2672794741756	44.7490991500829	70.6142918092805
yaeH	169.232516159562	171.461227955161	303.047206204402	208.54908929301	162.203583931267	215.724501651195	182.775293013245	359.387895050531	172.821321452047	182.239524498223	214.553076760724	206.330298839985	237.41070796243	125.297477620232	184.28607862422
yaeI	5.33015798927755	9.31854499756311	9.47022519388757	4.43721466580873	4.63438811232193	7.09620071221035	12.1850195342163	17.9693947525266	4.54792951189597	17.693157718274	10.3816004884221	3.61982980421026	22.9752298028159	8.94981983001658	8.61149900113177
dapD	345.127729805722	704.482001815771	1089.07589729707	474.781969241534	748.453680139991	390.291039171569	509.739983848049	1284.81172480565	432.053303630118	720.111519133753	337.40201587372	499.536512981016	712.232123887291	498.206637204256	678.586121289184
glnD	154.574581689049	169.597518955649	123.112927520538	177.488586632349	132.080061201175	130.57009310467	162.466927122884	134.770460643949	113.698237797399	141.545261746192	178.217475051247	179.181575308408	199.118658291071	178.996396600332	180.841479023767
map	215.871398565741	322.421656915683	284.106755816627	217.423518624628	236.353793728418	207.209060796542	219.330351615894	251.571526535372	268.327841201862	274.243944633247	257.809745462483	275.10706511998	191.460248356799	334.126606987285	260.06726983418
rpsB	2302.6282513679	1668.0195545638	861.790492643769	3079.42697807126	2975.27716811068	2520.57049297712	1781.04368858462	979.332014012698	3765.68563584987	2684.05202586217	2744.20306243959	1913.08005152512	1393.8306080375	4081.11784248756	3415.32050384886
tsf	1096.68000629386	706.345710815283	265.166305428852	1539.71348903563	1584.9607344141	1203.51564079088	657.991054847681	242.586829159109	1573.58361111601	1599.46145773197	1415.35819992155	919.436770269406	382.920496713598	2019.67600830707	1646.51860901639
pyrH	365.115822265513	106.231412972219	94.7022519388757	141.990869305879	222.450629391453	289.524989058182	115.757685575055	98.8316711388962	200.108898523423	192.855419129187	413.533752788815	276.916980022085	91.9009192112634	259.544775070481	266.956469035085
frr	766.210210958649	607.569133841115	539.802836051592	656.707770539692	773.942814757762	694.008429654172	487.400781368653	458.219566189428	486.628457772869	709.495624502789	870.32417427939	673.288343583109	459.504596056317	850.232883851575	726.810515695522
dxr	97.2753833043154	273.965222928355	47.3511259694379	137.553654640071	222.450629391453	95.0890895436187	245.731227273362	80.8622763863696	81.8627312141275	215.856524162943	112.467338624573	175.561745504198	61.2672794741756	146.180390556937	253.178070633274
ispU	203.878543089866	242.282169936641	123.112927520538	226.297947956245	231.719405616096	183.081978375027	223.392024793966	44.9234868813164	227.396475594799	283.090523492384	223.204410501076	233.479022371562	61.2672794741756	244.62840868712	327.236962043007
cdsA	117.263475764106	195.689444948825	28.4106755816627	128.679225308453	234.036599672257	124.893132534902	146.220234410596	53.9081842575797	172.821321452047	175.162261410913	167.835874562825	217.189788252616	130.192968882623	193.912762983692	223.898974029426
rseP	247.852346501406	521.838519863534	312.51743139829	461.470325244108	611.739230826494	266.817146779109	501.616637491905	206.648039654056	477.532598749077	690.033151012687	311.448014652664	416.28042748418	329.311627173694	707.03576657131	614.861028680809
bamA	1007.39985997346	1375.41724164031	350.39833217384	1215.79681843159	2400.61304218276	1016.17594198852	1346.4446585309	601.97472420964	1523.55638648515	2643.35776311014	1211.18672364925	1417.16336834832	467.163005990589	2064.42510745716	2297.54793350196
skp	461.058666072509	439.835323884979	549.273061245479	709.954346529396	704.426993072933	509.507211136703	385.85895191685	467.204263565691	563.943259475101	693.571782556342	472.362822223208	512.205917295752	344.628447042238	674.219760527915	630.361726882846
lpxD	628.958642734751	723.119091810897	407.219683337166	607.898409215795	915.291652183581	654.269705665794	735.162845231051	251.571526535372	777.695946534212	966.046411417762	619.435495809188	637.090045541006	405.895726516413	1005.36309423853	802.591706905481
fabZ	203.878543089866	201.280571947363	151.523603102201	221.860733290436	257.208540233867	290.944229200624	229.484534561074	71.8775790101063	300.163347785134	261.858734230456	216.283343508795	213.569958448405	122.534558948351	381.858979414041	239.399672231463
lpxA	309.149163378098	341.05874691081	236.755629847189	443.721466580873	368.433854929593	275.332587633762	353.365566492273	179.693947525266	372.93021997547	392.788101345683	347.783616362142	240.718681979982	160.826608619711	477.323724267551	404.740453053193
lpxB	178.560292640798	186.370899951262	18.9404503877751	115.367581311027	164.520777987428	202.951340369216	138.096888054452	17.9693947525266	186.465109987735	116.774840940609	167.835874562825	114.024638832623	38.2920496713598	235.678588857103	170.507680222409
rnhB	53.3015798927755	87.5943229770932	0	62.1210053213222	57.9298514040241	51.0926451279145	50.7709147259013	26.9540921287899	59.1230836546477	56.6181046984769	39.7961352056182	36.1982980421026	22.9752298028159	98.4480181301823	63.7250926083751
dnaE	289.161070918307	383.9240538996	142.053377908314	319.479455938228	461.121617176032	275.332587633762	432.568193464679	89.8469737626329	327.45092485651	472.407311077917	306.257214408453	287.776469434716	145.509788751167	459.424084607518	428.852650256362
accA	338.465032319125	363.423254904961	179.934278683864	306.167811940802	637.228365444265	361.906236322728	322.903017656732	143.755158020213	318.355065832718	587.412836246698	309.717747904594	314.925192966293	153.168198685439	387.825525967385	483.966243863606
ldcC	238.524570020171	313.10311191812	123.112927520538	62.1210053213222	400.874571715847	215.724501651195	282.286285876011	107.816368515159	31.8355065832718	362.709733224618	167.835874562825	222.619532958931	168.485018553983	107.397837960199	482.243944063379
yaeR	29.3158689410266	195.689444948825	132.583152714426	88.7442933161745	127.445673088853	46.8349247005883	182.775293013245	143.755158020213	27.2875770713758	139.775945974365	39.7961352056182	121.264298441044	68.9256894084476	29.8327327667219	165.34078082173
tilS	67.9595143632888	270.23780492933	104.172477132763	48.809361323896	173.789554212072	58.1888458401249	227.453697972038	116.801065891423	45.4792951189597	169.854314095431	81.3225371593068	153.842766678936	153.168198685439	86.5149250234936	203.23137642671
rof	47.971421903498	139.778174963447	738.677565123231	159.739727969114	76.4674038533118	52.5118852703566	138.096888054452	646.898211090957	104.602378773607	70.7726308730961	55.3685359382514	86.8759153010463	390.57890664787	101.431291406855	94.7264890124495
yaeP	39.9761849195817	91.3217409761184	388.279232949391	79.8698639845571	78.7845979094728	48.2541648430304	77.17179038337	530.097145199534	136.437885356879	42.4635785238577	57.0988026863218	101.355234517887	344.628447042238	32.8160060433941	98.1710886129022
yaeQ	22.6531714544296	37.2741799902524	66.291576357213	26.6232879948524	23.1719405616096	31.2232831337255	30.4625488355408	53.9081842575797	22.7396475594799	28.3090523492384	38.0658684575479	21.7189788252616	38.2920496713598	38.7825525967385	36.1682958047534
arfB	49.3039614008174	29.8193439922019	47.3511259694379	35.4977173264698	37.0751048985754	39.738723988378	38.585895191685	44.9234868813164	9.09585902379195	23.0011050337562	41.5264019536886	34.3883831399975	15.3168198685439	20.8829129367053	36.1682958047534
nlpE	57.2991983847337	83.866904978068	37.8809007755503	53.2465759897047	99.6393444149215	48.2541648430304	64.9867708491537	62.892881633843	72.7668721903356	97.3123674505072	76.1317369150957	63.3470215736796	45.9504596056317	47.7323724267551	98.1710886129022
yaeF	2.66507899463878	0	37.8809007755503	0	4.63438811232193	2.83848028488414	2.03083658903605	17.9693947525266	0	1.7693157718274	3.46053349614071	0	15.3168198685439	5.96654655334438	3.44459960045271
proS	620.963405750835	493.882884870845	179.934278683864	674.456629202926	769.30842664544	720.973992360571	345.242220136129	251.571526535372	859.558677748339	705.956992959134	728.44230093762	705.866811821001	245.069117896702	909.898349385018	793.980207904349
tsaA	59.9642773793725	70.8209419814796	28.4106755816627	66.5582199871309	76.4674038533118	53.9311254127987	73.1101172052979	107.816368515159	63.6710131665436	54.8487889266495	69.2106699228143	70.5866811821001	15.3168198685439	59.6654655334438	84.3926902110914
rcsF	99.9404622989542	96.9128679746563	142.053377908314	75.4326493187483	111.225314695726	61.027326125009	62.9559342601176	206.648039654056	86.4106607260235	79.6192097322331	62.2896029305329	83.256085496836	153.168198685439	83.5316517468214	86.1149900113177
metQ	121.261094256064	108.095121971732	274.63653062274	155.302513303305	187.692718549038	177.405017805259	146.220234410596	197.663342277792	181.917180475839	153.930472148984	173.026674807036	132.123787853675	176.143428488255	167.063303493643	182.563778823994
metI	38.6436454222623	26.0919259931767	37.8809007755503	48.809361323896	37.0751048985754	9.93468099709449	16.2466927122884	35.9387895050532	40.9313656070638	26.539736577411	22.4934677249146	21.7189788252616	15.3168198685439	26.8494594900497	29.279096603848
metN	29.3158689410266	13.0459629965883	56.8213511633254	62.1210053213222	11.5859702808048	28.3848028488414	6.09250976710816	0	63.6710131665436	23.0011050337562	32.8750682133368	21.7189788252616	30.6336397370878	62.648738810116	25.8344970033953
gmhB	53.3015798927755	59.6386879844039	179.934278683864	88.7442933161745	67.198627628668	59.6080859825669	69.0484440272258	161.724552772739	86.4106607260235	79.6192097322331	77.8620036631661	68.776766279995	107.217739079807	83.5316517468214	87.8372898115441
dkgB	13.3253949731939	26.0919259931767	56.8213511633254	44.3721466580873	27.8063286739316	14.1924014244207	14.2158561232524	71.8775790101063	18.1917180475839	31.8476838928933	29.4145347171961	12.6694043147359	130.192968882623	41.7658258734107	24.112197203169
yafC	26.6507899463878	39.137888989765	85.2320267449882	4.43721466580873	39.3922989547364	22.7078422790731	40.616731780721	89.8469737626329	40.9313656070638	37.1556312083755	12.1118672364925	19.9090639231564	68.9256894084476	20.8829129367053	29.279096603848
yafD	77.2872908445245	154.687846959548	748.147790317118	137.553654640071	90.3705681902776	82.31592826164	154.34358076674	898.469737626329	163.725462428255	106.158946309644	65.7501364266736	155.652681581041	467.163005990589	107.397837960199	96.4487888126759
yafE	10.6603159785551	22.3645079941515	47.3511259694379	13.3116439974262	13.9031643369658	18.4501218517469	30.4625488355408	44.9234868813164	13.6437885356879	19.4624734901014	12.1118672364925	19.9090639231564	7.65840993427195	8.94981983001658	5.16689940067906
mltD	588.98245781517	490.155466871819	56.8213511633254	354.977173264698	470.390393400676	465.510766720999	316.810507889624	35.9387895050532	241.040264130487	329.092733559897	766.508169395168	508.586087491542	91.9009192112634	602.621201887783	483.966243863606
gloB	105.270620288232	95.0491589751437	37.8809007755503	53.2465759897047	50.9782692355412	92.2506092587345	64.9867708491537	17.9693947525266	40.9313656070638	65.4646835576139	103.816004884221	88.6858302031514	15.3168198685439	23.8661862133775	65.4473924086015
yafS	35.9785664276235	44.7290159883029	75.7618015511006	31.0605026606611	23.1719405616096	39.738723988378	54.8325879039734	53.9081842575797	9.09585902379195	23.0011050337562	34.6053349614071	39.8181278463129	30.6336397370878	14.916366383361	17.2229980022635
rnhA	13.3253949731939	13.0459629965883	9.47022519388757	26.6232879948524	23.1719405616096	24.1270824215152	18.2775293013245	35.9387895050532	22.7396475594799	19.4624734901014	27.6842679691257	41.628042748418	45.9504596056317	23.8661862133775	17.2229980022635
dnaQ	98.6079228016348	96.9128679746563	170.464053489976	84.3070786503658	81.1017919656337	87.9928888314083	62.9559342601176	89.8469737626329	77.3148017022316	72.5419466449235	95.1646711438697	50.6776172589437	137.851378816895	68.6152853634604	68.8919920090542
yafT	2.66507899463878	0	0	8.87442933161745	0	1.41924014244207	6.09250976710816	0	4.54792951189597	0	5.19080024421107	0	7.65840993427195	8.94981983001658	3.44459960045271
ykfM	0	0	0	0	0	0	0	0	0	0	0	0	0	0	1.72229980022635
yafV	41.3087244169011	70.8209419814796	75.7618015511006	39.9349319922785	27.8063286739316	51.0926451279145	54.8325879039734	89.8469737626329	50.0272246308557	31.8476838928933	29.4145347171961	36.1982980421026	99.5593291455354	53.6989189800995	60.2804930079224
ivy	358.453124778916	1576.69781358768	1903.5152639714	656.707770539692	1510.81052461695	366.163956750054	1492.6648929415	2048.51100178803	613.970484105957	1498.61045873781	356.434950102494	1773.71660406303	1386.17219810322	489.256817374239	2202.82144448951
fadE	415.752323163649	2333.3636673898	284.106755816627	137.553654640071	458.804423119871	432.868243444831	1748.55030316004	296.495013416688	218.300616571007	484.792521480708	408.342952544604	3522.09439949658	214.435478159615	322.193513880597	668.252322487826
gmhA	175.895213646159	132.323338965396	340.928106979953	186.363015963967	196.961494773682	178.824257947701	136.066051465416	269.540921287899	186.465109987735	194.624734901014	235.316277737569	175.561745504198	283.361167568062	176.013123323659	194.619877425578
yafJ	94.6103043096766	72.6846509809922	104.172477132763	70.9954346529396	97.3221503587605	93.6698494011766	69.0484440272258	89.8469737626329	90.9585902379195	111.466893625126	126.309472609136	106.784979224203	107.217739079807	89.4981983001658	111.949487014713
yafK	97.2753833043154	42.8653069887903	9.47022519388757	62.1210053213222	20.8547465054487	127.731612819786	44.6784049587932	53.9081842575797	100.054449261711	12.3852104027918	89.9738708996586	9.04957451052565	76.5840993427195	155.130210386954	15.5006982020372
yafQ	29.3158689410266	27.9556349926893	132.583152714426	31.0605026606611	13.9031643369658	36.9002437034938	34.5242220136129	152.739855396476	68.2189426784396	7.07726308730961	34.6053349614071	52.4875321610488	107.217739079807	47.7323724267551	18.9452978024899
dinJ	39.9761849195817	61.5023969839165	359.868557367728	66.5582199871309	23.1719405616096	38.3194838459359	56.8634244930095	404.311381931848	95.5065197498155	19.4624734901014	53.6382691901811	48.8677023568385	168.485018553983	65.6320120867882	51.6689940067906
yafL	2.66507899463878	7.45483599805049	0	8.87442933161745	0	2.83848028488414	8.12334635614421	8.98469737626329	0	1.7693157718274	10.3816004884221	1.80991490210513	0	0	3.44459960045271
rayT	19.9880924597908	18.6370899951262	28.4106755816627	0	4.63438811232193	11.3539211395366	10.1541829451803	53.9081842575797	0	17.693157718274	6.92106699228143	9.04957451052565	22.9752298028159	17.8996396600332	24.112197203169
dinB	27.9833294437072	16.7733809956136	47.3511259694379	44.3721466580873	20.8547465054487	25.5463225639573	18.2775293013245	89.8469737626329	36.3834360951678	26.539736577411	31.1448014652664	18.0991490210513	45.9504596056317	35.7992793200663	17.2229980022635
yafN	6.66269748659694	11.1822539970757	9.47022519388757	8.87442933161745	2.31719405616096	2.83848028488414	12.1850195342163	44.9234868813164	9.09585902379195	1.7693157718274	8.65133374035179	12.6694043147359	22.9752298028159	0	6.88919920090542
yafO	7.99523698391633	7.45483599805049	9.47022519388757	0	2.31719405616096	7.09620071221035	10.1541829451803	17.9693947525266	4.54792951189597	5.30794731548221	10.3816004884221	3.61982980421026	0	2.98327327667219	1.72229980022635
yafP	5.33015798927755	3.72741799902524	0	8.87442933161745	2.31719405616096	8.51544085465242	4.0616731780721	8.98469737626329	0	3.53863154365481	3.46053349614071	10.8594894126308	15.3168198685439	11.9330931066888	3.44459960045271
pepD	919.452253150378	1030.63107673048	416.689908531053	656.707770539692	1142.37666968736	875.671167886757	653.929381669609	601.97472420964	886.846254819715	1346.44930236065	846.100439806405	1006.31268557045	536.088695399037	769.684505381426	1088.49347374306
gpt	114.598396769467	44.7290159883029	56.8213511633254	141.990869305879	50.9782692355412	102.185290255829	46.7092415478292	17.9693947525266	177.369250963943	37.1556312083755	134.960806349488	76.0164258884155	22.9752298028159	187.946216430348	67.1696922088278
frsA	82.6174488338021	108.095121971732	350.39833217384	93.1815079819833	120.49409092037	73.8004874069876	103.572666040839	323.449105545478	113.698237797399	107.928262081472	102.085738136151	115.834553734728	214.435478159615	98.4480181301823	118.838686215618
phoE	7.99523698391633	7.45483599805049	85.2320267449882	13.3116439974262	0	26.9655627063993	8.12334635614421	125.785763267686	0	0	5.19080024421107	0	375.262086779326	14.916366383361	1.72229980022635
proB	230.529333036254	255.328132933229	132.583152714426	146.428083971688	222.450629391453	261.140186209341	270.101266341795	107.816368515159	145.533744380671	267.166681545938	181.678008547388	233.479022371562	160.826608619711	205.845856090381	191.175277825125
proA	229.196793538935	296.329730922507	160.993828296089	239.609591953671	252.574152121545	258.301705924457	335.088037190949	206.648039654056	213.752687059111	302.552996982486	200.710942776161	305.875618455767	237.41070796243	277.444414730514	246.288871432369
ykfI	0	5.59112699853786	0	0	0	2.83848028488414	2.03083658903605	0	0	0	0	1.80991490210513	0	0	0
yafW	0	0	0	0	0	0	0	0	0	0	0	0	0	0	0
ykfH	0	1.86370899951262	0	0	2.31719405616096	0	0	0	0	0	0	0	0	0	0
ykfG	0	0	0	0	0	0	0	0	0	0	0	0	0	0	0
yafX	0	0	0	0	0	0	0	0	0	0	0	0	0	0	0
ykfF	0	0	0	0	0	0	0	0	0	0	0	0	0	0	1.72229980022635
ykfB	30.6484084383459	11.1822539970757	37.8809007755503	44.3721466580873	13.9031643369658	28.3848028488414	14.2158561232524	17.9693947525266	50.0272246308557	26.539736577411	34.6053349614071	18.0991490210513	38.2920496713598	14.916366383361	29.279096603848
yafY	5.33015798927755	5.59112699853786	0	0	11.5859702808048	4.25772042732621	4.0616731780721	8.98469737626329	4.54792951189597	3.53863154365481	1.73026674807036	0	15.3168198685439	0	6.88919920090542
yafZ	1.33253949731939	1.86370899951262	0	0	0	1.41924014244207	2.03083658903605	0	0	1.7693157718274	0	0	0	0	0
ykfA	31.9809479356653	7.45483599805049	0	22.1860733290436	9.26877622464386	34.0617634186097	12.1850195342163	0	4.54792951189597	3.53863154365481	13.8421339845629	12.6694043147359	0	32.8160060433941	8.61149900113177
perR	2.66507899463878	5.59112699853786	0	4.43721466580873	2.31719405616096	11.3539211395366	4.0616731780721	0	0	1.7693157718274	3.46053349614071	7.23965960842052	0	5.96654655334438	0
insI1	78.6198303418439	70.8209419814796	104.172477132763	66.5582199871309	78.7845979094728	69.5427669796614	85.2951367395142	134.770460643949	90.9585902379195	76.0805781885783	74.4014701670254	85.0660003989411	107.217739079807	59.6654655334438	41.3351952054325
insH1	1628.36326572429	773.439234797738	1250.06972559316	794.261425179762	801.749143431694	1443.36722486358	757.502047710448	1347.70460643949	809.531453117483	994.355463767001	1794.28661774896	948.395408703088	1210.02876961497	915.864895938363	833.593103309556
mmuP	15.9904739678327	11.1822539970757	0	0	13.9031643369658	17.0308817093048	18.2775293013245	0	0	3.53863154365481	3.46053349614071	10.8594894126308	22.9752298028159	2.98327327667219	6.88919920090542
mmuM	31.9809479356653	35.4104709907398	18.9404503877751	17.7488586632349	23.1719405616096	38.3194838459359	28.4317122465047	17.9693947525266	18.1917180475839	35.3863154365481	25.9540012210554	38.0082129442077	53.6088695399037	35.7992793200663	32.7236962043007
afuC	3.99761849195817	5.59112699853786	0	0	2.31719405616096	4.25772042732621	4.0616731780721	0	0	0	6.92106699228143	1.80991490210513	0	8.94981983001658	1.72229980022635
yagA	5.33015798927755	1.86370899951262	0	0	0	1.41924014244207	2.03083658903605	0	0	0	0	0	7.65840993427195	2.98327327667219	8.61149900113177
yagE	99.9404622989542	93.1854499756311	18.9404503877751	26.6232879948524	185.375524492877	86.5736486889663	132.004378287343	8.98469737626329	59.1230836546477	244.165576512182	95.1646711438697	128.503958049464	7.65840993427195	26.8494594900497	148.117782819466
yagF	155.907121186368	173.324936954674	47.3511259694379	119.804795976836	342.944720311823	143.343254386649	247.762063862398	71.8775790101063	154.629603404463	369.786996311927	159.184540822473	164.702256091567	30.6336397370878	89.4981983001658	218.732074628747
yagG	15.9904739678327	18.6370899951262	18.9404503877751	8.87442933161745	18.5375524492877	21.288602136631	14.2158561232524	26.9540921287899	31.8355065832718	33.6169996647207	36.3356017094775	21.7189788252616	15.3168198685439	17.8996396600332	8.61149900113177
yagH	33.3134874329847	22.3645079941515	9.47022519388757	39.9349319922785	41.7094930108974	18.4501218517469	40.616731780721	62.892881633843	9.09585902379195	54.8487889266495	34.6053349614071	36.1982980421026	45.9504596056317	35.7992793200663	31.0013964040744
yagI	22.6531714544296	31.6830529917146	66.291576357213	44.3721466580873	25.4891346177706	18.4501218517469	83.2643001504781	17.9693947525266	13.6437885356879	23.0011050337562	39.7961352056182	18.0991490210513	84.2425092769915	29.8327327667219	20.6675976027163
argF	17.3230134651521	18.6370899951262	56.8213511633254	190.800230629775	37.0751048985754	25.5463225639573	34.5242220136129	44.9234868813164	118.246167309295	23.0011050337562	17.3026674807036	38.0082129442077	38.2920496713598	56.6821922567716	37.8905956049798
yagK	3.99761849195817	13.0459629965883	0	8.87442933161745	4.63438811232193	8.51544085465242	28.4317122465047	35.9387895050532	0	1.7693157718274	8.65133374035179	1.80991490210513	22.9752298028159	11.9330931066888	3.44459960045271
yagL	1.33253949731939	0	37.8809007755503	4.43721466580873	0	2.83848028488414	8.12334635614421	17.9693947525266	0	3.53863154365481	1.73026674807036	0	0	2.98327327667219	0
yagM	1.33253949731939	1.86370899951262	0	0	2.31719405616096	2.83848028488414	6.09250976710816	0	0	1.7693157718274	0	0	0	0	0
yagN	67.9595143632888	83.866904978068	104.172477132763	35.4977173264698	46.3438811232193	58.1888458401249	83.2643001504781	251.571526535372	50.0272246308557	67.2339993294413	64.0198696786032	88.6858302031514	199.118658291071	62.648738810116	58.5581932076961
intF	66.6269748659694	100.640285973682	132.583152714426	17.7488586632349	50.9782692355412	103.604530398271	83.2643001504781	197.663342277792	54.5751541427517	56.6181046984769	51.9080024421107	79.6362556926258	176.143428488255	26.8494594900497	48.2243944063379
paoD	17.3230134651521	31.6830529917146	18.9404503877751	4.43721466580873	11.5859702808048	12.7731612819786	20.3083658903605	26.9540921287899	4.54792951189597	8.84657885913701	12.1118672364925	23.5288937273667	15.3168198685439	5.96654655334438	25.8344970033953
paoC	54.6341193900949	106.231412972219	9.47022519388757	8.87442933161745	85.7361800779557	42.5772042732621	87.3259733285502	26.9540921287899	4.54792951189597	53.0794731548221	20.7632009768443	86.8759153010463	38.2920496713598	8.94981983001658	101.615688213355
paoB	11.9928554758745	68.957232981967	9.47022519388757	8.87442933161745	30.1235227300925	21.288602136631	36.5550586026489	8.98469737626329	13.6437885356879	47.7715258393399	17.3026674807036	45.2478725526283	0	2.98327327667219	44.7797948058852
paoA	10.6603159785551	41.0015979892777	0	0	16.2203583931267	14.1924014244207	26.4008756574687	17.9693947525266	4.54792951189597	21.2317892619288	6.92106699228143	32.5784682378924	0	2.98327327667219	29.279096603848
yagU	82.6174488338021	16.7733809956136	47.3511259694379	4.43721466580873	20.8547465054487	133.408573389555	20.3083658903605	26.9540921287899	31.8355065832718	21.2317892619288	36.3356017094775	5.42974470631539	15.3168198685439	23.8661862133775	22.3898974029426
ykgJ	3.99761849195817	0	9.47022519388757	4.43721466580873	0	7.09620071221035	12.1850195342163	8.98469737626329	0	1.7693157718274	10.3816004884221	9.04957451052565	7.65840993427195	0	1.72229980022635
ecpE	7.99523698391633	9.31854499756311	9.47022519388757	4.43721466580873	4.63438811232193	19.869361994189	6.09250976710816	0	0	1.7693157718274	6.92106699228143	16.2892341189462	22.9752298028159	14.916366383361	5.16689940067906
ecpD	9.32777648123572	16.7733809956136	9.47022519388757	0	9.26877622464386	12.7731612819786	30.4625488355408	17.9693947525266	9.09585902379195	12.3852104027918	19.0329342287739	18.0991490210513	30.6336397370878	23.8661862133775	6.88919920090542
ecpC	9.32777648123572	11.1822539970757	18.9404503877751	4.43721466580873	4.63438811232193	7.09620071221035	8.12334635614421	17.9693947525266	9.09585902379195	3.53863154365481	12.1118672364925	7.23965960842052	15.3168198685439	0	5.16689940067906
ecpB	0	1.86370899951262	18.9404503877751	0	6.95158216848289	1.41924014244207	8.12334635614421	0	0	1.7693157718274	3.46053349614071	0	15.3168198685439	2.98327327667219	1.72229980022635
ecpA	11.9928554758745	7.45483599805049	28.4106755816627	0	27.8063286739316	4.25772042732621	0	0	0	3.53863154365481	6.92106699228143	3.61982980421026	84.2425092769915	17.8996396600332	31.0013964040744
ecpR	1.33253949731939	0	9.47022519388757	0	6.95158216848289	1.41924014244207	0	0	0	0	0	0	0	2.98327327667219	3.44459960045271
ykgL	0	9.31854499756311	9.47022519388757	8.87442933161745	2.31719405616096	0	2.03083658903605	0	9.09585902379195	1.7693157718274	1.73026674807036	1.80991490210513	15.3168198685439	2.98327327667219	6.88919920090542
ykgO	0	0	0	4.43721466580873	0	4.25772042732621	0	0	4.54792951189597	1.7693157718274	0	0	7.65840993427195	2.98327327667219	10.3337988013581
ykgM	0	0	0	0	4.63438811232193	0	4.0616731780721	0	9.09585902379195	0	0	0	7.65840993427195	2.98327327667219	3.44459960045271
ykgR	0	9.31854499756311	0	0	0	2.83848028488414	10.1541829451803	0	0	0	1.73026674807036	0	0	0	1.72229980022635
insE1	31.9809479356653	24.2282169936641	123.112927520538	35.4977173264698	37.0751048985754	25.5463225639573	26.4008756574687	89.8469737626329	54.5751541427517	17.693157718274	25.9540012210554	14.479319216841	22.9752298028159	41.7658258734107	15.5006982020372
insF1	34.6460269303041	46.5927249878155	47.3511259694379	79.8698639845571	30.1235227300925	36.9002437034938	69.0484440272258	62.892881633843	31.8355065832718	33.6169996647207	60.5593361824625	54.2974470631539	99.5593291455354	41.7658258734107	44.7797948058852
rclC	6.66269748659694	1.86370899951262	0	0	6.95158216848289	2.83848028488414	8.12334635614421	26.9540921287899	0	3.53863154365481	1.73026674807036	0	7.65840993427195	0	1.72229980022635
rclB	1.33253949731939	0	0	0	0	5.67696056976828	0	8.98469737626329	0	0	1.73026674807036	0	0	0	0
rclA	55.9666588874143	5.59112699853786	18.9404503877751	8.87442933161745	11.5859702808048	66.7042866947773	20.3083658903605	0	18.1917180475839	7.07726308730961	60.5593361824625	19.9090639231564	0	11.9330931066888	12.0560986015845
rclR	15.9904739678327	13.0459629965883	18.9404503877751	8.87442933161745	20.8547465054487	15.6116415668628	30.4625488355408	17.9693947525266	4.54792951189597	10.6158946309644	24.223734472985	3.61982980421026	15.3168198685439	0	8.61149900113177
ykgE	13.3253949731939	5.59112699853786	28.4106755816627	8.87442933161745	76.4674038533118	21.288602136631	14.2158561232524	8.98469737626329	36.3834360951678	60.1567362421317	13.8421339845629	7.23965960842052	15.3168198685439	20.8829129367053	34.4459960045271
ykgF	59.9642773793725	20.5007989946388	9.47022519388757	53.2465759897047	76.4674038533118	68.1235268372193	36.5550586026489	35.9387895050532	31.8355065832718	118.544156712436	38.0658684575479	23.5288937273667	38.2920496713598	35.7992793200663	80.9480906106387
ykgG	23.985710951749	35.4104709907398	37.8809007755503	26.6232879948524	55.6126573478631	22.7078422790731	34.5242220136129	53.9081842575797	18.1917180475839	47.7715258393399	27.6842679691257	12.6694043147359	22.9752298028159	14.916366383361	41.3351952054325
ykgH	0	7.45483599805049	0	0	0	1.41924014244207	0	0	4.54792951189597	0	1.73026674807036	0	0	2.98327327667219	0
betA	42.6412639142204	96.9128679746563	123.112927520538	48.809361323896	88.0533741341166	72.3812472645456	75.1409537943339	98.8316711388962	36.3834360951678	90.2351043631976	76.1317369150957	76.0164258884155	68.9256894084476	50.7156457034273	89.5595896117704
betB	110.600778277509	124.868502967346	388.279232949391	124.242010642644	157.569195818946	107.862250825597	182.775293013245	305.479710792952	131.889955844983	182.239524498223	83.0528039073772	119.454383538939	283.361167568062	71.5985586401326	125.727885416524
betI	63.9618958713307	78.2757779795301	284.106755816627	70.9954346529396	50.9782692355412	42.5772042732621	79.202626972406	260.556223911635	50.0272246308557	47.7715258393399	44.9869354498293	56.1073619652591	168.485018553983	38.7825525967385	82.670390410865
betT	83.9499883311215	115.549957969783	179.934278683864	79.8698639845571	50.9782692355412	61.027326125009	105.603502629875	287.510316040425	59.1230836546477	56.6181046984769	76.1317369150957	97.7354047136771	206.777068225343	56.6821922567716	70.6142918092805
yahA	14.6579344705133	46.5927249878155	75.7618015511006	22.1860733290436	39.3922989547364	25.5463225639573	121.850195342163	35.9387895050532	18.1917180475839	17.693157718274	12.1118672364925	18.0991490210513	84.2425092769915	20.8829129367053	36.1682958047534
yahB	23.985710951749	13.0459629965883	9.47022519388757	13.3116439974262	6.95158216848289	15.6116415668628	12.1850195342163	35.9387895050532	0	8.84657885913701	12.1118672364925	9.04957451052565	22.9752298028159	5.96654655334438	13.7783984018108
yahC	2.66507899463878	0	0	0	2.31719405616096	4.25772042732621	0	8.98469737626329	0	1.7693157718274	1.73026674807036	1.80991490210513	15.3168198685439	5.96654655334438	1.72229980022635
yahD	9.32777648123572	3.72741799902524	0	8.87442933161745	11.5859702808048	12.7731612819786	4.0616731780721	26.9540921287899	0	12.3852104027918	10.3816004884221	3.61982980421026	7.65840993427195	0	6.88919920090542
yahE	0	0	0	0	2.31719405616096	0	4.0616731780721	8.98469737626329	0	1.7693157718274	0	1.80991490210513	0	0	0
yahF	3.99761849195817	1.86370899951262	0	8.87442933161745	0	5.67696056976828	4.0616731780721	0	9.09585902379195	0	13.8421339845629	1.80991490210513	7.65840993427195	8.94981983001658	3.44459960045271
yahG	1.33253949731939	0	0	0	4.63438811232193	2.83848028488414	4.0616731780721	17.9693947525266	0	0	1.73026674807036	0	0	0	3.44459960045271
yahI	0	0	0	0	0	0	0	0	0	0	0	0	0	0	0
yahJ	0	0	0	0	0	0	0	0	0	0	0	0	0	0	0
yahK	0	0	0	0	0	0	0	0	0	0	0	0	0	0	0
yahL	0	0	0	0	0	0	0	0	0	0	0	0	0	0	0
yahM	0	0	0	0	0	0	0	0	0	0	0	0	0	0	0
yahN	0	0	0	0	0	0	0	0	0	0	0	0	0	0	0
yahO	0	0	0	0	0	0	0	0	0	0	0	0	0	0	0
prpR	0	0	0	0	0	0	0	0	0	0	0	0	0	0	0
prpB	0	0	0	0	0	0	0	0	0	0	0	0	0	0	0
prpC	0	0	0	0	0	0	0	0	0	0	0	0	0	0	0
prpD	0	0	0	0	0	0	0	0	0	0	0	0	0	0	0
prpE	0	0	0	0	0	0	0	0	0	0	0	0	0	0	0
codB	0	0	0	0	0	0	0	0	0	0	0	0	0	0	0
codA	0	0	0	0	0	0	0	0	0	0	0	0	0	0	0
cynR	0	0	0	0	0	0	0	0	0	0	0	0	0	0	0
cynT	0	0	0	0	0	0	0	0	0	0	0	0	0	0	0
cynS	0	0	0	0	0	0	0	0	0	0	0	0	0	0	0
cynX	15.9904739678327	1.86370899951262	28.4106755816627	17.7488586632349	16.2203583931267	15.6116415668628	10.1541829451803	26.9540921287899	13.6437885356879	15.9238419464466	15.5724007326332	3.61982980421026	22.9752298028159	14.916366383361	17.2229980022635
lacA	13.3253949731939	98.7765769741689	28.4106755816627	26.6232879948524	74.1502097971509	15.6116415668628	75.1409537943339	44.9234868813164	18.1917180475839	72.5419466449235	10.3816004884221	88.6858302031514	99.5593291455354	110.381111236871	72.3365916095069
lacY	10.6603159785551	91.3217409761184	123.112927520538	84.3070786503658	97.3221503587605	11.3539211395366	121.850195342163	71.8775790101063	145.533744380671	161.007735236294	22.4934677249146	124.884128245254	160.826608619711	128.280750896904	146.39548301924
lacZ	70.6245933579276	1038.08591272853	842.850042255994	1042.74544646505	1276.77392494469	41.15796413082	1175.85438505187	889.485040250065	918.681761402987	1334.06409195786	112.467338624573	850.660003989411	1263.63763915487	1273.85768913903	1441.56493278946
lacI	0	0	0	0	0	0	0	0	0	0	0	0	0	0	0
mhpR	0	0	0	0	0	0	0	0	0	0	0	0	0	0	0
mhpA	0	0	0	0	0	0	0	0	0	0	0	0	0	0	0
mhpB	0	0	0	0	0	0	0	0	0	0	0	0	0	0	0
mhpC	0	0	0	0	0	0	0	0	0	0	0	0	0	0	0
mhpD	0	0	0	0	0	0	0	0	0	0	0	0	0	0	0
mhpF	0	0	0	0	0	0	0	0	0	0	0	0	0	0	0
mhpE	0	0	0	0	0	0	0	0	0	0	0	0	0	0	0
mhpT	5.33015798927755	3.72741799902524	0	0	0	1.41924014244207	6.09250976710816	8.98469737626329	4.54792951189597	3.53863154365481	1.73026674807036	3.61982980421026	15.3168198685439	0	0
yaiL	55.9666588874143	57.7749789848913	66.291576357213	70.9954346529396	39.3922989547364	42.5772042732621	42.6475683697571	98.8316711388962	31.8355065832718	38.9249469802029	39.7961352056182	23.5288937273667	30.6336397370878	74.5818319168048	37.8905956049798
frmB	39.9761849195817	13.0459629965883	18.9404503877751	39.9349319922785	34.7579108424145	29.8040429912835	28.4317122465047	0	31.8355065832718	49.5408416111673	58.8290694343921	18.0991490210513	22.9752298028159	35.7992793200663	25.8344970033953
frmA	169.232516159562	141.641883962959	170.464053489976	159.739727969114	178.423942324394	180.243498090143	178.713619835173	260.556223911635	127.342026333087	182.239524498223	192.05960903581	150.222936874726	291.019577502334	137.230570726921	156.729281820598
frmR	39.9761849195817	13.0459629965883	37.8809007755503	13.3116439974262	25.4891346177706	42.5772042732621	28.4317122465047	44.9234868813164	13.6437885356879	61.9260520139591	62.2896029305329	41.628042748418	30.6336397370878	20.8829129367053	27.5567968036217
yaiO	3.99761849195817	9.31854499756311	28.4106755816627	0	2.31719405616096	8.51544085465242	4.0616731780721	26.9540921287899	4.54792951189597	0	6.92106699228143	5.42974470631539	15.3168198685439	17.8996396600332	1.72229980022635
insC1	101.273001796274	87.5943229770932	123.112927520538	75.4326493187483	48.6610751793802	106.443010683155	89.3568099175863	161.724552772739	54.5751541427517	40.6942627520303	83.0528039073772	74.2065109863103	114.876149014079	62.648738810116	74.0588914097332
insD1	121.261094256064	117.413666969295	113.642702326651	31.0605026606611	81.1017919656337	122.054652250018	119.819358753127	89.8469737626329	36.3834360951678	63.6953677857865	91.7041376477289	123.074213343149	114.876149014079	77.565105193477	94.7264890124495
yaiP	2.66507899463878	1.86370899951262	0	4.43721466580873	2.31719405616096	5.67696056976828	6.09250976710816	0	0	0	1.73026674807036	0	15.3168198685439	2.98327327667219	0
yaiS	0	0	0	0	0	0	0	0	0	0	0	0	0	2.98327327667219	0
tauA	0	9.31854499756311	0	0	0	1.41924014244207	8.12334635614421	8.98469737626329	0	0	1.73026674807036	5.42974470631539	7.65840993427195	0	0
tauB	0	3.72741799902524	0	0	0	0	0	0	9.09585902379195	0	1.73026674807036	7.23965960842052	0	0	0
tauC	2.66507899463878	3.72741799902524	0	4.43721466580873	2.31719405616096	4.25772042732621	2.03083658903605	26.9540921287899	0	3.53863154365481	1.73026674807036	9.04957451052565	0	0	0
tauD	3.99761849195817	3.72741799902524	37.8809007755503	4.43721466580873	2.31719405616096	2.83848028488414	4.0616731780721	8.98469737626329	9.09585902379195	1.7693157718274	0	5.42974470631539	38.2920496713598	11.9330931066888	0
hemB	141.249186715855	218.053952942977	198.874729071639	270.670094614332	201.595882886004	130.57009310467	203.083658903605	188.678644901529	331.998854368406	210.548576847461	186.868808791599	213.569958448405	222.093888093887	190.92948970702	182.563778823994
yaiV	0	0	0	0	0	0	0	0	0	0	0	0	7.65840993427195	0	0
ampH	91.9452253150378	113.68624897027	66.291576357213	97.618722647792	134.397255257336	82.31592826164	121.850195342163	89.8469737626329	95.5065197498155	132.698682887055	84.7830706554475	79.6362556926258	99.5593291455354	128.280750896904	108.50488741426
sbmA	29.3158689410266	119.277375968808	56.8213511633254	62.1210053213222	44.0266870670583	28.3848028488414	134.035214876379	44.9234868813164	27.2875770713758	65.4646835576139	25.9540012210554	57.9172768673642	68.9256894084476	41.7658258734107	77.503491010186
yaiW	42.6412639142204	136.050756964421	28.4106755816627	102.055937313601	108.908120639565	51.0926451279145	146.220234410596	116.801065891423	59.1230836546477	106.158946309644	44.9869354498293	88.6858302031514	38.2920496713598	68.6152853634604	137.783984018108
yaiY	0	495.746593870357	160.993828296089	110.930366645218	224.767823447614	4.25772042732621	446.784049587932	98.8316711388962	68.2189426784396	217.625839934771	3.46053349614071	329.404512183134	160.826608619711	38.7825525967385	351.349159246176
yaiZ	61.2968168766919	29.8193439922019	28.4106755816627	0	20.8547465054487	53.9311254127987	26.4008756574687	17.9693947525266	18.1917180475839	35.3863154365481	65.7501364266736	45.2478725526283	22.9752298028159	35.7992793200663	12.0560986015845
ddlA	157.239660683688	156.55155595906	170.464053489976	212.986303958819	171.472360155911	143.343254386649	138.096888054452	134.770460643949	218.300616571007	244.165576512182	204.171476272302	177.371660406303	206.777068225343	214.795675920398	177.396879423315
iraP	103.938080790912	95.0491589751437	198.874729071639	48.809361323896	88.0533741341166	92.2506092587345	81.2334635614421	449.234868813164	31.8355065832718	95.5430516786798	119.388405616855	86.8759153010463	229.752298028159	41.7658258734107	96.4487888126759
phoA	86.6150673257603	95.0491589751437	1155.36747365428	146.428083971688	95.0049563025995	147.600974813975	113.726848986019	1464.50567233092	100.054449261711	123.852104027918	69.2106699228143	61.5371066715744	1324.90491862905	134.247297450249	89.5595896117704
psiF	75.9547513472052	26.0919259931767	113.642702326651	53.2465759897047	13.9031643369658	73.8004874069876	14.2158561232524	224.617434406582	22.7396475594799	8.84657885913701	64.0198696786032	27.148723531577	275.70275763379	41.7658258734107	31.0013964040744
yaiC	2.66507899463878	7.45483599805049	9.47022519388757	8.87442933161745	0	5.67696056976828	2.03083658903605	0	0	1.7693157718274	10.3816004884221	1.80991490210513	7.65840993427195	11.9330931066888	3.44459960045271
proC	201.213464095228	126.732211966858	104.172477132763	146.428083971688	132.080061201175	204.370580511658	140.127724643488	179.693947525266	104.602378773607	132.698682887055	190.329342287739	146.603107070516	168.485018553983	125.297477620232	142.950883418787
yaiI	11.9928554758745	31.6830529917146	66.291576357213	31.0605026606611	13.9031643369658	22.7078422790731	12.1850195342163	26.9540921287899	22.7396475594799	21.2317892619288	19.0329342287739	23.5288937273667	38.2920496713598	29.8327327667219	37.8905956049798
aroL	50.6365008981368	54.047560985866	123.112927520538	88.7442933161745	25.4891346177706	62.4465662674511	103.572666040839	62.892881633843	100.054449261711	31.8476838928933	60.5593361824625	76.0164258884155	68.9256894084476	119.330931066888	43.0574950056589
yaiA	82.6174488338021	203.144280946876	75.7618015511006	66.5582199871309	122.811284976531	96.5083296860607	146.220234410596	89.8469737626329	59.1230836546477	138.006630202537	88.2436041515882	179.181575308408	137.851378816895	86.5149250234936	170.507680222409
aroM	53.3015798927755	70.8209419814796	18.9404503877751	4.43721466580873	18.5375524492877	73.8004874069876	40.616731780721	0	13.6437885356879	28.3090523492384	51.9080024421107	45.2478725526283	15.3168198685439	26.8494594900497	31.0013964040744
yaiE	85.2825278284409	113.68624897027	814.439366674331	275.107309280141	108.908120639565	112.119971252924	132.004378287343	655.88290846722	140.985814868775	107.928262081472	79.5922704112364	110.404809028413	497.796645727677	86.5149250234936	139.506283818335
rdgC	50.6365008981368	67.0935239824544	113.642702326651	106.493151979409	69.5158216848289	56.7696056976828	54.8325879039734	188.678644901529	72.7668721903356	69.0033151012687	100.355471388081	112.214723930518	76.5840993427195	95.4647448535101	111.949487014713
mak	161.237279175646	98.7765769741689	151.523603102201	79.8698639845571	101.956538471082	175.985777662817	85.2951367395142	125.785763267686	59.1230836546477	136.23731443071	133.230539601418	112.214723930518	107.217739079807	56.6821922567716	127.45018521675
araJ	26.6507899463878	14.909671996101	0	31.0605026606611	25.4891346177706	22.7078422790731	20.3083658903605	44.9234868813164	22.7396475594799	8.84657885913701	17.3026674807036	14.479319216841	38.2920496713598	23.8661862133775	17.2229980022635
sbcC	57.2991983847337	59.6386879844039	37.8809007755503	53.2465759897047	78.7845979094728	49.6734049854724	79.202626972406	53.9081842575797	36.3834360951678	54.8487889266495	72.671203418955	76.0164258884155	114.876149014079	89.4981983001658	51.6689940067906
sbcD	31.9809479356653	42.8653069887903	0	17.7488586632349	37.0751048985754	32.6425232761676	24.3700390684326	8.98469737626329	36.3834360951678	26.539736577411	39.7961352056182	23.5288937273667	22.9752298028159	41.7658258734107	31.0013964040744
phoB	58.6317378820531	63.3661059834291	890.201168225432	372.726031927933	32.4407167862535	92.2506092587345	44.6784049587932	1347.70460643949	218.300616571007	26.539736577411	34.6053349614071	27.148723531577	1332.56332856332	131.264024173576	51.6689940067906
phoR	26.6507899463878	18.6370899951262	748.147790317118	159.739727969114	23.1719405616096	42.5772042732621	44.6784049587932	898.469737626329	90.9585902379195	15.9238419464466	12.1118672364925	36.1982980421026	811.791453032827	74.5818319168048	27.5567968036217
brnQ	103.938080790912	102.503994973194	198.874729071639	110.930366645218	120.49409092037	99.3468099709449	91.3876465066223	260.556223911635	118.246167309295	107.928262081472	119.388405616855	77.8263407905206	168.485018553983	113.364384513543	111.949487014713
proY	61.2968168766919	76.4120689800175	9.47022519388757	53.2465759897047	69.5158216848289	56.7696056976828	75.1409537943339	80.8622763863696	81.8627312141275	60.1567362421317	46.7172021978996	27.148723531577	53.6088695399037	74.5818319168048	63.7250926083751
malZ	25.3182504490684	270.23780492933	66.291576357213	53.2465759897047	166.837972043589	22.7078422790731	172.621110068064	71.8775790101063	36.3834360951678	130.929367115228	29.4145347171961	267.867405511559	45.9504596056317	50.7156457034273	265.234169234859
acpH	22.6531714544296	18.6370899951262	18.9404503877751	8.87442933161745	4.63438811232193	22.7078422790731	8.12334635614421	17.9693947525266	4.54792951189597	7.07726308730961	29.4145347171961	19.9090639231564	7.65840993427195	20.8829129367053	22.3898974029426
queA	21.3206319571102	48.4564339873282	0	53.2465759897047	53.2954632917022	21.288602136631	52.8017513149374	0	86.4106607260235	38.9249469802029	24.223734472985	30.7685533357872	15.3168198685439	122.31420434356	44.7797948058852
tgt	249.184885998726	285.147476925431	66.291576357213	359.414387930507	347.579108424145	211.466781223868	243.700390684326	80.8622763863696	295.615418273238	304.322312754313	283.763746683539	307.685533357872	145.509788751167	399.758619074074	339.293060644592
yajC	415.752323163649	437.971614885466	246.225855041077	377.163246593742	514.417080467734	381.775598316917	391.951461683958	197.663342277792	345.642642904094	525.486784232739	472.362822223208	439.809321211547	283.361167568062	513.123003587617	478.799344462927
secD	458.39358707787	626.206223836241	236.755629847189	665.582199871309	750.770874196152	405.902680738432	582.850101053347	287.510316040425	673.093567760604	780.268255375885	389.31001831583	584.602513379957	206.777068225343	820.400151084853	697.531419091674
secF	187.888069122034	262.78296893128	132.583152714426	399.349319922785	377.702631154237	198.69361994189	320.872181067696	134.770460643949	382.026078999262	341.477943962689	209.362276516513	238.908767077877	137.851378816895	426.608078564123	297.957865439159
yajD	41.3087244169011	63.3661059834291	236.755629847189	39.9349319922785	32.4407167862535	59.6080859825669	32.4933854245768	224.617434406582	100.054449261711	30.0783681210659	67.4804031747439	85.0660003989411	191.460248356799	53.6989189800995	62.0027928081488
tsx	297.156307902224	251.600714934204	75.7618015511006	332.791099935654	305.869615413247	313.652071479697	288.378795643119	89.8469737626329	468.436739725285	373.325627855582	299.336147416172	208.14021374209	91.9009192112634	441.524444947484	327.236962043007
yajI	6.66269748659694	173.324936954674	85.2320267449882	79.8698639845571	178.423942324394	12.7731612819786	115.757685575055	53.9081842575797	40.9313656070638	132.698682887055	8.65133374035179	52.4875321610488	91.9009192112634	38.7825525967385	127.45018521675
nrdR	67.9595143632888	82.0031959785553	208.344954265527	119.804795976836	67.198627628668	48.2541648430304	58.8942610820455	134.770460643949	72.7668721903356	115.005525168781	83.0528039073772	79.6362556926258	145.509788751167	101.431291406855	80.9480906106387
ribD	177.227753143479	156.55155595906	236.755629847189	221.860733290436	227.085017503774	116.37769168025	205.114495492641	215.632737030319	209.204757547215	214.087208391116	147.07267358598	168.322085895777	229.752298028159	178.996396600332	191.175277825125
ribE	226.531714544296	164.006391957111	274.63653062274	221.860733290436	257.208540233867	232.755383360499	150.281907588668	332.433802921742	195.560969011527	284.859839264212	195.52014253195	179.181575308408	183.801838422527	256.561501793808	227.343573629879
nusB	199.880924597908	210.599116944926	388.279232949391	244.04680661948	278.063286739316	252.624745354688	154.34358076674	296.495013416688	286.519559249446	276.013260405075	250.888678470202	186.421234916828	245.069117896702	325.176787157269	258.344970033953
thiL	67.9595143632888	82.0031959785553	75.7618015511006	102.055937313601	113.542508751887	76.6389676918718	69.0484440272258	107.816368515159	118.246167309295	76.0805781885783	77.8620036631661	97.7354047136771	176.143428488255	149.16366383361	80.9480906106387
pgpA	46.6388824061786	42.8653069887903	47.3511259694379	88.7442933161745	64.881433572507	63.8658064098931	60.9250976710816	44.9234868813164	86.4106607260235	51.3101573829947	46.7172021978996	76.0164258884155	45.9504596056317	89.4981983001658	67.1696922088278
yajO	305.15154488614	210.599116944926	85.2320267449882	146.428083971688	238.670987784579	320.748272191908	192.929475958425	116.801065891423	227.396475594799	214.087208391116	273.382146195116	222.619532958931	122.534558948351	226.728769027087	289.346366438028
dxs	289.161070918307	309.375693919095	75.7618015511006	244.04680661948	405.508959828169	262.559426351783	280.255449286975	71.8775790101063	250.136123154279	470.637995306089	273.382146195116	363.792895323131	137.851378816895	420.641532010779	361.682958047534
ispA	181.225371635437	292.602312923482	104.172477132763	168.614157300732	278.063286739316	163.212616380838	249.792900451434	44.9234868813164	145.533744380671	293.706418123349	192.05960903581	247.958341588403	61.2672794741756	247.611681963792	258.344970033953
xseB	71.957132855247	82.0031959785553	18.9404503877751	53.2465759897047	53.2954632917022	53.9311254127987	62.9559342601176	71.8775790101063	59.1230836546477	58.3874204703043	58.8290694343921	77.8263407905206	22.9752298028159	83.5316517468214	68.8919920090542
thiI	67.9595143632888	48.4564339873282	18.9404503877751	70.9954346529396	120.49409092037	61.027326125009	60.9250976710816	17.9693947525266	172.821321452047	95.5430516786798	65.7501364266736	59.7271917694693	22.9752298028159	196.896036260365	105.060287813808
yajL	49.3039614008174	74.5483599805049	85.2320267449882	66.5582199871309	57.9298514040241	36.9002437034938	75.1409537943339	107.816368515159	59.1230836546477	46.0022100675125	58.8290694343921	54.2974470631539	91.9009192112634	32.8160060433941	58.5581932076961
panE	45.3063429088592	108.095121971732	142.053377908314	62.1210053213222	78.7845979094728	41.15796413082	69.0484440272258	116.801065891423	36.3834360951678	86.6964728195427	57.0988026863218	61.5371066715744	107.217739079807	38.7825525967385	75.7811912099596
yajQ	265.175359966558	225.508788941027	179.934278683864	208.54908929301	243.305375896901	222.820702363405	237.607880917218	134.770460643949	195.560969011527	251.242839599491	309.717747904594	291.396299238926	222.093888093887	253.578228517136	260.06726983418
yajR	31.9809479356653	52.1838519863534	56.8213511633254	48.809361323896	53.2954632917022	25.5463225639573	83.2643001504781	62.892881633843	36.3834360951678	40.6942627520303	25.9540012210554	45.2478725526283	15.3168198685439	62.648738810116	49.9466942065643
cyoE	1067.36413735283	691.436038819182	823.909591868219	838.633571837849	1469.10103160605	838.770924183263	694.54611345033	988.316711388962	1182.46167309295	1643.69435202766	1472.45700260787	1190.92400558518	1240.66240935206	1607.98429612631	1308.94784817203
cyoD	522.3554829492	350.377291908373	378.809007755503	443.721466580873	771.625620701601	412.998881450642	308.68716153348	386.341987179321	545.751541427517	872.27267551091	631.54736304568	609.941322009429	359.945266910782	727.918679508015	716.476716894163
cyoC	794.193540402356	488.291757872307	473.511259694379	465.907539909916	1072.86084800253	621.627182389627	456.938232533112	539.081842575797	804.983523605587	1215.51993524543	1053.73244957485	979.163962038876	505.455055661949	1115.7442054754	1057.49207733898
cyoB	2926.25673611338	1582.28894058622	1543.64670660367	1956.81166762165	3688.97293740825	2299.16903075615	1352.53716829801	1644.19961985618	2510.45709056658	4166.73864265353	3726.99457534355	3203.54937672608	1638.8997259342	4119.9003950843	3683.99927268417
cyoA	2020.12987793619	1034.3584947295	984.903420164308	1295.66668241615	2073.88868026406	1681.79956879385	777.810413600808	889.485040250065	1664.54220135393	2434.57850203451	2604.05145584589	1896.79081740618	773.499403361467	2443.30081359453	2011.64616666438
ampG	87.9476068230797	136.050756964421	104.172477132763	110.930366645218	155.252001762785	78.0582078343138	109.665175807947	44.9234868813164	177.369250963943	173.392945639085	95.1646711438697	101.355234517887	61.2672794741756	196.896036260365	182.563778823994
yajG	207.876161581825	328.012783914221	359.868557367728	328.353885269846	329.041555974857	154.697175526186	270.101266341795	341.418500298005	259.231982178071	428.174416782232	216.283343508795	242.528596882087	321.653217239422	211.812402643726	382.350555650251
bolA	289.161070918307	255.328132933229	1666.75963412421	346.102743933081	176.106748268233	290.944229200624	231.51537115011	1671.15371198497	409.313656070638	157.469103692639	218.013610256865	229.859192567352	1554.65721665721	301.310600943891	251.455770833048
tig	1601.71247577791	1209.54714068369	340.928106979953	1677.2671436757	2370.48951945267	1592.38743982	1102.74426784658	458.219566189428	1978.34933767475	2208.1060832406	1839.27355319879	1482.3203048241	566.722335136124	2684.94594900497	2058.14826127049
clpP	517.025324959923	525.565937862559	1221.6590500115	603.461194549987	646.497141668909	615.950221819858	517.863330204193	1356.68930381576	523.011893868037	732.496729536545	429.106153521449	461.528300036808	1171.73671994361	435.55789839414	590.74883147764
clpX	1110.00540126705	1442.51076562277	2073.97931746138	1206.92238909997	1735.57834806456	1038.8837842676	1425.64728550331	2389.92950208603	1196.10546162864	1726.85219330355	963.758578675189	1212.64298441044	2098.40432199051	1133.64384513543	1525.95762300055
lon	1364.52044525505	1526.37767060084	2604.31192831908	1468.71805438269	2307.92527993632	1378.08217831125	1411.43142938006	2803.22558139415	991.448633593322	2455.81029129644	685.185632235861	1098.61834557781	2511.9584584412	1139.61039168878	1503.56772559761
hupB	1483.11646051648	687.708620820157	549.273061245479	1127.05252511542	1003.3450263177	1240.41588449437	621.435996245032	628.92881633843	1291.61198137846	1109.36098893578	1616.06914269771	1281.41975069043	405.895726516413	850.232883851575	945.542590324269
ppiD	363.783282768193	510.656265866458	303.047206204402	519.154115899621	560.760961590953	417.256601877969	402.105644629138	359.387895050531	645.805990689228	610.413941280454	347.783616362142	396.371363561024	344.628447042238	686.152853634604	427.130350456136
ybaV	13.3253949731939	14.909671996101	28.4106755816627	13.3116439974262	13.9031643369658	14.1924014244207	18.2775293013245	35.9387895050532	22.7396475594799	21.2317892619288	12.1118672364925	7.23965960842052	7.65840993427195	5.96654655334438	12.0560986015845
fadM	27.9833294437072	59.6386879844039	18.9404503877751	0	18.5375524492877	35.4810035610517	52.8017513149374	8.98469737626329	9.09585902379195	7.07726308730961	31.1448014652664	66.9668513778898	15.3168198685439	5.96654655334438	15.5006982020372
queC	59.9642773793725	83.866904978068	37.8809007755503	57.6837906555134	88.0533741341166	36.9002437034938	69.0484440272258	35.9387895050532	50.0272246308557	106.158946309644	44.9869354498293	54.2974470631539	22.9752298028159	77.565105193477	65.4473924086015
ybaE	30.6484084383459	37.2741799902524	9.47022519388757	13.3116439974262	23.1719405616096	21.288602136631	40.616731780721	8.98469737626329	18.1917180475839	49.5408416111673	27.6842679691257	36.1982980421026	0	20.8829129367053	22.3898974029426
cof	14.6579344705133	31.6830529917146	18.9404503877751	8.87442933161745	34.7579108424145	9.93468099709449	28.4317122465047	17.9693947525266	18.1917180475839	19.4624734901014	13.8421339845629	23.5288937273667	30.6336397370878	29.8327327667219	32.7236962043007
ybaO	13.3253949731939	26.0919259931767	18.9404503877751	26.6232879948524	16.2203583931267	15.6116415668628	32.4933854245768	71.8775790101063	4.54792951189597	28.3090523492384	10.3816004884221	16.2892341189462	84.2425092769915	17.8996396600332	18.9452978024899
mdlA	26.6507899463878	42.8653069887903	75.7618015511006	44.3721466580873	37.0751048985754	25.5463225639573	67.0176074381897	134.770460643949	54.5751541427517	47.7715258393399	34.6053349614071	32.5784682378924	137.851378816895	44.7490991500829	49.9466942065643
mdlB	30.6484084383459	29.8193439922019	56.8213511633254	57.6837906555134	25.4891346177706	25.5463225639573	32.4933854245768	98.8316711388962	45.4792951189597	31.8476838928933	27.6842679691257	34.3883831399975	91.9009192112634	47.7323724267551	24.112197203169
glnK	1.33253949731939	0	0	0	4.63438811232193	1.41924014244207	0	0	4.54792951189597	0	0	0	0	0	1.72229980022635
amtB	11.9928554758745	14.909671996101	18.9404503877751	26.6232879948524	2.31719405616096	12.7731612819786	6.09250976710816	8.98469737626329	31.8355065832718	10.6158946309644	27.6842679691257	1.80991490210513	45.9504596056317	14.916366383361	10.3337988013581
tesB	94.6103043096766	303.784566920557	160.993828296089	97.618722647792	185.375524492877	109.281490968039	209.176168670713	170.709250149002	81.8627312141275	185.778156041877	95.1646711438697	200.900554133669	183.801838422527	59.6654655334438	272.123368435764
ybaY	555.668970382185	1278.50437366566	303.047206204402	248.484021285289	1404.21959803354	688.331469084404	1108.83677761368	305.479710792952	163.725462428255	1296.90846074949	648.850030526384	904.957451052565	352.28685697651	199.879309537037	1830.80468764061
ybaZ	17.3230134651521	7.45483599805049	28.4106755816627	0	9.26877622464386	15.6116415668628	4.0616731780721	8.98469737626329	18.1917180475839	3.53863154365481	3.46053349614071	14.479319216841	15.3168198685439	17.8996396600332	12.0560986015845
ybaA	14.6579344705133	22.3645079941515	37.8809007755503	17.7488586632349	2.31719405616096	21.288602136631	30.4625488355408	26.9540921287899	4.54792951189597	8.84657885913701	5.19080024421107	30.7685533357872	7.65840993427195	5.96654655334438	8.61149900113177
ylaB	39.9761849195817	26.0919259931767	56.8213511633254	35.4977173264698	18.5375524492877	42.5772042732621	36.5550586026489	35.9387895050532	31.8355065832718	19.4624734901014	43.2566687017589	43.4379576505231	22.9752298028159	41.7658258734107	31.0013964040744
ylaC	98.6079228016348	85.7306139775806	37.8809007755503	97.618722647792	46.3438811232193	116.37769168025	54.8325879039734	107.816368515159	113.698237797399	65.4646835576139	173.026674807036	85.0660003989411	45.9504596056317	146.180390556937	79.2257908104123
maa	54.6341193900949	61.5023969839165	85.2320267449882	44.3721466580873	39.3922989547364	52.5118852703566	93.4184830956584	53.9081842575797	45.4792951189597	47.7715258393399	55.3685359382514	50.6776172589437	84.2425092769915	44.7490991500829	53.391293807017
hha	71.957132855247	272.101513928843	284.106755816627	186.363015963967	127.445673088853	93.6698494011766	203.083658903605	350.403197674268	195.560969011527	159.238419464466	38.0658684575479	164.702256091567	375.262086779326	98.4480181301823	189.452978024899
tomB	43.9738034115398	298.193439922019	918.611843807095	359.414387930507	201.595882886004	61.027326125009	243.700390684326	664.867605843483	350.19057241599	134.467998658883	60.5593361824625	173.751830602093	582.039155004668	176.013123323659	215.287475028294
acrB	735.561802520303	2687.4683772972	2424.37764963522	1508.65298637497	1598.86389875107	772.066637488486	2284.69116266556	2740.3326997603	1423.50193722344	1597.69214196014	641.928963534103	2208.09618056826	2251.57252067595	1372.30570726921	1479.45552839444
acrA	347.79280880036	1425.73738462716	1534.17648140979	883.005718495937	834.189860217947	346.294594755865	1173.82354846284	1455.52097495465	691.285285808188	925.352148665732	346.053349614071	1125.76706910939	1309.5880987605	668.253213974571	766.423411100728
acrR	14.6579344705133	83.866904978068	75.7618015511006	53.2465759897047	44.0266870670583	34.0617634186097	69.0484440272258	152.739855396476	50.0272246308557	42.4635785238577	22.4934677249146	101.355234517887	76.5840993427195	47.7323724267551	49.9466942065643
mscK	85.2825278284409	238.554751937616	47.3511259694379	199.674659961393	301.235227300925	82.31592826164	231.51537115011	35.9387895050532	281.97162973755	212.317892619288	76.1317369150957	204.52038393788	61.2672794741756	298.327327667219	261.789569634406
ybaM	17.3230134651521	14.909671996101	9.47022519388757	13.3116439974262	9.26877622464386	9.93468099709449	10.1541829451803	8.98469737626329	4.54792951189597	7.07726308730961	6.92106699228143	9.04957451052565	15.3168198685439	8.94981983001658	12.0560986015845
priC	14.6579344705133	20.5007989946388	37.8809007755503	35.4977173264698	20.8547465054487	31.2232831337255	36.5550586026489	17.9693947525266	54.5751541427517	33.6169996647207	39.7961352056182	27.148723531577	30.6336397370878	17.8996396600332	24.112197203169
ybaN	26.6507899463878	29.8193439922019	0	13.3116439974262	6.95158216848289	5.67696056976828	34.5242220136129	8.98469737626329	18.1917180475839	19.4624734901014	29.4145347171961	36.1982980421026	15.3168198685439	41.7658258734107	17.2229980022635
apt	157.239660683688	139.778174963447	28.4106755816627	190.800230629775	118.176896864209	133.408573389555	142.158561232524	8.98469737626329	222.848546082903	84.9271570477154	171.296408058965	76.0164258884155	45.9504596056317	346.059700093974	118.838686215618
dnaX	158.572200181007	206.871698945901	56.8213511633254	208.54908929301	190.009912605199	140.504774101765	150.281907588668	71.8775790101063	159.177532916359	189.316787585532	205.901743020373	133.93370275578	76.5840993427195	295.344054390547	187.730678224673
ybaB	182.557911132756	173.324936954674	94.7022519388757	173.05137196654	166.837972043589	201.532100226774	152.312744177704	35.9387895050532	213.752687059111	208.779261075634	193.78987578388	190.041064721039	122.534558948351	220.762222473742	211.842875427842
recR	179.892832138117	165.870100956623	56.8213511633254	177.488586632349	310.504003525569	168.889576950606	144.18939782156	62.892881633843	140.985814868775	244.165576512182	204.171476272302	164.702256091567	30.6336397370878	235.678588857103	232.510473030558
htpG	1400.49901168268	1414.55513063008	4337.36313880051	1570.77399169629	2662.45597052895	1328.40877332578	1291.61207062693	4375.54762224022	1396.21436015206	3069.76286412054	562.336693122866	1104.04809028413	3683.69517838481	939.73108215174	1529.402222601
adk	604.972931783002	383.9240538996	151.523603102201	439.284251915064	393.922989547364	563.438336549502	245.731227273362	206.648039654056	331.998854368406	406.942627520303	685.185632235861	504.966257687331	321.653217239422	587.704835504422	318.625463041876
hemH	61.2968168766919	54.047560985866	85.2320267449882	70.9954346529396	37.0751048985754	106.443010683155	73.1101172052979	53.9081842575797	63.6710131665436	60.1567362421317	62.2896029305329	70.5866811821001	91.9009192112634	41.7658258734107	65.4473924086015
aes	6.66269748659694	13.0459629965883	0	13.3116439974262	27.8063286739316	8.51544085465242	16.2466927122884	0	22.7396475594799	14.1545261746192	10.3816004884221	18.0991490210513	22.9752298028159	2.98327327667219	12.0560986015845
gsk	71.957132855247	98.7765769741689	18.9404503877751	70.9954346529396	46.3438811232193	53.9311254127987	67.0176074381897	26.9540921287899	122.794096821191	33.6169996647207	57.0988026863218	83.256085496836	45.9504596056317	167.063303493643	70.6142918092805
ybaL	286.495991923669	68.957232981967	123.112927520538	177.488586632349	134.397255257336	302.298150340161	99.5109928627666	215.632737030319	168.273391940151	145.083893289847	294.145347171961	117.644468636833	291.019577502334	164.080030216971	141.228583618561
fsr	37.3111059249429	50.3201429868408	9.47022519388757	22.1860733290436	20.8547465054487	52.5118852703566	30.4625488355408	53.9081842575797	31.8355065832718	35.3863154365481	13.8421339845629	39.8181278463129	30.6336397370878	44.7490991500829	39.6128954052062
ushA	455.728508083231	208.735407945414	227.285404653302	244.04680661948	217.816241279131	454.156845581462	188.867802780353	215.632737030319	213.752687059111	222.933787250253	380.658684575479	197.280724329459	245.069117896702	193.912762983692	270.401068635538
ybaK	18.6555529624714	11.1822539970757	0	26.6232879948524	11.5859702808048	31.2232831337255	8.12334635614421	8.98469737626329	27.2875770713758	10.6158946309644	25.9540012210554	7.23965960842052	15.3168198685439	23.8661862133775	15.5006982020372
ybaP	5.33015798927755	39.137888989765	104.172477132763	31.0605026606611	25.4891346177706	28.3848028488414	26.4008756574687	80.8622763863696	18.1917180475839	30.0783681210659	17.3026674807036	21.7189788252616	61.2672794741756	23.8661862133775	15.5006982020372
ybaQ	30.6484084383459	33.5467619912272	66.291576357213	31.0605026606611	11.5859702808048	31.2232831337255	42.6475683697571	62.892881633843	27.2875770713758	14.1545261746192	31.1448014652664	23.5288937273667	76.5840993427195	14.916366383361	22.3898974029426
copA	134.586489229258	320.557947916171	1553.11693179756	4641.32654043593	329.041555974857	151.858695241301	369.612259204561	1347.70460643949	3424.59092245767	359.171101680963	200.710942776161	304.065703553662	903.69237224409	1109.77765892206	320.347762842102
glsA	482.379298029619	55.9112699853786	37.8809007755503	22.1860733290436	67.198627628668	516.603411848913	60.9250976710816	17.9693947525266	54.5751541427517	24.7704208055836	534.65242515374	304.065703553662	45.9504596056317	146.180390556937	115.394086615166
ybaT	238.524570020171	44.7290159883029	9.47022519388757	26.6232879948524	16.2203583931267	222.820702363405	36.5550586026489	8.98469737626329	9.09585902379195	21.2317892619288	337.40201587372	103.165149419992	22.9752298028159	101.431291406855	39.6128954052062
cueR	69.2920538606082	52.1838519863534	284.106755816627	44.3721466580873	13.9031643369658	68.1235268372193	32.4933854245768	197.663342277792	63.6710131665436	24.7704208055836	50.1777356940404	59.7271917694693	99.5593291455354	62.648738810116	48.2243944063379
ybbJ	17.3230134651521	46.5927249878155	104.172477132763	26.6232879948524	44.0266870670583	15.6116415668628	32.4933854245768	89.8469737626329	18.1917180475839	51.3101573829947	24.223734472985	18.0991490210513	168.485018553983	17.8996396600332	36.1682958047534
qmcA	58.6317378820531	96.9128679746563	284.106755816627	164.176942634923	115.859702808048	73.8004874069876	79.202626972406	323.449105545478	86.4106607260235	106.158946309644	114.197605372644	74.2065109863103	329.311627173694	89.4981983001658	144.673183219014
fetA	22.6531714544296	24.2282169936641	56.8213511633254	4.43721466580873	4.63438811232193	19.869361994189	22.3392024793966	26.9540921287899	9.09585902379195	31.8476838928933	25.9540012210554	23.5288937273667	22.9752298028159	17.8996396600332	27.5567968036217
fetB	21.3206319571102	9.31854499756311	85.2320267449882	22.1860733290436	16.2203583931267	24.1270824215152	14.2158561232524	44.9234868813164	9.09585902379195	23.0011050337562	22.4934677249146	28.9586384336821	15.3168198685439	11.9330931066888	15.5006982020372
ybbN	267.840438961197	355.968418906911	1477.35513024646	368.288817262124	563.078155647114	295.201949627951	331.026364012877	1671.15371198497	395.66986753495	606.875309736799	176.487208303176	293.206214141031	1210.02876961497	280.427688007186	297.957865439159
ybbO	46.6388824061786	100.640285973682	113.642702326651	31.0605026606611	101.956538471082	49.6734049854724	113.726848986019	71.8775790101063	45.4792951189597	130.929367115228	53.6382691901811	63.3470215736796	76.5840993427195	74.5818319168048	79.2257908104123
tesA	17.3230134651521	72.6846509809922	113.642702326651	53.2465759897047	48.6610751793802	35.4810035610517	44.6784049587932	71.8775790101063	27.2875770713758	61.9260520139591	43.2566687017589	54.2974470631539	53.6088695399037	29.8327327667219	36.1682958047534
ybbA	51.9690403954562	85.7306139775806	75.7618015511006	66.5582199871309	62.564239516346	36.9002437034938	103.572666040839	26.9540921287899	113.698237797399	84.9271570477154	31.1448014652664	68.776766279995	168.485018553983	41.7658258734107	82.670390410865
ybbP	43.9738034115398	152.824137960035	113.642702326651	70.9954346529396	111.225314695726	66.7042866947773	168.559436889992	71.8775790101063	40.9313656070638	130.929367115228	69.2106699228143	92.3056600073617	107.217739079807	95.4647448535101	137.783984018108
rhsD	22.6531714544296	26.0919259931767	85.2320267449882	53.2465759897047	20.8547465054487	34.0617634186097	38.585895191685	116.801065891423	22.7396475594799	49.5408416111673	50.1777356940404	27.148723531577	53.6088695399037	32.8160060433941	24.112197203169
ybbC	1.33253949731939	9.31854499756311	37.8809007755503	0	0	9.93468099709449	6.09250976710816	17.9693947525266	4.54792951189597	1.7693157718274	0	0	61.2672794741756	5.96654655334438	3.44459960045271
mnmH	23.985710951749	39.137888989765	9.47022519388757	22.1860733290436	16.2203583931267	12.7731612819786	28.4317122465047	0	31.8355065832718	15.9238419464466	22.4934677249146	30.7685533357872	30.6336397370878	41.7658258734107	6.88919920090542
allS	1.33253949731939	7.45483599805049	0	0	2.31719405616096	4.25772042732621	2.03083658903605	0	0	1.7693157718274	0	3.61982980421026	7.65840993427195	0	3.44459960045271
allA	1.33253949731939	3.72741799902524	28.4106755816627	0	2.31719405616096	1.41924014244207	6.09250976710816	0	13.6437885356879	8.84657885913701	1.73026674807036	3.61982980421026	15.3168198685439	0	1.72229980022635
allR	390.434072714581	275.828931927868	445.100584112716	261.795665282715	196.961494773682	469.768487148325	259.947083396615	458.219566189428	268.327841201862	182.239524498223	325.290148637227	269.677320413664	321.653217239422	277.444414730514	187.730678224673
gcl	9.32777648123572	13.0459629965883	9.47022519388757	0	13.9031643369658	17.0308817093048	14.2158561232524	0	0	5.30794731548221	8.65133374035179	14.479319216841	22.9752298028159	11.9330931066888	17.2229980022635
hyi	1.33253949731939	1.86370899951262	0	0	4.63438811232193	2.83848028488414	2.03083658903605	8.98469737626329	0	1.7693157718274	3.46053349614071	0	15.3168198685439	8.94981983001658	1.72229980022635
glxR	3.99761849195817	9.31854499756311	0	4.43721466580873	2.31719405616096	1.41924014244207	6.09250976710816	8.98469737626329	4.54792951189597	1.7693157718274	6.92106699228143	3.61982980421026	0	5.96654655334438	1.72229980022635
ybbW	1.33253949731939	0	0	0	0	7.09620071221035	4.0616731780721	0	0	0	6.92106699228143	0	0	8.94981983001658	0
allB	15.9904739678327	14.909671996101	47.3511259694379	17.7488586632349	6.95158216848289	19.869361994189	14.2158561232524	17.9693947525266	13.6437885356879	3.53863154365481	19.0329342287739	14.479319216841	76.5840993427195	8.94981983001658	22.3898974029426
ybbY	3.99761849195817	5.59112699853786	0	0	2.31719405616096	5.67696056976828	6.09250976710816	0	0	0	6.92106699228143	0	0	2.98327327667219	3.44459960045271
glxK	30.6484084383459	18.6370899951262	18.9404503877751	13.3116439974262	13.9031643369658	22.7078422790731	18.2775293013245	0	9.09585902379195	10.6158946309644	36.3356017094775	9.04957451052565	38.2920496713598	26.8494594900497	12.0560986015845
allE	30.6484084383459	11.1822539970757	18.9404503877751	31.0605026606611	4.63438811232193	26.9655627063993	30.4625488355408	8.98469737626329	18.1917180475839	21.2317892619288	25.9540012210554	19.9090639231564	22.9752298028159	20.8829129367053	43.0574950056589
allC	6.66269748659694	3.72741799902524	18.9404503877751	13.3116439974262	25.4891346177706	11.3539211395366	6.09250976710816	0	9.09585902379195	1.7693157718274	5.19080024421107	10.8594894126308	30.6336397370878	2.98327327667219	12.0560986015845
allD	2.66507899463878	1.86370899951262	0	4.43721466580873	0	2.83848028488414	2.03083658903605	0	0	1.7693157718274	6.92106699228143	0	0	0	3.44459960045271
fdrA	3.99761849195817	0	0	0	0	0	2.03083658903605	0	0	0	1.73026674807036	3.61982980421026	0	0	3.44459960045271
ylbE	2.66507899463878	1.86370899951262	0	0	9.26877622464386	0	10.1541829451803	8.98469737626329	0	1.7693157718274	5.19080024421107	0	7.65840993427195	2.98327327667219	1.72229980022635
ylbF	3.99761849195817	1.86370899951262	0	0	4.63438811232193	1.41924014244207	8.12334635614421	0	13.6437885356879	1.7693157718274	0	0	0	0	3.44459960045271
ybcF	1.33253949731939	0	0	13.3116439974262	0	1.41924014244207	0	17.9693947525266	0	0	0	5.42974470631539	0	5.96654655334438	0
purK	199.880924597908	16.7733809956136	0	26.6232879948524	16.2203583931267	181.662738232585	2.03083658903605	0	9.09585902379195	12.3852104027918	219.743877004935	1.80991490210513	0	23.8661862133775	12.0560986015845
purE	89.280146320399	13.0459629965883	0	8.87442933161745	9.26877622464386	107.862250825597	2.03083658903605	0	18.1917180475839	3.53863154365481	109.006805128433	3.61982980421026	30.6336397370878	20.8829129367053	3.44459960045271
lpxH	47.971421903498	59.6386879844039	47.3511259694379	53.2465759897047	46.3438811232193	48.2541648430304	26.4008756574687	17.9693947525266	27.2875770713758	77.8498939604057	67.4804031747439	83.256085496836	22.9752298028159	95.4647448535101	65.4473924086015
ppiB	465.056284564467	318.694238916658	482.981484888266	359.414387930507	493.562333962285	451.318365296578	296.502141999264	386.341987179321	354.738501927886	431.713048325886	545.034025642163	439.809321211547	413.554136450685	331.143333710613	520.134539668359
cysS	162.569818672965	136.050756964421	142.053377908314	212.986303958819	173.789554212072	175.985777662817	99.5109928627666	152.739855396476	254.684052666175	182.239524498223	145.34240683791	139.363447462095	206.777068225343	256.561501793808	175.674579623088
ybcI	2.66507899463878	35.4104709907398	0	0	30.1235227300925	0	20.3083658903605	0	0	14.1545261746192	1.73026674807036	14.479319216841	7.65840993427195	8.94981983001658	13.7783984018108
ybcJ	35.9785664276235	13.0459629965883	37.8809007755503	35.4977173264698	37.0751048985754	35.4810035610517	16.2466927122884	44.9234868813164	31.8355065832718	28.3090523492384	43.2566687017589	19.9090639231564	38.2920496713598	32.8160060433941	18.9452978024899
folD	175.895213646159	37.2741799902524	75.7618015511006	106.493151979409	125.128479032692	154.697175526186	34.5242220136129	35.9387895050532	95.5065197498155	54.8487889266495	185.138542043528	66.9668513778898	61.2672794741756	137.230570726921	72.3365916095069
sfmA	2.66507899463878	0	0	0	2.31719405616096	4.25772042732621	4.0616731780721	0	0	0	0	5.42974470631539	0	0	3.44459960045271
sfmC	0	0	0	0	0	0	0	0	0	0	1.73026674807036	0	0	0	0
sfmD	5.33015798927755	0	0	0	6.95158216848289	4.25772042732621	10.1541829451803	0	4.54792951189597	0	5.19080024421107	5.42974470631539	15.3168198685439	0	6.88919920090542
sfmH	2.66507899463878	1.86370899951262	0	0	0	1.41924014244207	2.03083658903605	0	0	0	0	0	0	0	0
sfmF	3.99761849195817	0	0	0	2.31719405616096	0	2.03083658903605	17.9693947525266	0	0	1.73026674807036	1.80991490210513	15.3168198685439	0	0
sfmZ	0	1.86370899951262	0	0	0	1.41924014244207	8.12334635614421	0	9.09585902379195	1.7693157718274	0	0	0	2.98327327667219	0
intD	42.6412639142204	37.2741799902524	85.2320267449882	35.4977173264698	44.0266870670583	65.2850465523352	67.0176074381897	116.801065891423	50.0272246308557	40.6942627520303	31.1448014652664	57.9172768673642	107.217739079807	65.6320120867882	37.8905956049798
emrE	6.66269748659694	7.45483599805049	18.9404503877751	4.43721466580873	4.63438811232193	17.0308817093048	8.12334635614421	62.892881633843	18.1917180475839	7.07726308730961	19.0329342287739	3.61982980421026	61.2672794741756	14.916366383361	8.61149900113177
ybcK	0	9.31854499756311	0	0	0	7.09620071221035	4.0616731780721	0	0	0	1.73026674807036	0	7.65840993427195	2.98327327667219	1.72229980022635
ybcL	2.66507899463878	1.86370899951262	0	0	0	5.67696056976828	2.03083658903605	17.9693947525266	0	12.3852104027918	5.19080024421107	3.61982980421026	7.65840993427195	2.98327327667219	0
ybcM	15.9904739678327	24.2282169936641	94.7022519388757	17.7488586632349	13.9031643369658	24.1270824215152	26.4008756574687	62.892881633843	13.6437885356879	10.6158946309644	20.7632009768443	9.04957451052565	168.485018553983	8.94981983001658	34.4459960045271
ylcH	2.66507899463878	0	0	0	0	0	2.03083658903605	0	0	0	0	1.80991490210513	0	5.96654655334438	0
ybcN	2.66507899463878	0	0	0	0	1.41924014244207	0	0	0	0	0	0	0	0	0
ninE	0	0	0	0	0	0	0	0	0	0	0	0	0	0	0
ybcO	1.33253949731939	0	0	0	0	0	4.0616731780721	0	0	0	0	0	0	0	0
rusA	0	0	0	0	0	0	2.03083658903605	0	0	0	0	0	0	0	0
ylcG	0	0	9.47022519388757	0	0	0	0	0	0	0	0	0	0	0	0
quuD	1.33253949731939	3.72741799902524	0	0	2.31719405616096	2.83848028488414	6.09250976710816	0	0	0	1.73026674807036	1.80991490210513	7.65840993427195	0	0
essD	2.66507899463878	0	0	0	0	2.83848028488414	2.03083658903605	0	0	0	3.46053349614071	0	0	2.98327327667219	0
rrrD	1.33253949731939	0	0	0	2.31719405616096	0	0	0	4.54792951189597	0	0	1.80991490210513	0	5.96654655334438	3.44459960045271
rzpD	11.9928554758745	3.72741799902524	37.8809007755503	4.43721466580873	13.9031643369658	14.1924014244207	6.09250976710816	17.9693947525266	0	15.9238419464466	6.92106699228143	3.61982980421026	7.65840993427195	2.98327327667219	5.16689940067906
rzoD	1.33253949731939	0	0	0	0	0	0	0	0	0	0	0	0	0	1.72229980022635
borD	94.6103043096766	42.8653069887903	179.934278683864	181.925801298158	171.472360155911	76.6389676918718	38.585895191685	179.693947525266	181.917180475839	161.007735236294	89.9738708996586	30.7685533357872	229.752298028159	256.561501793808	167.063080621956
ybcV	0	1.86370899951262	0	0	0	0	0	8.98469737626329	0	0	1.73026674807036	0	0	0	0
ybcW	11.9928554758745	5.59112699853786	66.291576357213	4.43721466580873	18.5375524492877	21.288602136631	4.0616731780721	26.9540921287899	22.7396475594799	14.1545261746192	17.3026674807036	5.42974470631539	22.9752298028159	17.8996396600332	20.6675976027163
ylcI	3.99761849195817	0	9.47022519388757	0	2.31719405616096	4.25772042732621	2.03083658903605	0	0	0	10.3816004884221	7.23965960842052	0	0	0
nohD	5.33015798927755	13.0459629965883	28.4106755816627	26.6232879948524	25.4891346177706	21.288602136631	6.09250976710816	26.9540921287899	13.6437885356879	5.30794731548221	5.19080024421107	7.23965960842052	0	8.94981983001658	15.5006982020372
appY	10.6603159785551	11.1822539970757	0	8.87442933161745	2.31719405616096	14.1924014244207	6.09250976710816	26.9540921287899	9.09585902379195	3.53863154365481	8.65133374035179	5.42974470631539	0	20.8829129367053	8.61149900113177
ompT	888.803844712032	281.420058926406	3617.62602406505	594.586765218369	885.168129453488	928.183053157114	420.383173930463	4159.9148852099	573.039118498893	790.884150006849	908.390042736938	190.041064721039	4411.24412214064	1053.09546666528	1122.93946974758
envY	2.66507899463878	0	37.8809007755503	0	0	8.51544085465242	2.03083658903605	8.98469737626329	0	7.07726308730961	6.92106699228143	1.80991490210513	22.9752298028159	0	5.16689940067906
ybcH	17.3230134651521	16.7733809956136	0	4.43721466580873	0	26.9655627063993	8.12334635614421	8.98469737626329	18.1917180475839	1.7693157718274	17.3026674807036	14.479319216841	7.65840993427195	14.916366383361	13.7783984018108
nfrA	49.3039614008174	33.5467619912272	9.47022519388757	35.4977173264698	25.4891346177706	42.5772042732621	34.5242220136129	8.98469737626329	45.4792951189597	26.539736577411	44.9869354498293	32.5784682378924	7.65840993427195	38.7825525967385	41.3351952054325
nfrB	29.3158689410266	16.7733809956136	0	13.3116439974262	4.63438811232193	17.0308817093048	14.2158561232524	8.98469737626329	13.6437885356879	5.30794731548221	17.3026674807036	10.8594894126308	0	17.8996396600332	8.61149900113177
cusS	22.6531714544296	52.1838519863534	37.8809007755503	26.6232879948524	30.1235227300925	32.6425232761676	50.7709147259013	17.9693947525266	27.2875770713758	21.2317892619288	29.4145347171961	25.3388086294718	30.6336397370878	50.7156457034273	24.112197203169
cusR	26.6507899463878	27.9556349926893	37.8809007755503	22.1860733290436	13.9031643369658	21.288602136631	30.4625488355408	26.9540921287899	9.09585902379195	21.2317892619288	17.3026674807036	25.3388086294718	53.6088695399037	32.8160060433941	25.8344970033953
cusC	0	5.59112699853786	0	0	0	0	0	0	0	0	1.73026674807036	0	22.9752298028159	0	0
cusF	3.99761849195817	1.86370899951262	0	0	6.95158216848289	4.25772042732621	0	0	0	0	3.46053349614071	0	0	0	0
cusB	1.33253949731939	5.59112699853786	0	0	2.31719405616096	4.25772042732621	4.0616731780721	0	4.54792951189597	1.7693157718274	5.19080024421107	0	0	11.9330931066888	0
cusA	15.9904739678327	22.3645079941515	9.47022519388757	8.87442933161745	4.63438811232193	31.2232831337255	10.1541829451803	26.9540921287899	31.8355065832718	3.53863154365481	19.0329342287739	7.23965960842052	15.3168198685439	32.8160060433941	0
pheP	30.6484084383459	48.4564339873282	0	53.2465759897047	23.1719405616096	45.4156845581462	36.5550586026489	17.9693947525266	50.0272246308557	26.539736577411	41.5264019536886	28.9586384336821	30.6336397370878	86.5149250234936	43.0574950056589
ybdG	70.6245933579276	361.559545905449	75.7618015511006	88.7442933161745	366.116660873432	76.6389676918718	383.828115327814	89.8469737626329	81.8627312141275	350.324522821826	50.1777356940404	255.198001196823	114.876149014079	50.7156457034273	492.577742864737
nfsB	149.244423699772	288.874894924456	255.696080234964	204.111874627201	266.477316458511	160.374136095954	239.638717506254	341.418500298005	277.423700225654	222.933787250253	179.947741799317	266.057490609454	344.628447042238	277.444414730514	246.288871432369
ybdF	18.6555529624714	29.8193439922019	37.8809007755503	17.7488586632349	25.4891346177706	25.5463225639573	20.3083658903605	35.9387895050532	4.54792951189597	10.6158946309644	20.7632009768443	9.04957451052565	30.6336397370878	23.8661862133775	13.7783984018108
ybdJ	22.6531714544296	44.7290159883029	18.9404503877751	13.3116439974262	27.8063286739316	15.6116415668628	20.3083658903605	8.98469737626329	13.6437885356879	35.3863154365481	20.7632009768443	36.1982980421026	15.3168198685439	11.9330931066888	32.7236962043007
ybdK	109.26823878019	296.329730922507	85.2320267449882	57.6837906555134	240.98818184074	154.697175526186	235.577044328182	71.8775790101063	22.7396475594799	244.165576512182	114.197605372644	304.065703553662	53.6088695399037	83.5316517468214	334.126161243913
hokE	2.66507899463878	3.72741799902524	9.47022519388757	0	0	2.83848028488414	2.03083658903605	0	0	0	1.73026674807036	0	7.65840993427195	0	5.16689940067906
entD	10.6603159785551	7.45483599805049	0	0	4.63438811232193	4.25772042732621	0	8.98469737626329	9.09585902379195	1.7693157718274	19.0329342287739	25.3388086294718	7.65840993427195	2.98327327667219	8.61149900113177
fepA	231.861872533574	70.8209419814796	0	31.0605026606611	60.2470454601851	103.604530398271	38.585895191685	0	68.2189426784396	23.0011050337562	160.914807570543	345.69374630208	30.6336397370878	167.063303493643	115.394086615166
fes	61.2968168766919	78.2757779795301	0	13.3116439974262	27.8063286739316	39.738723988378	36.5550586026489	0	4.54792951189597	15.9238419464466	39.7961352056182	121.264298441044	0	56.6821922567716	34.4459960045271
ybdZ	15.9904739678327	11.1822539970757	0	13.3116439974262	2.31719405616096	5.67696056976828	2.03083658903605	0	0	1.7693157718274	13.8421339845629	32.5784682378924	0	8.94981983001658	3.44459960045271
entF	283.83091292903	167.733809956136	18.9404503877751	26.6232879948524	108.908120639565	139.085533959323	127.942705109271	8.98469737626329	22.7396475594799	58.3874204703043	238.776811233709	461.528300036808	22.9752298028159	167.063303493643	106.782587614034
fepE	2.66507899463878	0	0	0	0	0	0	0	0	0	0	3.61982980421026	15.3168198685439	2.98327327667219	1.72229980022635
fepC	51.9690403954562	27.9556349926893	0	13.3116439974262	9.26877622464386	21.288602136631	8.12334635614421	0	22.7396475594799	10.6158946309644	29.4145347171961	38.0082129442077	7.65840993427195	41.7658258734107	10.3337988013581
fepG	23.985710951749	22.3645079941515	9.47022519388757	8.87442933161745	0	11.3539211395366	2.03083658903605	0	13.6437885356879	21.2317892619288	19.0329342287739	34.3883831399975	7.65840993427195	20.8829129367053	13.7783984018108
fepD	30.6484084383459	41.0015979892777	9.47022519388757	17.7488586632349	11.5859702808048	14.1924014244207	22.3392024793966	8.98469737626329	18.1917180475839	5.30794731548221	19.0329342287739	47.0577874547334	30.6336397370878	41.7658258734107	17.2229980022635
entS	45.3063429088592	18.6370899951262	0	22.1860733290436	6.95158216848289	19.869361994189	16.2466927122884	0	18.1917180475839	5.30794731548221	44.9869354498293	74.2065109863103	7.65840993427195	65.6320120867882	29.279096603848
fepB	69.2920538606082	41.0015979892777	0	13.3116439974262	18.5375524492877	38.3194838459359	32.4933854245768	8.98469737626329	27.2875770713758	23.0011050337562	46.7172021978996	88.6858302031514	0	53.6989189800995	20.6675976027163
entC	215.871398565741	106.231412972219	0	44.3721466580873	48.6610751793802	109.281490968039	58.8942610820455	0	50.0272246308557	15.9238419464466	240.50707798178	325.784682378923	0	116.347657790215	68.8919920090542
entE	190.553148116673	65.2298149829417	0	26.6232879948524	69.5158216848289	150.439455098859	77.17179038337	8.98469737626329	31.8355065832718	37.1556312083755	223.204410501076	421.710172190495	0	137.230570726921	94.7264890124495
entB	130.5888707373	70.8209419814796	0	4.43721466580873	37.0751048985754	49.6734049854724	48.7400781368653	0	0	15.9238419464466	147.07267358598	218.999703154721	0	71.5985586401326	49.9466942065643
entA	87.9476068230797	65.2298149829417	9.47022519388757	22.1860733290436	48.6610751793802	79.4774479767559	32.4933854245768	0	27.2875770713758	19.4624734901014	98.6252046400104	179.181575308408	0	41.7658258734107	68.8919920090542
entH	61.2968168766919	18.6370899951262	0	13.3116439974262	13.9031643369658	36.9002437034938	16.2466927122884	8.98469737626329	22.7396475594799	5.30794731548221	70.9409366708847	119.454383538939	7.65840993427195	23.8661862133775	18.9452978024899
cstA	1756.28705746695	404.424852894239	340.928106979953	425.972607917638	1089.08120639565	1778.30789847991	367.581422615525	296.495013416688	727.668721903356	1521.61156377157	1586.65460798052	758.35434398205	237.41070796243	471.357177714206	773.312610301633
ybdD	151.90950269441	37.2741799902524	9.47022519388757	13.3116439974262	37.0751048985754	157.53565581107	32.4933854245768	17.9693947525266	36.3834360951678	58.3874204703043	143.61214008984	74.2065109863103	15.3168198685439	26.8494594900497	41.3351952054325
ybdH	7.99523698391633	14.909671996101	9.47022519388757	39.9349319922785	9.26877622464386	12.7731612819786	8.12334635614421	80.8622763863696	40.9313656070638	10.6158946309644	22.4934677249146	16.2892341189462	22.9752298028159	20.8829129367053	20.6675976027163
ybdL	10.6603159785551	11.1822539970757	0	13.3116439974262	0	7.09620071221035	6.09250976710816	0	9.09585902379195	5.30794731548221	8.65133374035179	5.42974470631539	7.65840993427195	14.916366383361	3.44459960045271
ybdM	11.9928554758745	9.31854499756311	0	0	0	7.09620071221035	2.03083658903605	0	13.6437885356879	8.84657885913701	13.8421339845629	5.42974470631539	7.65840993427195	0	0
ybdN	6.66269748659694	5.59112699853786	0	0	2.31719405616096	4.25772042732621	2.03083658903605	26.9540921287899	0	0	5.19080024421107	1.80991490210513	15.3168198685439	0	6.88919920090542
ybdO	7.99523698391633	3.72741799902524	0	0	0	4.25772042732621	6.09250976710816	8.98469737626329	4.54792951189597	3.53863154365481	0	3.61982980421026	7.65840993427195	2.98327327667219	1.72229980022635
dsbG	79.9523698391633	39.137888989765	28.4106755816627	35.4977173264698	62.564239516346	66.7042866947773	56.8634244930095	44.9234868813164	9.09585902379195	31.8476838928933	76.1317369150957	43.4379576505231	38.2920496713598	38.7825525967385	60.2804930079224
ahpC	2573.13376932374	2803.01833526698	2026.62819149194	2196.42125957532	2762.09531494387	2824.28788345972	2252.19777724098	2147.34267292693	2310.34819204315	2988.37433861648	2695.75559349362	2964.6406096482	2542.59209817829	2634.23030330155	2877.96296617824
ahpF	281.165833934391	277.692640927381	132.583152714426	337.228314601463	440.266870670583	306.555870767487	282.286285876011	152.739855396476	395.66986753495	435.251679869541	287.224280179679	251.578171392613	260.385937765246	432.574625117468	413.351952054325
uspG	217.20393806306	141.641883962959	1287.95062636871	465.907539909916	162.203583931267	150.439455098859	158.405253944812	1311.76581693444	404.765726558742	159.238419464466	205.901743020373	153.842766678936	1217.68717954924	283.410961283858	223.898974029426
ybdR	29.3158689410266	380.196635900575	66.291576357213	8.87442933161745	194.644300717521	29.8040429912835	276.193776108903	62.892881633843	0	136.23731443071	32.8750682133368	465.148129841019	61.2672794741756	29.8327327667219	280.734867436896
rnk	153.24204219173	171.461227955161	37.8809007755503	168.614157300732	155.252001762785	183.081978375027	123.881031931199	35.9387895050532	131.889955844983	130.929367115228	160.914807570543	186.421234916828	30.6336397370878	167.063303493643	118.838686215618
rna	61.2968168766919	85.7306139775806	66.291576357213	70.9954346529396	67.198627628668	55.3503655552407	77.17179038337	134.770460643949	104.602378773607	61.9260520139591	55.3685359382514	95.9254898115719	99.5593291455354	104.414564683527	98.1710886129022
citT	3.99761849195817	3.72741799902524	9.47022519388757	0	2.31719405616096	4.25772042732621	2.03083658903605	8.98469737626329	4.54792951189597	0	6.92106699228143	0	7.65840993427195	5.96654655334438	1.72229980022635
citG	0	0	18.9404503877751	0	0	0	0	0	0	0	0	0	0	0	0
citX	0	0	0	4.43721466580873	0	0	0	0	4.54792951189597	0	0	0	0	0	0
citF	3.99761849195817	3.72741799902524	0	17.7488586632349	0	2.83848028488414	0	0	9.09585902379195	0	1.73026674807036	0	0	5.96654655334438	0
citE	0	0	0	0	0	0	0	0	4.54792951189597	0	0	0	0	0	1.72229980022635
citD	0	0	0	0	0	0	0	0	0	0	0	0	0	0	0
citC	0	1.86370899951262	0	0	0	1.41924014244207	0	0	0	0	0	0	0	0	0
citA	27.9833294437072	9.31854499756311	37.8809007755503	17.7488586632349	4.63438811232193	14.1924014244207	14.2158561232524	35.9387895050532	27.2875770713758	12.3852104027918	22.4934677249146	7.23965960842052	22.9752298028159	2.98327327667219	12.0560986015845
citB	10.6603159785551	11.1822539970757	0	17.7488586632349	6.95158216848289	14.1924014244207	2.03083658903605	8.98469737626329	4.54792951189597	1.7693157718274	6.92106699228143	5.42974470631539	7.65840993427195	14.916366383361	6.88919920090542
dcuC	5.33015798927755	13.0459629965883	0	332.791099935654	32.4407167862535	2.83848028488414	26.4008756574687	26.9540921287899	263.779911689967	74.3112624167509	1.73026674807036	3.61982980421026	7.65840993427195	104.414564683527	41.3351952054325
pagP	6.66269748659694	24.2282169936641	0	0	18.5375524492877	7.09620071221035	20.3083658903605	8.98469737626329	0	10.6158946309644	3.46053349614071	10.8594894126308	7.65840993427195	5.96654655334438	15.5006982020372
cspE	2122.73541922979	2463.82329735569	6657.56831130296	4219.7911471841	1710.08921344679	2022.41720297995	1864.3079887351	5615.43586016455	3642.89153902868	1737.46808793451	1846.19462019107	2608.08737393349	5299.61967451619	3502.36282681315	1897.97437984944
flc	17.3230134651521	11.1822539970757	66.291576357213	22.1860733290436	2.31719405616096	14.1924014244207	16.2466927122884	62.892881633843	13.6437885356879	3.53863154365481	22.4934677249146	12.6694043147359	45.9504596056317	14.916366383361	13.7783984018108
tatE	77.2872908445245	150.960428960522	198.874729071639	97.618722647792	37.0751048985754	65.2850465523352	134.035214876379	62.892881633843	77.3148017022316	38.9249469802029	62.2896029305329	110.404809028413	114.876149014079	110.381111236871	74.0588914097332
lipA	267.840438961197	266.510386930305	198.874729071639	181.925801298158	224.767823447614	256.882465782015	211.207005259749	368.372592426795	368.382290463574	281.321207720557	347.783616362142	329.404512183134	344.628447042238	337.109880263958	229.065873430105
ybeF	1.33253949731939	1.86370899951262	0	0	13.9031643369658	1.41924014244207	2.03083658903605	0	0	0	1.73026674807036	1.80991490210513	0	0	3.44459960045271
lipB	62.6293563740113	44.7290159883029	75.7618015511006	17.7488586632349	44.0266870670583	58.1888458401249	58.8942610820455	35.9387895050532	50.0272246308557	47.7715258393399	46.7172021978996	45.2478725526283	68.9256894084476	77.565105193477	36.1682958047534
ybeD	114.598396769467	141.641883962959	1316.36130195037	1229.10846242902	238.670987784579	146.181734671533	154.34358076674	1347.70460643949	786.791805558004	268.935997317765	50.1777356940404	139.363447462095	964.959651718266	372.909159584024	139.506283818335
dacA	199.880924597908	283.283767925918	198.874729071639	199.674659961393	266.477316458511	205.7898206541	268.070429752759	215.632737030319	227.396475594799	322.015470472587	233.586010989498	291.396299238926	229.752298028159	337.109880263958	315.180863441423
rlpA	179.892832138117	273.965222928355	217.815179459414	217.423518624628	254.891346177706	178.824257947701	247.762063862398	233.602131782845	127.342026333087	199.932682216497	197.250409280021	211.7600435463	321.653217239422	250.594955240464	211.842875427842
mrdB	45.3063429088592	78.2757779795301	85.2320267449882	48.809361323896	99.6393444149215	41.15796413082	60.9250976710816	98.8316711388962	131.889955844983	76.0805781885783	58.8290694343921	81.4461705947309	68.9256894084476	119.330931066888	98.1710886129022
mrdA	82.6174488338021	141.641883962959	56.8213511633254	168.614157300732	97.3221503587605	66.7042866947773	129.973541698307	17.9693947525266	177.369250963943	102.620314765989	88.2436041515882	86.8759153010463	61.2672794741756	155.130210386954	125.727885416524
rlmH	46.6388824061786	63.3661059834291	18.9404503877751	88.7442933161745	85.7361800779557	25.5463225639573	52.8017513149374	17.9693947525266	40.9313656070638	56.6181046984769	81.3225371593068	19.9090639231564	7.65840993427195	95.4647448535101	72.3365916095069
rsfS	67.9595143632888	59.6386879844039	37.8809007755503	31.0605026606611	74.1502097971509	70.9620071221035	79.202626972406	35.9387895050532	59.1230836546477	58.3874204703043	64.0198696786032	50.6776172589437	30.6336397370878	140.213844003593	68.8919920090542
cobC	33.3134874329847	44.7290159883029	18.9404503877751	17.7488586632349	37.0751048985754	25.5463225639573	20.3083658903605	17.9693947525266	18.1917180475839	7.07726308730961	25.9540012210554	19.9090639231564	30.6336397370878	38.7825525967385	24.112197203169
nadD	57.2991983847337	50.3201429868408	28.4106755816627	22.1860733290436	39.3922989547364	59.6080859825669	36.5550586026489	8.98469737626329	40.9313656070638	65.4646835576139	39.7961352056182	56.1073619652591	45.9504596056317	50.7156457034273	53.391293807017
holA	94.6103043096766	119.277375968808	56.8213511633254	66.5582199871309	111.225314695726	87.9928888314083	123.881031931199	98.8316711388962	95.5065197498155	81.3885255040605	96.89493789194	103.165149419992	76.5840993427195	122.31420434356	108.50488741426
lptE	155.907121186368	180.779772952724	142.053377908314	195.237445295584	266.477316458511	174.566537520375	132.004378287343	89.8469737626329	200.108898523423	201.701997988324	186.868808791599	204.52038393788	183.801838422527	337.109880263958	179.119179223541
leuS	850.16019928977	765.984398799687	426.160133724941	776.512566516527	831.872666161786	902.636730593156	647.836871902501	350.403197674268	905.037972867299	838.655675846189	906.659775988867	872.378982814673	436.529366253501	1118.72747875207	919.708093320873
ybeL	337.132492821805	333.603910912759	643.975313184355	310.605026606611	247.939764009223	383.194838459359	261.977919985651	619.944118962167	209.204757547215	244.165576512182	354.704683354423	304.065703553662	543.747105333309	193.912762983692	396.128954052062
ybeQ	3.99761849195817	1.86370899951262	28.4106755816627	4.43721466580873	0	5.67696056976828	4.0616731780721	0	0	3.53863154365481	1.73026674807036	5.42974470631539	0	0	1.72229980022635
ybeR	0	0	0	0	0	0	0	0	0	0	0	0	0	0	0
djlB	3.99761849195817	1.86370899951262	0	0	0	4.25772042732621	2.03083658903605	0	0	0	1.73026674807036	0	0	0	1.72229980022635
ybeT	0	0	0	0	0	0	0	17.9693947525266	4.54792951189597	0	0	0	0	0	1.72229980022635
ybeU	0	1.86370899951262	0	0	0	4.25772042732621	4.0616731780721	8.98469737626329	0	0	3.46053349614071	0	0	0	1.72229980022635
djlC	11.9928554758745	9.31854499756311	0	0	9.26877622464386	5.67696056976828	6.09250976710816	0	0	5.30794731548221	12.1118672364925	10.8594894126308	22.9752298028159	2.98327327667219	13.7783984018108
hscC	11.9928554758745	11.1822539970757	0	4.43721466580873	6.95158216848289	12.7731612819786	8.12334635614421	0	9.09585902379195	21.2317892619288	10.3816004884221	18.0991490210513	15.3168198685439	0	3.44459960045271
rihA	111.933317774829	89.4580319766058	9.47022519388757	88.7442933161745	217.816241279131	117.796931822692	93.4184830956584	35.9387895050532	113.698237797399	231.78036610939	186.868808791599	195.470809427354	0	95.4647448535101	151.562382419919
gltL	65.29443536865	55.9112699853786	18.9404503877751	35.4977173264698	60.2470454601851	69.5427669796614	60.9250976710816	0	40.9313656070638	79.6192097322331	51.9080024421107	99.5453196157822	22.9752298028159	47.7323724267551	43.0574950056589
gltK	33.3134874329847	33.5467619912272	9.47022519388757	31.0605026606611	55.6126573478631	42.5772042732621	42.6475683697571	8.98469737626329	9.09585902379195	70.7726308730961	32.8750682133368	65.1569364757847	22.9752298028159	47.7323724267551	36.1682958047534
gltJ	62.6293563740113	54.047560985866	37.8809007755503	35.4977173264698	57.9298514040241	66.7042866947773	58.8942610820455	44.9234868813164	18.1917180475839	61.9260520139591	48.44746894597	83.256085496836	30.6336397370878	56.6821922567716	39.6128954052062
gltI	369.113440757471	344.786164909835	340.928106979953	221.860733290436	210.864659110648	343.456114470981	278.224612697939	179.693947525266	191.013039499631	272.47462886142	401.421885552323	481.437363959965	306.336397370878	143.197117280265	284.179467037349
lnt	105.270620288232	206.871698945901	37.8809007755503	164.176942634923	254.891346177706	116.37769168025	241.66955409529	53.9081842575797	145.533744380671	205.240629531979	88.2436041515882	121.264298441044	30.6336397370878	223.745495750414	222.1766742292
ybeX	386.436454222623	577.749789848913	265.166305428852	288.418953277567	410.143347940491	390.291039171569	582.850101053347	269.540921287899	263.779911689967	507.793626514465	271.651879447046	374.652384735762	298.677987436606	372.909159584024	527.023738869264
ybeY	146.579344705133	296.329730922507	236.755629847189	88.7442933161745	199.278688829843	144.762494529091	211.207005259749	197.663342277792	150.081673892567	175.162261410913	107.276538380362	162.892341189462	245.069117896702	101.431291406855	201.509076626483
ybeZ	449.065810596634	533.02077386061	691.326439153793	297.293382609185	523.685856692378	432.868243444831	404.136481218174	718.775790101063	241.040264130487	537.871994635531	276.842679691257	405.420938071549	773.499403361467	265.511321623825	451.242547659305
miaB	193.218227111311	191.9620269498	28.4106755816627	199.674659961393	134.397255257336	211.466781223868	138.096888054452	44.9234868813164	236.492334618591	88.4657885913702	190.329342287739	162.892341189462	76.5840993427195	331.143333710613	196.342177225804
ubiF	157.239660683688	137.914465963934	265.166305428852	177.488586632349	166.837972043589	143.343254386649	117.788522164091	206.648039654056	222.848546082903	118.544156712436	160.914807570543	171.941915699987	122.534558948351	131.264024173576	125.727885416524
asnB	97.2753833043154	262.78296893128	1875.10458838974	1859.19294497386	407.82615388433	149.020214956417	261.977919985651	2003.58751490671	1387.11850112827	474.176626849744	100.355471388081	170.132000797882	1370.85537823468	710.019039847982	458.13174686021
umpH	114.598396769467	147.233010961497	160.993828296089	79.8698639845571	157.569195818946	123.47389239246	146.220234410596	152.739855396476	186.465109987735	159.238419464466	95.1646711438697	137.55353255999	206.777068225343	125.297477620232	120.560986015845
nagC	162.569818672965	147.233010961497	94.7022519388757	177.488586632349	240.98818184074	147.600974813975	162.466927122884	125.785763267686	127.342026333087	155.699787920811	140.151606593699	153.842766678936	114.876149014079	173.029850046987	184.28607862422
nagA	257.180122982642	165.870100956623	227.285404653302	146.428083971688	254.891346177706	185.920458659911	132.004378287343	143.755158020213	145.533744380671	201.701997988324	207.632009768443	164.702256091567	168.485018553983	152.146937110282	223.898974029426
nagB	229.196793538935	150.960428960522	142.053377908314	137.553654640071	176.106748268233	238.432343930268	134.035214876379	80.8622763863696	100.054449261711	194.624734901014	257.809745462483	208.14021374209	114.876149014079	134.247297450249	168.785380422183
nagE	616.965787258877	132.323338965396	94.7022519388757	581.275121220943	465.756005288354	621.627182389627	192.929475958425	188.678644901529	964.161056521947	608.644625508627	588.290694343921	188.231149818934	191.460248356799	554.888829461028	440.908748857947
glnS	481.046758532299	533.02077386061	350.39833217384	745.452063855866	549.174991310148	449.899125154136	410.228990985283	368.372592426795	641.258061177332	652.877519804312	596.942028084273	521.255491806278	344.628447042238	620.520841547816	694.086819491221
chiP	25.3182504490684	11.1822539970757	9.47022519388757	4.43721466580873	23.1719405616096	22.7078422790731	4.0616731780721	0	9.09585902379195	10.6158946309644	25.9540012210554	7.23965960842052	7.65840993427195	5.96654655334438	3.44459960045271
chiQ	2.66507899463878	0	18.9404503877751	4.43721466580873	0	4.25772042732621	0	0	4.54792951189597	7.07726308730961	5.19080024421107	1.80991490210513	0	0	0
fur	354.455506286957	335.467619912272	369.338782561615	505.842471902195	303.552421357086	339.198394043655	367.581422615525	395.326684555585	400.217797046846	302.552996982486	432.566687017589	376.462299637867	482.479825859133	369.925886307352	354.793758846629
uof	79.9523698391633	72.6846509809922	104.172477132763	48.809361323896	55.6126573478631	43.9964444157042	50.7709147259013	53.9081842575797	50.0272246308557	51.3101573829947	77.8620036631661	54.2974470631539	68.9256894084476	53.6989189800995	56.8358934074697
fldA	306.484084383459	266.510386930305	217.815179459414	386.037675925359	254.891346177706	326.425232761676	251.82373704047	251.571526535372	268.327841201862	261.858734230456	313.178281400735	282.3467247284	528.430285464765	304.293874220564	304.847064640065
ybfE	22.6531714544296	22.3645079941515	18.9404503877751	26.6232879948524	13.9031643369658	24.1270824215152	22.3392024793966	17.9693947525266	59.1230836546477	3.53863154365481	22.4934677249146	10.8594894126308	7.65840993427195	23.8661862133775	10.3337988013581
ybfF	61.2968168766919	33.5467619912272	28.4106755816627	66.5582199871309	30.1235227300925	48.2541648430304	64.9867708491537	17.9693947525266	72.7668721903356	23.0011050337562	77.8620036631661	27.148723531577	61.2672794741756	50.7156457034273	32.7236962043007
seqA	150.576963197091	197.553153948338	189.404503877751	93.1815079819833	238.670987784579	157.53565581107	168.559436889992	170.709250149002	109.150308285503	214.087208391116	147.07267358598	182.801405112618	160.826608619711	98.4480181301823	163.618481021504
pgm	666.269748659694	745.483599805048	378.809007755503	590.149550552561	829.555472105625	671.300587375099	621.435996245032	386.341987179321	609.422554594061	904.120359403803	586.560427595851	644.329705149426	589.69756493894	698.085946741293	845.64920191114
ybfP	5.33015798927755	0	9.47022519388757	4.43721466580873	2.31719405616096	5.67696056976828	4.0616731780721	0	0	7.07726308730961	6.92106699228143	3.61982980421026	0	0	1.72229980022635
potE	9.32777648123572	14.909671996101	56.8213511633254	8.87442933161745	16.2203583931267	24.1270824215152	12.1850195342163	17.9693947525266	0	3.53863154365481	10.3816004884221	9.04957451052565	15.3168198685439	5.96654655334438	13.7783984018108
speF	10.6603159785551	5.59112699853786	9.47022519388757	0	2.31719405616096	1.41924014244207	2.03083658903605	0	0	0	1.73026674807036	3.61982980421026	0	2.98327327667219	0
ybfK	0	0	0	0	0	0	0	0	0	0	0	0	0	0	0
kdpE	38.6436454222623	41.0015979892777	18.9404503877751	8.87442933161745	23.1719405616096	43.9964444157042	30.4625488355408	44.9234868813164	18.1917180475839	10.6158946309644	62.2896029305329	68.776766279995	30.6336397370878	17.8996396600332	46.5020946061116
kdpD	261.1777414746	225.508788941027	94.7022519388757	208.54908929301	354.530690592627	205.7898206541	209.176168670713	215.632737030319	213.752687059111	215.856524162943	302.796680912313	528.495151414698	130.192968882623	176.013123323659	280.734867436896
kdpC	86.6150673257603	68.957232981967	18.9404503877751	88.7442933161745	155.252001762785	79.4774479767559	34.5242220136129	0	95.5065197498155	83.1578412758879	133.230539601418	191.850979623144	7.65840993427195	71.5985586401326	134.339384417656
kdpB	235.859491025532	216.190243943464	56.8213511633254	204.111874627201	502.831110186929	229.916903075615	140.127724643488	17.9693947525266	318.355065832718	251.242839599491	391.040285063901	689.577577702055	30.6336397370878	199.879309537037	465.020946061116
kdpA	233.194412030893	180.779772952724	47.3511259694379	257.358450616906	335.99313814334	174.566537520375	103.572666040839	44.9234868813164	236.492334618591	175.162261410913	365.086283842845	541.164555729434	45.9504596056317	214.795675920398	454.687147259758
kdpF	11.9928554758745	5.59112699853786	0	0	6.95158216848289	1.41924014244207	2.03083658903605	8.98469737626329	9.09585902379195	7.07726308730961	5.19080024421107	9.04957451052565	0	5.96654655334438	12.0560986015845
ybfA	14.6579344705133	26.0919259931767	179.934278683864	88.7442933161745	32.4407167862535	17.0308817093048	30.4625488355408	206.648039654056	63.6710131665436	3.53863154365481	5.19080024421107	30.7685533357872	107.217739079807	53.6989189800995	20.6675976027163
rhsC	22.6531714544296	33.5467619912272	18.9404503877751	35.4977173264698	20.8547465054487	14.1924014244207	34.5242220136129	17.9693947525266	18.1917180475839	21.2317892619288	34.6053349614071	30.7685533357872	38.2920496713598	17.8996396600332	43.0574950056589
ybfB	5.33015798927755	1.86370899951262	0	0	0	0	0	0	0	3.53863154365481	3.46053349614071	1.80991490210513	7.65840993427195	0	0
ybfC	1.33253949731939	9.31854499756311	0	0	2.31719405616096	4.25772042732621	0	8.98469737626329	0	1.7693157718274	8.65133374035179	1.80991490210513	15.3168198685439	0	1.72229980022635
ybfD	1.33253949731939	7.45483599805049	0	0	0	1.41924014244207	0	0	0	0	0	0	0	5.96654655334438	5.16689940067906
ybgA	49.3039614008174	35.4104709907398	18.9404503877751	0	34.7579108424145	73.8004874069876	40.616731780721	8.98469737626329	13.6437885356879	23.0011050337562	41.5264019536886	38.0082129442077	7.65840993427195	17.8996396600332	44.7797948058852
phr	110.600778277509	46.5927249878155	28.4106755816627	31.0605026606611	34.7579108424145	95.0890895436187	48.7400781368653	26.9540921287899	31.8355065832718	46.0022100675125	64.0198696786032	77.8263407905206	30.6336397370878	23.8661862133775	43.0574950056589
dtpD	2.66507899463878	41.0015979892777	9.47022519388757	13.3116439974262	13.9031643369658	9.93468099709449	24.3700390684326	26.9540921287899	0	1.7693157718274	12.1118672364925	10.8594894126308	0	5.96654655334438	10.3337988013581
ybgI	165.234897667604	214.326534943951	331.457881786065	141.990869305879	252.574152121545	187.339698802353	205.114495492641	287.510316040425	50.0272246308557	226.472418793908	155.724007326332	199.090639231564	329.311627173694	122.31420434356	239.399672231463
ybgJ	141.249186715855	158.415264958573	208.344954265527	102.055937313601	127.445673088853	144.762494529091	166.528600300956	242.586829159109	140.985814868775	166.315682551776	107.276538380362	152.032851776831	229.752298028159	134.247297450249	196.342177225804
ybgK	167.899976662243	173.324936954674	179.934278683864	93.1815079819833	120.49409092037	147.600974813975	123.881031931199	287.510316040425	81.8627312141275	212.317892619288	126.309472609136	144.79319216841	183.801838422527	104.414564683527	191.175277825125
ybgL	65.29443536865	78.2757779795301	66.291576357213	84.3070786503658	46.3438811232193	83.7351684040821	87.3259733285502	89.8469737626329	68.2189426784396	83.1578412758879	79.5922704112364	59.7271917694693	84.2425092769915	86.5149250234936	74.0588914097332
nei	10.6603159785551	24.2282169936641	9.47022519388757	13.3116439974262	11.5859702808048	43.9964444157042	30.4625488355408	17.9693947525266	9.09585902379195	37.1556312083755	15.5724007326332	28.9586384336821	30.6336397370878	11.9330931066888	24.112197203169
abrB	0	5.59112699853786	0	8.87442933161745	6.95158216848289	0	14.2158561232524	53.9081842575797	18.1917180475839	1.7693157718274	10.3816004884221	7.23965960842052	22.9752298028159	2.98327327667219	10.3337988013581
ybgO	0	0	9.47022519388757	0	0	4.25772042732621	0	0	0	0	1.73026674807036	0	0	0	3.44459960045271
ybgP	0	3.72741799902524	0	0	0	2.83848028488414	2.03083658903605	0	0	0	0	1.80991490210513	0	0	0
ybgQ	5.33015798927755	0	0	8.87442933161745	0	0	12.1850195342163	0	0	0	0	5.42974470631539	7.65840993427195	0	0
ybgD	1.33253949731939	3.72741799902524	0	0	0	0	2.03083658903605	0	0	0	0	1.80991490210513	0	0	1.72229980022635
gltA	6418.8427585875	9037.1249386367	5028.6895779543	4290.78658183704	6731.4487331476	6166.59841891079	7264.30247898196	4986.50704382612	3911.21938023054	7045.41540341672	6500.61217250033	8989.84731875618	5659.56494142697	3776.823968267	6394.89915824045
sdhC	1321.87918134083	683.981202821132	274.63653062274	319.479455938228	704.426993072933	1169.45387737227	473.1849252454	188.678644901529	382.026078999262	764.344413429438	1477.64780285209	874.188897716778	237.41070796243	644.387027761193	633.806326483298
sdhD	1123.33079624024	546.066736857198	284.106755816627	204.111874627201	702.109799016772	996.306579994333	400.074808040102	206.648039654056	291.067488761342	682.955887925378	1285.58819381628	756.544429079945	252.727527830974	605.604475164455	656.196223886241
sdhA	4917.07074510854	2564.46358332937	1382.65287830759	1384.41097573232	3357.61418737724	4913.40937313445	2298.90701878881	1536.38325134102	1778.24043915133	3857.10838258374	5647.59066570165	3931.13516737234	1202.3703596807	2649.14666968491	3267.20272102939
sdhB	2177.36953861988	1166.6818336949	842.850042255994	812.010283842997	1299.9458655063	1954.29367614273	964.647379792125	889.485040250065	886.846254819715	1459.68551175761	2335.86010989498	1520.32851776831	827.108272901371	1226.12531671227	1370.95064098018
sucA	5848.5158537348	4825.14259973818	1477.35513024646	2063.30481960106	5169.65993929511	5139.06855578273	3939.82298272994	1644.19961985618	2837.90801542309	6137.75641246926	6206.46682532837	6846.90807466371	1493.38993718303	3940.90399848397	4152.46481834574
sucB	3576.53601080524	2896.20378524261	1070.1354469093	2400.53313420252	3723.73084825067	3105.29743166325	2705.07433659602	1114.10247465665	3124.42757467253	4578.98921748932	4143.98886162851	3822.54027324604	1064.5189808638	3156.30312671918	2907.24206278209
sucC	4468.00493451191	3470.2261570925	947.022519388757	1650.64385568085	4115.33664374187	3780.85573946567	2910.18883208866	871.515645497539	2187.55409522196	4586.06648057663	5088.71450607492	4727.4977242986	873.058732507002	2526.83246534135	3057.08214540178
sucD	3572.53839231328	2767.60786427624	928.082069000982	2249.66783556502	3016.98666112158	3030.07770411382	2455.28143614459	1015.27080351775	2715.1139186019	3416.54875539872	3858.4948481969	3659.64793205657	896.033962309818	2243.42150405749	2342.32772830784
mngR	23.985710951749	42.8653069887903	28.4106755816627	44.3721466580873	13.9031643369658	15.6116415668628	26.4008756574687	17.9693947525266	27.2875770713758	23.0011050337562	15.5724007326332	18.0991490210513	53.6088695399037	8.94981983001658	20.6675976027163
mngA	2.66507899463878	5.59112699853786	0	0	9.26877622464386	0	12.1850195342163	0	4.54792951189597	1.7693157718274	0	3.61982980421026	0	0	5.16689940067906
mngB	13.3253949731939	9.31854499756311	47.3511259694379	17.7488586632349	23.1719405616096	24.1270824215152	28.4317122465047	44.9234868813164	22.7396475594799	17.693157718274	22.4934677249146	23.5288937273667	61.2672794741756	17.8996396600332	8.61149900113177
cydA	748.887197493497	400.697434895214	530.332610857704	2209.73290357275	773.942814757762	791.935999482675	467.092415478292	467.204263565691	1737.30907354426	1199.59609329898	825.33723882956	593.652087890483	513.113465596221	1590.08465646628	967.932487727211
cydB	507.697548478687	365.286963904474	378.809007755503	2391.6587048709	549.174991310148	554.922895694849	396.01313486203	404.311381931848	1755.50079159185	909.428306719285	531.1918916576	287.776469434716	589.69756493894	1217.17549688225	680.30842108941
cydX	78.6198303418439	57.7749789848913	85.2320267449882	714.391561195205	85.7361800779557	79.4774479767559	77.17179038337	107.816368515159	450.245021677701	134.467998658883	57.0988026863218	45.2478725526283	168.485018553983	343.076426817302	98.1710886129022
ybgE	111.933317774829	37.2741799902524	151.523603102201	252.921235951097	57.9298514040241	107.862250825597	69.0484440272258	107.816368515159	140.985814868775	125.621419799746	107.276538380362	74.2065109863103	145.509788751167	110.381111236871	129.172485016977
ybgC	41.3087244169011	57.7749789848913	47.3511259694379	62.1210053213222	64.881433572507	49.6734049854724	40.616731780721	35.9387895050532	63.6710131665436	47.7715258393399	62.2896029305329	36.1982980421026	38.2920496713598	68.6152853634604	44.7797948058852
tolQ	78.6198303418439	156.55155595906	94.7022519388757	181.925801298158	101.956538471082	89.4121289738504	142.158561232524	125.785763267686	109.150308285503	109.697577853299	69.2106699228143	119.454383538939	153.168198685439	193.912762983692	144.673183219014
tolR	33.3134874329847	61.5023969839165	18.9404503877751	62.1210053213222	67.198627628668	32.6425232761676	67.0176074381897	53.9081842575797	72.7668721903356	47.7715258393399	34.6053349614071	70.5866811821001	130.192968882623	92.4814715768379	51.6689940067906
tolA	106.603159785551	238.554751937616	132.583152714426	173.05137196654	215.49904722297	102.185290255829	229.484534561074	107.816368515159	181.917180475839	191.08610335736	110.737071876503	218.999703154721	168.485018553983	229.712042303759	260.06726983418
tolB	971.421293545834	1494.69461760912	1003.84387055208	772.075351850718	1084.44681828333	1027.52986312806	1198.19358753127	1159.02596153796	682.189426784396	1137.67004128502	1000.09418038467	1323.04779343885	1087.49421066662	981.496908025151	1386.45133918222
pal	1469.79106554329	1034.3584947295	833.379817062106	661.1449852055	857.361800779557	1373.82445788392	883.413916230683	709.7910927248	754.956298974732	872.27267551091	1496.68073708086	1111.28774989255	750.524173558651	754.768138998065	981.710886129022
ybgF	371.778519752109	378.332926901062	274.63653062274	199.674659961393	393.922989547364	449.899125154136	400.074808040102	143.755158020213	200.108898523423	483.023205708881	344.323082866001	461.528300036808	206.777068225343	357.992793200663	456.409447059984
nadA	43.9738034115398	50.3201429868408	28.4106755816627	17.7488586632349	23.1719405616096	25.5463225639573	22.3392024793966	0	22.7396475594799	23.0011050337562	39.7961352056182	18.0991490210513	15.3168198685439	32.8160060433941	12.0560986015845
pnuC	97.2753833043154	78.2757779795301	9.47022519388757	31.0605026606611	27.8063286739316	92.2506092587345	48.7400781368653	62.892881633843	27.2875770713758	26.539736577411	93.4344043957993	43.4379576505231	61.2672794741756	35.7992793200663	37.8905956049798
zitB	39.9761849195817	42.8653069887903	85.2320267449882	8.87442933161745	46.3438811232193	45.4156845581462	58.8942610820455	80.8622763863696	4.54792951189597	46.0022100675125	36.3356017094775	30.7685533357872	84.2425092769915	35.7992793200663	60.2804930079224
ybgS	278.500754939752	1446.23818362179	1202.71859962372	248.484021285289	785.528785038567	245.528544642478	1376.90720736644	1141.05656678544	245.588193642383	647.56957248883	280.303213187398	1409.9237087399	1026.22693119244	244.62840868712	1345.11614397678
aroG	191.885687613992	178.916063953212	37.8809007755503	119.804795976836	120.49409092037	295.201949627951	113.726848986019	98.8316711388962	100.054449261711	130.929367115228	204.171476272302	204.52038393788	68.9256894084476	152.146937110282	191.175277825125
gpmA	1315.21648385424	1274.77695566663	1638.34895854255	945.126723817259	1235.06443193379	1441.94798472114	1017.44913110706	1671.15371198497	959.613127010051	1234.98240873553	1292.50926080856	1596.34494365673	1462.75629744594	969.563814918462	1386.45133918222
galM	715.573710060512	659.752985827468	397.749458143278	794.261425179762	1251.28479032692	817.482322046632	785.933759956952	404.311381931848	1109.69480090262	1603.00008927563	609.053895320766	662.428854170478	520.771875530493	915.864895938363	1136.71786814939
galK	257.180122982642	396.970016896188	255.696080234964	687.768273200353	1010.29660848618	237.013103787826	479.277435012508	125.785763267686	964.161056521947	1381.8356177972	243.96761147792	378.272214539972	222.093888093887	787.584145041459	657.918523686467
galT	145.246805207813	329.876492913734	151.523603102201	399.349319922785	769.30842664544	134.827813531997	320.872181067696	89.8469737626329	618.518413617853	1096.97577853299	159.184540822473	264.247575707349	122.534558948351	516.106276864289	487.410843464058
galE	199.880924597908	465.927249878155	170.464053489976	590.149550552561	926.877622464386	153.277935383744	381.797278738778	125.785763267686	804.983523605587	1144.74730437233	147.07267358598	548.404215337855	114.876149014079	507.156457034273	609.694129280129
modF	46.6388824061786	104.367703972707	255.696080234964	66.5582199871309	115.859702808048	49.6734049854724	121.850195342163	215.632737030319	31.8355065832718	86.6964728195427	44.9869354498293	112.214723930518	245.069117896702	56.6821922567716	87.8372898115441
modE	29.3158689410266	29.8193439922019	0	62.1210053213222	48.6610751793802	28.3848028488414	54.8325879039734	17.9693947525266	77.3148017022316	40.6942627520303	25.9540012210554	36.1982980421026	38.2920496713598	77.565105193477	44.7797948058852
acrZ	47.971421903498	96.9128679746563	255.696080234964	208.54908929301	53.2954632917022	18.4501218517469	105.603502629875	188.678644901529	195.560969011527	38.9249469802029	58.8290694343921	121.264298441044	145.509788751167	83.5316517468214	51.6689940067906
modA	59.9642773793725	65.2298149829417	28.4106755816627	70.9954346529396	41.7094930108974	59.6080859825669	56.8634244930095	17.9693947525266	54.5751541427517	31.8476838928933	58.8290694343921	57.9172768673642	22.9752298028159	29.8327327667219	29.279096603848
modB	39.9761849195817	50.3201429868408	18.9404503877751	26.6232879948524	20.8547465054487	34.0617634186097	38.585895191685	26.9540921287899	9.09585902379195	30.0783681210659	44.9869354498293	30.7685533357872	7.65840993427195	47.7323724267551	18.9452978024899
modC	46.6388824061786	61.5023969839165	9.47022519388757	22.1860733290436	41.7094930108974	43.9964444157042	56.8634244930095	17.9693947525266	36.3834360951678	33.6169996647207	58.8290694343921	47.0577874547334	15.3168198685439	26.8494594900497	20.6675976027163
ybhA	65.29443536865	42.8653069887903	75.7618015511006	26.6232879948524	41.7094930108974	46.8349247005883	67.0176074381897	35.9387895050532	104.602378773607	44.2328942956851	69.2106699228143	59.7271917694693	53.6088695399037	92.4814715768379	44.7797948058852
pgl	688.922920114124	503.201429868408	359.868557367728	354.977173264698	507.465498299251	669.881347232657	499.585800902869	287.510316040425	254.684052666175	429.943732554059	610.784162068836	642.519790247321	382.920496713598	283.410961283858	652.751624285788
ybhD	6.66269748659694	9.31854499756311	37.8809007755503	4.43721466580873	13.9031643369658	8.51544085465242	4.0616731780721	0	13.6437885356879	7.07726308730961	6.92106699228143	3.61982980421026	22.9752298028159	5.96654655334438	12.0560986015845
ybhH	1.33253949731939	0	0	0	0	0	0	0	0	0	0	0	0	0	0
ybhI	2.66507899463878	1.86370899951262	0	0	0	1.41924014244207	0	0	0	0	1.73026674807036	0	7.65840993427195	0	0
ybhJ	9.32777648123572	3.72741799902524	9.47022519388757	17.7488586632349	4.63438811232193	1.41924014244207	18.2775293013245	8.98469737626329	0	0	5.19080024421107	0	22.9752298028159	5.96654655334438	3.44459960045271
ybhC	143.914265710494	50.3201429868408	75.7618015511006	133.116439974262	139.031643369658	134.827813531997	52.8017513149374	98.8316711388962	204.656828035319	111.466893625126	167.835874562825	104.975064322098	53.6088695399037	274.461141453842	165.34078082173
ybhB	183.890450630076	195.689444948825	132.583152714426	97.618722647792	104.273732527243	157.53565581107	196.991149136497	125.785763267686	63.6710131665436	125.621419799746	197.250409280021	208.14021374209	38.2920496713598	116.347657790215	117.116386415392
bioA	15.9904739678327	18.6370899951262	18.9404503877751	115.367581311027	53.2954632917022	11.3539211395366	8.12334635614421	26.9540921287899	86.4106607260235	76.0805781885783	57.0988026863218	41.628042748418	7.65840993427195	98.4480181301823	74.0588914097332
bioB	26.6507899463878	68.957232981967	18.9404503877751	79.8698639845571	220.133435335292	19.869361994189	12.1850195342163	17.9693947525266	90.9585902379195	175.162261410913	60.5593361824625	45.2478725526283	30.6336397370878	131.264024173576	163.618481021504
bioF	15.9904739678327	39.137888989765	9.47022519388757	44.3721466580873	162.203583931267	12.7731612819786	12.1850195342163	0	45.4792951189597	168.084998323603	43.2566687017589	34.3883831399975	0	128.280750896904	120.560986015845
bioC	11.9928554758745	11.1822539970757	18.9404503877751	35.4977173264698	60.2470454601851	7.09620071221035	0	0	45.4792951189597	65.4646835576139	6.92106699228143	34.3883831399975	7.65840993427195	68.6152853634604	58.5581932076961
bioD	11.9928554758745	14.909671996101	0	13.3116439974262	57.9298514040241	2.83848028488414	8.12334635614421	17.9693947525266	27.2875770713758	58.3874204703043	10.3816004884221	23.5288937273667	7.65840993427195	71.5985586401326	58.5581932076961
uvrB	269.172978458517	212.462825944439	435.630358918828	212.986303958819	139.031643369658	276.751827776204	188.867802780353	269.540921287899	159.177532916359	164.546366779948	235.316277737569	247.958341588403	252.727527830974	226.728769027087	172.229980022635
ybhK	23.985710951749	61.5023969839165	85.2320267449882	48.809361323896	34.7579108424145	45.4156845581462	46.7092415478292	89.8469737626329	68.2189426784396	44.2328942956851	38.0658684575479	50.6776172589437	61.2672794741756	53.6989189800995	46.5020946061116
moaA	103.938080790912	136.050756964421	208.344954265527	155.302513303305	115.859702808048	103.604530398271	121.850195342163	251.571526535372	154.629603404463	141.545261746192	122.848939112995	152.032851776831	199.118658291071	155.130210386954	77.503491010186
moaB	122.593633753384	126.732211966858	208.344954265527	75.4326493187483	92.6877622464386	119.216171965134	132.004378287343	143.755158020213	118.246167309295	127.390735571573	152.263473830191	162.892341189462	183.801838422527	86.5149250234936	113.671786814939
moaC	82.6174488338021	113.68624897027	28.4106755816627	102.055937313601	57.9298514040241	127.731612819786	79.202626972406	188.678644901529	122.794096821191	116.774840940609	83.0528039073772	56.1073619652591	160.826608619711	101.431291406855	65.4473924086015
moaD	27.9833294437072	33.5467619912272	37.8809007755503	13.3116439974262	23.1719405616096	24.1270824215152	20.3083658903605	26.9540921287899	45.4792951189597	37.1556312083755	38.0658684575479	41.628042748418	61.2672794741756	32.8160060433941	25.8344970033953
moaE	74.6222118498858	106.231412972219	104.172477132763	66.5582199871309	60.2470454601851	83.7351684040821	83.2643001504781	134.770460643949	86.4106607260235	76.0805781885783	88.2436041515882	99.5453196157822	114.876149014079	56.6821922567716	63.7250926083751
ybhL	242.522188512129	83.866904978068	388.279232949391	177.488586632349	78.7845979094728	261.140186209341	81.2334635614421	413.296079308111	204.656828035319	88.4657885913702	247.428144974061	135.743617657885	336.970037107966	187.946216430348	113.671786814939
ybhM	7.99523698391633	9.31854499756311	9.47022519388757	13.3116439974262	0	11.3539211395366	0	8.98469737626329	4.54792951189597	0	5.19080024421107	0	15.3168198685439	0	5.16689940067906
ybhN	13.3253949731939	82.0031959785553	28.4106755816627	4.43721466580873	74.1502097971509	26.9655627063993	113.726848986019	8.98469737626329	4.54792951189597	47.7715258393399	22.4934677249146	68.776766279995	15.3168198685439	11.9330931066888	74.0588914097332
clsB	77.2872908445245	257.191841932742	94.7022519388757	39.9349319922785	185.375524492877	85.1544085465242	235.577044328182	35.9387895050532	18.1917180475839	141.545261746192	27.6842679691257	180.991490210513	137.851378816895	20.8829129367053	268.678768835311
ybhP	82.6174488338021	223.645079941515	28.4106755816627	48.809361323896	185.375524492877	82.31592826164	178.713619835173	26.9540921287899	13.6437885356879	136.23731443071	38.0658684575479	153.842766678936	61.2672794741756	14.916366383361	306.569364440291
ybhQ	91.9452253150378	67.0935239824544	227.285404653302	93.1815079819833	92.6877622464386	96.5083296860607	85.2951367395142	143.755158020213	95.5065197498155	90.2351043631976	124.579205861066	133.93370275578	114.876149014079	113.364384513543	93.0041892122231
ybhR	33.3134874329847	89.4580319766058	47.3511259694379	57.6837906555134	37.0751048985754	24.1270824215152	93.4184830956584	71.8775790101063	50.0272246308557	65.4646835576139	43.2566687017589	106.784979224203	61.2672794741756	32.8160060433941	53.391293807017
ybhS	35.9785664276235	87.5943229770932	37.8809007755503	66.5582199871309	60.2470454601851	34.0617634186097	77.17179038337	62.892881633843	36.3834360951678	83.1578412758879	32.8750682133368	99.5453196157822	38.2920496713598	35.7992793200663	56.8358934074697
ybhF	141.249186715855	279.556349926893	56.8213511633254	159.739727969114	275.746092683155	119.216171965134	298.5329785883	152.739855396476	118.246167309295	295.475733895176	109.006805128433	371.032554931552	114.876149014079	113.364384513543	279.012567636669
ybhG	99.9404622989542	298.193439922019	227.285404653302	279.54452394595	282.697674851638	113.539211395366	253.854573629507	233.602131782845	236.492334618591	277.782576176902	76.1317369150957	311.305363162082	252.727527830974	181.979669877004	285.901766837575
ybiH	41.3087244169011	158.415264958573	189.404503877751	164.176942634923	122.811284976531	58.1888458401249	178.713619835173	251.571526535372	136.437885356879	166.315682551776	44.9869354498293	159.272511385252	160.826608619711	65.6320120867882	153.284682220146
rhlE	19.9880924597908	24.2282169936641	9.47022519388757	48.809361323896	39.3922989547364	28.3848028488414	56.8634244930095	0	59.1230836546477	21.2317892619288	5.19080024421107	18.0991490210513	15.3168198685439	41.7658258734107	49.9466942065643
ybiA	3.99761849195817	3.72741799902524	37.8809007755503	0	9.26877622464386	7.09620071221035	2.03083658903605	26.9540921287899	9.09585902379195	10.6158946309644	5.19080024421107	12.6694043147359	7.65840993427195	5.96654655334438	13.7783984018108
dinG	37.3111059249429	42.8653069887903	56.8213511633254	44.3721466580873	46.3438811232193	26.9655627063993	34.5242220136129	44.9234868813164	27.2875770713758	37.1556312083755	34.6053349614071	36.1982980421026	30.6336397370878	50.7156457034273	44.7797948058852
ybiB	139.916647218536	85.7306139775806	284.106755816627	106.493151979409	108.908120639565	164.63185652328	107.634339218911	215.632737030319	118.246167309295	99.0816832223346	129.770006105277	115.834553734728	168.485018553983	119.330931066888	96.4487888126759
ybiC	145.246805207813	109.958830971245	151.523603102201	119.804795976836	101.956538471082	208.628300938984	105.603502629875	197.663342277792	159.177532916359	70.7726308730961	91.7041376477289	114.024638832623	183.801838422527	95.4647448535101	160.173881421051
ybiJ	13.3253949731939	26.0919259931767	66.291576357213	53.2465759897047	2.31719405616096	9.93468099709449	30.4625488355408	89.8469737626329	22.7396475594799	8.84657885913701	15.5724007326332	16.2892341189462	53.6088695399037	17.8996396600332	13.7783984018108
ybiI	26.6507899463878	9.31854499756311	37.8809007755503	4.43721466580873	6.95158216848289	9.93468099709449	8.12334635614421	17.9693947525266	13.6437885356879	3.53863154365481	27.6842679691257	16.2892341189462	45.9504596056317	14.916366383361	10.3337988013581
ybiX	35.9785664276235	5.59112699853786	9.47022519388757	0	6.95158216848289	15.6116415668628	0	0	4.54792951189597	3.53863154365481	46.7172021978996	10.8594894126308	0	14.916366383361	3.44459960045271
fiu	229.196793538935	9.31854499756311	9.47022519388757	66.5582199871309	41.7094930108974	123.47389239246	8.12334635614421	8.98469737626329	31.8355065832718	19.4624734901014	231.855744241428	95.9254898115719	0	125.297477620232	41.3351952054325
mcbA	15.9904739678327	16.7733809956136	18.9404503877751	0	2.31719405616096	14.1924014244207	22.3392024793966	8.98469737626329	22.7396475594799	12.3852104027918	27.6842679691257	18.0991490210513	22.9752298028159	8.94981983001658	12.0560986015845
rlmF	35.9785664276235	26.0919259931767	37.8809007755503	62.1210053213222	18.5375524492877	28.3848028488414	44.6784049587932	35.9387895050532	18.1917180475839	23.0011050337562	25.9540012210554	30.7685533357872	53.6088695399037	29.8327327667219	20.6675976027163
ybiO	43.9738034115398	251.600714934204	47.3511259694379	8.87442933161745	95.0049563025995	61.027326125009	239.638717506254	26.9540921287899	13.6437885356879	83.1578412758879	46.7172021978996	168.322085895777	15.3168198685439	23.8661862133775	136.061684217882
glnQ	263.842820469239	137.914465963934	66.291576357213	186.363015963967	162.203583931267	187.339698802353	105.603502629875	98.8316711388962	104.602378773607	192.855419129187	335.671749125649	235.288937273667	84.2425092769915	158.113483663626	113.671786814939
glnP	231.861872533574	108.095121971732	94.7022519388757	115.367581311027	141.348837425819	229.916903075615	113.726848986019	107.816368515159	113.698237797399	127.390735571573	352.974416606353	208.14021374209	153.168198685439	143.197117280265	144.673183219014
glnH	1144.65142819735	454.74499588108	861.790492643769	776.512566516527	514.417080467734	1114.10351181702	328.99552742384	907.454435002592	877.750395795923	617.491204367764	1595.30594172087	821.701365555729	536.088695399037	504.1731837576	576.970433075829
dps	2828.98135280906	3201.85206116268	3494.51309654451	2187.5468302437	2015.95882886004	2771.77599818936	2916.28134185577	3602.86364788158	1387.11850112827	1806.47140303578	2571.17638763255	3808.06095402919	3354.38355121111	1849.62943153676	2650.61939254836
rhtA	6.66269748659694	5.59112699853786	0	13.3116439974262	4.63438811232193	15.6116415668628	18.2775293013245	26.9540921287899	4.54792951189597	7.07726308730961	10.3816004884221	10.8594894126308	7.65840993427195	17.8996396600332	13.7783984018108
ompX	731.564184028344	4884.78128772258	4129.01818453498	2302.91441155473	2789.9016436178	936.698494011766	4427.22376409859	3701.69531902047	1887.39074743683	2323.11160840938	730.172567685691	2982.73975866926	3630.08630884491	1443.90426590934	3429.09890225067
opgE	13.3253949731939	16.7733809956136	9.47022519388757	22.1860733290436	9.26877622464386	25.5463225639573	24.3700390684326	26.9540921287899	45.4792951189597	14.1545261746192	31.1448014652664	12.6694043147359	15.3168198685439	35.7992793200663	12.0560986015845
mntS	89.280146320399	136.050756964421	596.624187214917	102.055937313601	30.1235227300925	78.0582078343138	125.911868520235	350.403197674268	100.054449261711	33.6169996647207	74.4014701670254	115.834553734728	413.554136450685	95.4647448535101	46.5020946061116
mntR	67.9595143632888	37.2741799902524	179.934278683864	57.6837906555134	46.3438811232193	65.2850465523352	48.7400781368653	152.739855396476	40.9313656070638	51.3101573829947	51.9080024421107	39.8181278463129	84.2425092769915	59.6654655334438	36.1682958047534
ybiR	39.9761849195817	31.6830529917146	28.4106755816627	66.5582199871309	18.5375524492877	46.8349247005883	52.8017513149374	44.9234868813164	50.0272246308557	42.4635785238577	50.1777356940404	27.148723531577	68.9256894084476	62.648738810116	24.112197203169
ldtB	157.239660683688	566.567535851837	179.934278683864	350.539958598889	493.562333962285	157.53565581107	487.400781368653	215.632737030319	286.519559249446	429.943732554059	122.848939112995	331.214427085239	214.435478159615	393.792072520729	547.691336471981
ybiT	162.569818672965	149.09671996101	28.4106755816627	186.363015963967	157.569195818946	188.758938944795	142.158561232524	8.98469737626329	231.944405106695	139.775945974365	157.454274074403	177.371660406303	45.9504596056317	280.427688007186	182.563778823994
ybiU	74.6222118498858	74.5483599805049	47.3511259694379	22.1860733290436	55.6126573478631	114.958451537808	58.8942610820455	107.816368515159	31.8355065832718	37.1556312083755	36.3356017094775	59.7271917694693	99.5593291455354	65.6320120867882	84.3926902110914
ybiV	23.985710951749	72.6846509809922	66.291576357213	22.1860733290436	27.8063286739316	32.6425232761676	67.0176074381897	134.770460643949	50.0272246308557	33.6169996647207	19.0329342287739	56.1073619652591	114.876149014079	44.7490991500829	36.1682958047534
ybiW	13.3253949731939	26.0919259931767	0	39.9349319922785	4.63438811232193	9.93468099709449	20.3083658903605	0	27.2875770713758	5.30794731548221	15.5724007326332	9.04957451052565	7.65840993427195	11.9330931066888	6.88919920090542
ybiY	3.99761849195817	5.59112699853786	0	0	0	0	0	8.98469737626329	0	0	0	0	0	0	0
fsaA	14.6579344705133	14.909671996101	75.7618015511006	31.0605026606611	13.9031643369658	15.6116415668628	12.1850195342163	17.9693947525266	4.54792951189597	7.07726308730961	13.8421339845629	12.6694043147359	15.3168198685439	14.916366383361	5.16689940067906
moeB	34.6460269303041	42.8653069887903	47.3511259694379	57.6837906555134	46.3438811232193	46.8349247005883	36.5550586026489	89.8469737626329	45.4792951189597	28.3090523492384	44.9869354498293	47.0577874547334	84.2425092769915	29.8327327667219	41.3351952054325
moeA	130.5888707373	96.9128679746563	113.642702326651	106.493151979409	118.176896864209	119.216171965134	52.8017513149374	179.693947525266	159.177532916359	132.698682887055	129.770006105277	115.834553734728	99.5593291455354	89.4981983001658	137.783984018108
iaaA	214.538859068422	376.469217901549	274.63653062274	102.055937313601	106.590926583404	166.051096665722	290.409632232155	404.311381931848	77.3148017022316	150.391840605329	171.296408058965	349.31357610629	451.846186122045	125.297477620232	153.284682220146
gsiA	190.553148116673	374.605508902037	208.344954265527	66.5582199871309	136.714449313497	185.920458659911	261.977919985651	233.602131782845	50.0272246308557	166.315682551776	138.421339845629	275.10706511998	229.752298028159	119.330931066888	179.119179223541
gsiB	143.914265710494	253.464423933716	85.2320267449882	53.2465759897047	99.6393444149215	112.119971252924	207.145332081677	134.770460643949	77.3148017022316	90.2351043631976	79.5922704112364	215.379873350511	122.534558948351	77.565105193477	127.45018521675
gsiC	42.6412639142204	70.8209419814796	37.8809007755503	31.0605026606611	44.0266870670583	36.9002437034938	54.8325879039734	62.892881633843	31.8355065832718	37.1556312083755	32.8750682133368	106.784979224203	68.9256894084476	38.7825525967385	65.4473924086015
gsiD	39.9761849195817	57.7749789848913	0	22.1860733290436	23.1719405616096	48.2541648430304	71.0792806162618	26.9540921287899	22.7396475594799	12.3852104027918	17.3026674807036	63.3470215736796	84.2425092769915	41.7658258734107	32.7236962043007
yliE	33.3134874329847	41.0015979892777	0	26.6232879948524	30.1235227300925	28.3848028488414	22.3392024793966	8.98469737626329	31.8355065832718	26.539736577411	38.0658684575479	28.9586384336821	68.9256894084476	23.8661862133775	20.6675976027163
yliF	10.6603159785551	3.72741799902524	18.9404503877751	0	4.63438811232193	9.93468099709449	14.2158561232524	17.9693947525266	4.54792951189597	12.3852104027918	8.65133374035179	7.23965960842052	30.6336397370878	14.916366383361	13.7783984018108
rimO	77.2872908445245	37.2741799902524	9.47022519388757	93.1815079819833	69.5158216848289	75.2197275494297	26.4008756574687	8.98469737626329	122.794096821191	24.7704208055836	72.671203418955	48.8677023568385	7.65840993427195	190.92948970702	65.4473924086015
bssR	15.9904739678327	59.6386879844039	104.172477132763	35.4977173264698	11.5859702808048	12.7731612819786	38.585895191685	107.816368515159	36.3834360951678	12.3852104027918	31.1448014652664	68.776766279995	130.192968882623	14.916366383361	10.3337988013581
yliI	95.942843806996	149.09671996101	85.2320267449882	26.6232879948524	95.0049563025995	89.4121289738504	105.603502629875	89.8469737626329	36.3834360951678	99.0816832223346	91.7041376477289	170.132000797882	61.2672794741756	38.7825525967385	110.227187214487
gstB	133.253949731939	173.324936954674	293.576981010515	106.493151979409	76.4674038533118	218.562981936079	180.744456424209	332.433802921742	113.698237797399	116.774840940609	143.61214008984	213.569958448405	329.311627173694	167.063303493643	151.562382419919
dacC	442.403113110037	570.294953850862	1363.71242791981	257.358450616906	393.922989547364	566.276816834386	458.969069122148	1509.42915921223	281.97162973755	373.325627855582	377.198151079338	443.429151015757	1347.88014843186	289.377507837203	595.915730878319
deoR	49.3039614008174	98.7765769741689	151.523603102201	57.6837906555134	111.225314695726	59.6080859825669	95.4493196846945	80.8622763863696	77.3148017022316	88.4657885913702	36.3356017094775	70.5866811821001	61.2672794741756	80.5483784701492	141.228583618561
ybjG	49.3039614008174	167.733809956136	113.642702326651	62.1210053213222	129.762867145014	39.738723988378	105.603502629875	35.9387895050532	113.698237797399	104.389630537817	27.6842679691257	50.6776172589437	176.143428488255	146.180390556937	232.510473030558
mdfA	35.9785664276235	31.6830529917146	28.4106755816627	57.6837906555134	46.3438811232193	49.6734049854724	52.8017513149374	80.8622763863696	50.0272246308557	28.3090523492384	51.9080024421107	47.0577874547334	38.2920496713598	71.5985586401326	65.4473924086015
ybjH	7.99523698391633	87.5943229770932	18.9404503877751	35.4977173264698	13.9031643369658	5.67696056976828	95.4493196846945	8.98469737626329	27.2875770713758	10.6158946309644	3.46053349614071	66.9668513778898	15.3168198685439	8.94981983001658	15.5006982020372
ybjI	26.6507899463878	33.5467619912272	28.4106755816627	31.0605026606611	53.2954632917022	51.0926451279145	32.4933854245768	71.8775790101063	13.6437885356879	42.4635785238577	36.3356017094775	43.4379576505231	61.2672794741756	23.8661862133775	31.0013964040744
ybjJ	15.9904739678327	26.0919259931767	113.642702326651	48.809361323896	13.9031643369658	21.288602136631	26.4008756574687	116.801065891423	40.9313656070638	28.3090523492384	19.0329342287739	19.9090639231564	76.5840993427195	32.8160060433941	31.0013964040744
rcdA	11.9928554758745	11.1822539970757	9.47022519388757	13.3116439974262	9.26877622464386	12.7731612819786	4.0616731780721	17.9693947525266	4.54792951189597	5.30794731548221	13.8421339845629	16.2892341189462	15.3168198685439	11.9330931066888	12.0560986015845
ybjL	71.957132855247	52.1838519863534	18.9404503877751	75.4326493187483	23.1719405616096	86.5736486889663	38.585895191685	44.9234868813164	77.3148017022316	42.4635785238577	84.7830706554475	39.8181278463129	30.6336397370878	92.4814715768379	53.391293807017
ybjM	6.66269748659694	22.3645079941515	47.3511259694379	26.6232879948524	16.2203583931267	26.9655627063993	8.12334635614421	17.9693947525266	13.6437885356879	7.07726308730961	10.3816004884221	3.61982980421026	30.6336397370878	17.8996396600332	6.88919920090542
grxA	15.9904739678327	16.7733809956136	18.9404503877751	0	9.26877622464386	22.7078422790731	20.3083658903605	8.98469737626329	4.54792951189597	12.3852104027918	20.7632009768443	12.6694043147359	15.3168198685439	17.8996396600332	18.9452978024899
ybjC	22.6531714544296	55.9112699853786	47.3511259694379	53.2465759897047	20.8547465054487	14.1924014244207	38.585895191685	53.9081842575797	36.3834360951678	12.3852104027918	22.4934677249146	68.776766279995	7.65840993427195	38.7825525967385	20.6675976027163
nfsA	117.263475764106	184.507190951749	94.7022519388757	181.925801298158	139.031643369658	93.6698494011766	160.436090533848	89.8469737626329	136.437885356879	127.390735571573	121.118672364925	309.495448259977	68.9256894084476	155.130210386954	167.063080621956
rimK	98.6079228016348	102.503994973194	28.4106755816627	97.618722647792	101.956538471082	83.7351684040821	99.5109928627666	53.9081842575797	127.342026333087	109.697577853299	65.7501364266736	157.462596483146	53.6088695399037	89.4981983001658	87.8372898115441
ybjN	63.9618958713307	132.323338965396	28.4106755816627	66.5582199871309	92.6877622464386	85.1544085465242	99.5109928627666	62.892881633843	77.3148017022316	63.6953677857865	84.7830706554475	85.0660003989411	99.5593291455354	77.565105193477	51.6689940067906
potF	123.926173250703	109.958830971245	75.7618015511006	13.3116439974262	32.4407167862535	167.470336808164	58.8942610820455	89.8469737626329	0	30.0783681210659	89.9738708996586	104.975064322098	99.5593291455354	44.7490991500829	58.5581932076961
potG	59.9642773793725	27.9556349926893	18.9404503877751	0	4.63438811232193	45.4156845581462	18.2775293013245	17.9693947525266	13.6437885356879	5.30794731548221	36.3356017094775	27.148723531577	7.65840993427195	11.9330931066888	29.279096603848
potH	27.9833294437072	9.31854499756311	0	0	0	36.9002437034938	16.2466927122884	17.9693947525266	0	3.53863154365481	13.8421339845629	16.2892341189462	7.65840993427195	8.94981983001658	8.61149900113177
potI	27.9833294437072	9.31854499756311	18.9404503877751	4.43721466580873	4.63438811232193	28.3848028488414	18.2775293013245	8.98469737626329	0	7.07726308730961	10.3816004884221	7.23965960842052	22.9752298028159	11.9330931066888	5.16689940067906
ybjO	33.3134874329847	33.5467619912272	18.9404503877751	8.87442933161745	0	17.0308817093048	30.4625488355408	0	4.54792951189597	19.4624734901014	25.9540012210554	19.9090639231564	15.3168198685439	20.8829129367053	41.3351952054325
rlmC	26.6507899463878	37.2741799902524	0	31.0605026606611	53.2954632917022	25.5463225639573	44.6784049587932	8.98469737626329	18.1917180475839	17.693157718274	27.6842679691257	28.9586384336821	38.2920496713598	41.7658258734107	25.8344970033953
artJ	45.3063429088592	63.3661059834291	18.9404503877751	84.3070786503658	55.6126573478631	62.4465662674511	50.7709147259013	35.9387895050532	81.8627312141275	23.0011050337562	36.3356017094775	83.256085496836	30.6336397370878	29.8327327667219	46.5020946061116
artM	170.565055656882	117.413666969295	47.3511259694379	75.4326493187483	71.8330157409899	174.566537520375	97.4801562737305	26.9540921287899	81.8627312141275	86.6964728195427	129.770006105277	132.123787853675	84.2425092769915	83.5316517468214	87.8372898115441
artQ	262.51028097192	139.778174963447	28.4106755816627	75.4326493187483	62.564239516346	204.370580511658	101.541829451803	53.9081842575797	77.3148017022316	107.928262081472	219.743877004935	137.55353255999	91.9009192112634	113.364384513543	87.8372898115441
artI	652.9443536865	307.511984919583	94.7022519388757	297.293382609185	222.450629391453	684.073748657078	247.762063862398	197.663342277792	200.108898523423	242.396260740354	647.119763778314	410.850682777865	130.192968882623	250.594955240464	296.235565638933
artP	305.15154488614	262.78296893128	104.172477132763	70.9954346529396	169.15516609975	340.617634186097	209.176168670713	197.663342277792	31.8355065832718	145.083893289847	259.540012210554	271.48723531577	114.876149014079	125.297477620232	194.619877425578
ybjP	457.06104758055	393.242598897163	293.576981010515	159.739727969114	380.019825210398	462.672286436115	335.088037190949	233.602131782845	145.533744380671	357.401785909135	397.961352056182	398.181278463129	237.41070796243	101.431291406855	413.351952054325
ybjQ	89.280146320399	63.3661059834291	198.874729071639	106.493151979409	74.1502097971509	133.408573389555	67.0176074381897	80.8622763863696	50.0272246308557	49.5408416111673	64.0198696786032	90.4957451052565	99.5593291455354	74.5818319168048	63.7250926083751
amiD	139.916647218536	89.4580319766058	132.583152714426	106.493151979409	106.590926583404	139.085533959323	105.603502629875	143.755158020213	59.1230836546477	90.2351043631976	128.039739357206	115.834553734728	122.534558948351	104.414564683527	115.394086615166
ybjS	63.9618958713307	119.277375968808	56.8213511633254	44.3721466580873	64.881433572507	46.8349247005883	75.1409537943339	62.892881633843	100.054449261711	51.3101573829947	41.5264019536886	97.7354047136771	91.9009192112634	68.6152853634604	48.2243944063379
ybjT	79.9523698391633	124.868502967346	85.2320267449882	31.0605026606611	71.8330157409899	106.443010683155	127.942705109271	116.801065891423	63.6710131665436	56.6181046984769	86.5133374035179	139.363447462095	130.192968882623	101.431291406855	56.8358934074697
ltaE	155.907121186368	203.144280946876	94.7022519388757	128.679225308453	106.590926583404	167.470336808164	184.806129602281	179.693947525266	113.698237797399	132.698682887055	186.868808791599	191.850979623144	153.168198685439	140.213844003593	149.840082619693
poxB	511.695166970645	633.661059834291	634.505087990467	150.865298637497	329.041555974857	617.3694619623	564.572571752023	646.898211090957	168.273391940151	329.092733559897	501.777356940404	676.908173387319	681.598484150204	152.146937110282	382.350555650251
hcr	1.33253949731939	9.31854499756311	18.9404503877751	22.1860733290436	0	4.25772042732621	10.1541829451803	35.9387895050532	13.6437885356879	10.6158946309644	8.65133374035179	3.61982980421026	15.3168198685439	11.9330931066888	1.72229980022635
hcp	0	3.72741799902524	0	8.87442933161745	0	4.25772042732621	4.0616731780721	0	0	0	0	5.42974470631539	0	0	1.72229980022635
ybjE	19.9880924597908	9.31854499756311	47.3511259694379	13.3116439974262	13.9031643369658	21.288602136631	12.1850195342163	8.98469737626329	36.3834360951678	8.84657885913701	12.1118672364925	16.2892341189462	7.65840993427195	50.7156457034273	25.8344970033953
aqpZ	11.9928554758745	5.59112699853786	9.47022519388757	4.43721466580873	9.26877622464386	18.4501218517469	12.1850195342163	0	18.1917180475839	12.3852104027918	8.65133374035179	1.80991490210513	15.3168198685439	5.96654655334438	6.88919920090542
ybjD	74.6222118498858	78.2757779795301	85.2320267449882	53.2465759897047	60.2470454601851	62.4465662674511	50.7709147259013	98.8316711388962	54.5751541427517	56.6181046984769	76.1317369150957	92.3056600073617	107.217739079807	59.6654655334438	63.7250926083751
ybjX	173.230134651521	724.98280081041	312.51743139829	399.349319922785	479.65916962532	210.047541081426	593.004283998527	233.602131782845	350.19057241599	491.869784568018	141.881873341769	208.14021374209	474.821415924861	590.688108781094	868.039099314083
macA	51.9690403954562	59.6386879844039	56.8213511633254	57.6837906555134	20.8547465054487	39.738723988378	46.7092415478292	26.9540921287899	45.4792951189597	47.7715258393399	38.0658684575479	45.2478725526283	45.9504596056317	32.8160060433941	55.1135936072433
macB	82.6174488338021	80.1394869790427	350.39833217384	217.423518624628	104.273732527243	112.119971252924	67.0176074381897	467.204263565691	150.081673892567	72.5419466449235	77.8620036631661	66.9668513778898	329.311627173694	56.6821922567716	37.8905956049798
cspD	1705.65055656882	1170.40925169393	1070.1354469093	1002.81051447277	646.497141668909	1485.94442913685	903.722282121043	844.561553368749	959.613127010051	647.56957248883	1782.17475051247	1704.93983778303	850.083502704187	575.771742397733	633.806326483298
clpS	63.9618958713307	113.68624897027	208.344954265527	75.4326493187483	85.7361800779557	59.6080859825669	79.202626972406	224.617434406582	86.4106607260235	51.3101573829947	77.8620036631661	81.4461705947309	84.2425092769915	59.6654655334438	77.503491010186
clpA	943.437964102127	2212.22258242148	6780.6812388235	1823.69522764739	1367.14449313497	1028.9491032705	2038.9599353922	6945.17107185152	1887.39074743683	1647.23298357131	809.764838096927	1824.39422132197	6999.78667992456	1163.47657790215	1887.64058104808
infA	274.503136447794	139.778174963447	104.172477132763	257.358450616906	166.837972043589	234.174623502942	109.665175807947	107.816368515159	295.615418273238	118.544156712436	268.191345950905	184.611320014723	153.168198685439	369.925886307352	170.507680222409
aat	57.2991983847337	37.2741799902524	47.3511259694379	62.1210053213222	32.4407167862535	48.2541648430304	36.5550586026489	26.9540921287899	40.9313656070638	42.4635785238577	44.9869354498293	52.4875321610488	53.6088695399037	41.7658258734107	51.6689940067906
cydC	74.6222118498858	121.14108496832	160.993828296089	159.739727969114	99.6393444149215	59.6080859825669	99.5109928627666	125.785763267686	113.698237797399	118.544156712436	41.5264019536886	92.3056600073617	114.876149014079	167.063303493643	91.2818894119968
cydD	83.9499883311215	91.3217409761184	208.344954265527	93.1815079819833	83.4189860217947	51.0926451279145	73.1101172052979	107.816368515159	109.150308285503	83.1578412758879	102.085738136151	97.7354047136771	114.876149014079	164.080030216971	127.45018521675
trxB	311.814242372737	544.203027857685	388.279232949391	359.414387930507	491.245139906124	295.201949627951	436.629866642751	413.296079308111	309.259206808926	391.018785573856	368.546817338986	546.594300435749	390.57890664787	417.658258734107	368.57215724844
lrp	302.486465891501	393.242598897163	312.51743139829	266.232879948524	454.170035007549	354.810035610517	345.242220136129	314.464408169215	231.944405106695	401.63468020482	276.842679691257	396.371363561024	291.019577502334	217.77894919707	368.57215724844
ftsK	357.120585281596	698.890874817233	558.743286439367	559.0890478919	699.792604960611	461.253046293673	678.299420738041	368.372592426795	482.080528260973	599.79804664949	347.783616362142	604.511577303114	490.138235793405	560.855376014372	556.302835473113
lolA	87.9476068230797	601.978006842577	198.874729071639	297.293382609185	521.368662636217	79.4774479767559	544.264205861662	215.632737030319	281.97162973755	534.333363091876	76.1317369150957	437.999406309442	183.801838422527	178.996396600332	595.915730878319
rarA	59.9642773793725	382.060344900087	75.7618015511006	141.990869305879	243.305375896901	78.0582078343138	310.717998122516	125.785763267686	95.5065197498155	270.705313089593	72.671203418955	193.660894525249	76.5840993427195	134.247297450249	311.73626384097
serS	694.253078103402	648.570731830392	265.166305428852	914.066221156598	885.168129453488	723.812472645456	588.942610820455	296.495013416688	895.942113843507	914.736254034767	602.132828328484	723.965960842052	260.385937765246	903.931802831674	757.811912099596
dmsA	22.6531714544296	18.6370899951262	9.47022519388757	288.418953277567	37.0751048985754	28.3848028488414	32.4933854245768	17.9693947525266	195.560969011527	118.544156712436	29.4145347171961	19.9090639231564	15.3168198685439	86.5149250234936	34.4459960045271
dmsB	10.6603159785551	13.0459629965883	0	93.1815079819833	20.8547465054487	8.51544085465242	26.4008756574687	0	104.602378773607	49.5408416111673	6.92106699228143	3.61982980421026	0	38.7825525967385	20.6675976027163
dmsC	10.6603159785551	35.4104709907398	9.47022519388757	221.860733290436	13.9031643369658	7.09620071221035	30.4625488355408	8.98469737626329	191.013039499631	58.3874204703043	5.19080024421107	3.61982980421026	7.65840993427195	101.431291406855	20.6675976027163
ycaC	723.568947044428	389.515180898138	66.291576357213	44.3721466580873	108.908120639565	634.400343671605	270.101266341795	98.8316711388962	95.5065197498155	86.6964728195427	763.047635899028	693.197407506265	153.168198685439	158.113483663626	184.28607862422
ycaD	41.3087244169011	37.2741799902524	28.4106755816627	66.5582199871309	25.4891346177706	38.3194838459359	46.7092415478292	35.9387895050532	36.3834360951678	1.7693157718274	24.223734472985	7.23965960842052	61.2672794741756	68.6152853634604	13.7783984018108
ycaM	43.9738034115398	9.31854499756311	0	53.2465759897047	4.63438811232193	26.9655627063993	10.1541829451803	0	31.8355065832718	7.07726308730961	25.9540012210554	10.8594894126308	0	41.7658258734107	0
ycaN	7.99523698391633	0	28.4106755816627	22.1860733290436	6.95158216848289	15.6116415668628	10.1541829451803	62.892881633843	0	3.53863154365481	19.0329342287739	5.42974470631539	45.9504596056317	2.98327327667219	6.88919920090542
ycaK	1.33253949731939	5.59112699853786	9.47022519388757	0	0	7.09620071221035	0	26.9540921287899	13.6437885356879	0	13.8421339845629	3.61982980421026	7.65840993427195	0	1.72229980022635
pflA	90.6126858177184	126.732211966858	217.815179459414	159.739727969114	97.3221503587605	103.604530398271	77.17179038337	170.709250149002	104.602378773607	106.158946309644	98.6252046400104	108.594894126308	183.801838422527	146.180390556937	94.7264890124495
pflB	2713.05041654228	3332.31169112857	1297.4208515626	4077.80027787822	3118.94319959266	2544.69757539863	2784.27696356843	1356.68930381576	3965.79453437329	3497.93728090278	2673.2621257687	3304.90461124397	1401.48901797177	3174.20276637921	2757.40198016239
focA	165.234897667604	124.868502967346	113.642702326651	128.679225308453	81.1017919656337	143.343254386649	136.066051465416	125.785763267686	140.985814868775	148.622524833502	153.993740578262	229.859192567352	130.192968882623	95.4647448535101	127.45018521675
ycaO	85.2825278284409	82.0031959785553	9.47022519388757	199.674659961393	136.714449313497	72.3812472645456	58.8942610820455	26.9540921287899	200.108898523423	107.928262081472	65.7501364266736	48.8677023568385	22.9752298028159	280.427688007186	134.339384417656
ycaP	57.2991983847337	76.4120689800175	18.9404503877751	13.3116439974262	30.1235227300925	52.5118852703566	73.1101172052979	8.98469737626329	0	40.6942627520303	50.1777356940404	104.975064322098	15.3168198685439	11.9330931066888	63.7250926083751
serC	354.455506286957	361.559545905449	293.576981010515	181.925801298158	187.692718549038	422.933562447737	276.193776108903	449.234868813164	227.396475594799	184.00884027005	352.974416606353	311.305363162082	421.212546384957	322.193513880597	265.234169234859
aroA	87.9476068230797	139.778174963447	9.47022519388757	97.618722647792	90.3705681902776	133.408573389555	71.0792806162618	53.9081842575797	45.4792951189597	74.3112624167509	122.848939112995	90.4957451052565	76.5840993427195	176.013123323659	129.172485016977
ycaL	2.66507899463878	7.45483599805049	37.8809007755503	4.43721466580873	9.26877622464386	1.41924014244207	6.09250976710816	0	9.09585902379195	1.7693157718274	8.65133374035179	9.04957451052565	7.65840993427195	5.96654655334438	8.61149900113177
cmk	239.85710951749	320.557947916171	189.404503877751	359.414387930507	266.477316458511	200.112860084332	276.193776108903	152.739855396476	336.546783880302	235.318997653045	240.50707798178	298.635958847347	283.361167568062	292.360781113875	282.457167237122
rpsA	7644.77909612133	5294.79726761536	1164.83769884817	7152.79004128367	7231.96264927837	7943.48707724826	4053.54983171596	1284.81172480565	8158.98554434138	6762.32487992433	6761.88245145896	6197.14862480797	1883.9688438309	10790.4994417233	6632.57653067169
ihfB	676.930064638249	846.12388577873	577.683736827142	386.037675925359	410.143347940491	732.327913500108	607.22014012178	332.433802921742	277.423700225654	391.018785573856	692.106699228143	760.164258884155	627.9896146103	647.370301037866	542.524437071302
ycaI	13.3253949731939	16.7733809956136	37.8809007755503	13.3116439974262	2.31719405616096	14.1924014244207	22.3392024793966	35.9387895050532	18.1917180475839	5.30794731548221	10.3816004884221	16.2892341189462	7.65840993427195	2.98327327667219	15.5006982020372
msbA	141.249186715855	195.689444948825	66.291576357213	266.232879948524	173.789554212072	161.793376238396	201.052822314569	98.8316711388962	222.848546082903	161.007735236294	150.533207082121	179.181575308408	130.192968882623	319.210240603925	182.563778823994
lpxK	53.3015798927755	59.6386879844039	28.4106755816627	62.1210053213222	48.6610751793802	65.2850465523352	64.9867708491537	35.9387895050532	90.9585902379195	46.0022100675125	50.1777356940404	45.2478725526283	0	89.4981983001658	41.3351952054325
ycaQ	15.9904739678327	13.0459629965883	9.47022519388757	22.1860733290436	11.5859702808048	17.0308817093048	14.2158561232524	8.98469737626329	9.09585902379195	14.1545261746192	24.223734472985	23.5288937273667	15.3168198685439	11.9330931066888	6.88919920090542
ycaR	43.9738034115398	16.7733809956136	28.4106755816627	39.9349319922785	23.1719405616096	26.9655627063993	32.4933854245768	62.892881633843	27.2875770713758	23.0011050337562	38.0658684575479	41.628042748418	61.2672794741756	62.648738810116	32.7236962043007
kdsB	181.225371635437	130.459629965883	340.928106979953	186.363015963967	155.252001762785	193.016659372121	168.559436889992	251.571526535372	277.423700225654	194.624734901014	230.125477493358	148.413021972621	206.777068225343	235.678588857103	189.452978024899
ycbJ	29.3158689410266	29.8193439922019	66.291576357213	35.4977173264698	18.5375524492877	39.738723988378	20.3083658903605	17.9693947525266	45.4792951189597	15.9238419464466	32.8750682133368	61.5371066715744	7.65840993427195	35.7992793200663	31.0013964040744
elyC	11.9928554758745	24.2282169936641	66.291576357213	8.87442933161745	32.4407167862535	15.6116415668628	34.5242220136129	8.98469737626329	18.1917180475839	28.3090523492384	17.3026674807036	56.1073619652591	0	5.96654655334438	34.4459960045271
smtA	86.6150673257603	67.0935239824544	37.8809007755503	106.493151979409	71.8330157409899	85.1544085465242	113.726848986019	71.8775790101063	100.054449261711	65.4646835576139	65.7501364266736	77.8263407905206	45.9504596056317	80.5483784701492	55.1135936072433
mukF	143.914265710494	132.323338965396	56.8213511633254	70.9954346529396	139.031643369658	136.247053674439	119.819358753127	89.8469737626329	77.3148017022316	138.006630202537	126.309472609136	204.52038393788	99.5593291455354	119.330931066888	134.339384417656
mukE	98.6079228016348	136.050756964421	66.291576357213	75.4326493187483	143.66603148198	92.2506092587345	142.158561232524	17.9693947525266	109.150308285503	145.083893289847	96.89493789194	137.55353255999	53.6088695399037	74.5818319168048	105.060287813808
mukB	622.295945248155	868.488393772882	274.63653062274	461.470325244108	901.388487846615	627.304142959395	769.687067244664	314.464408169215	536.655682403725	992.586147995173	545.034025642163	921.246685171511	490.138235793405	692.119400187948	780.201809502539
ldtD	265.175359966558	594.523170844526	918.611843807095	279.54452394595	310.504003525569	309.394351052371	574.726754697203	880.500342873802	177.369250963943	353.863154365481	211.092543264584	374.652384735762	850.083502704187	187.946216430348	496.02234246519
ycbK	150.576963197091	478.973212874744	85.2320267449882	177.488586632349	234.036599672257	130.57009310467	294.471305410228	143.755158020213	186.465109987735	304.322312754313	160.914807570543	514.015832197857	199.118658291071	328.160060433941	273.84566823599
ycbL	145.246805207813	367.150672903986	66.291576357213	124.242010642644	210.864659110648	119.216171965134	268.070429752759	197.663342277792	145.533744380671	290.167786579694	162.645074318614	477.817534155754	237.41070796243	360.976066477335	284.179467037349
aspC	1192.62285010085	510.656265866458	312.51743139829	603.461194549987	618.690812994977	986.371898997239	398.043971451066	485.173658318218	641.258061177332	631.645730542383	1195.61432291662	908.577280856776	329.311627173694	1029.22928045191	726.810515695522
ompF	7672.76242556504	264.646677930792	397.749458143278	2524.77514484517	2143.40450194889	6741.39067659983	493.493291135761	449.234868813164	3970.34246388519	2843.29044532664	7599.33155752501	106.784979224203	268.044347699518	1279.82423569237	1465.67712999263
asnS	559.666588874143	564.703826852324	208.344954265527	754.326493187483	530.637438860861	674.139067659983	428.506520286607	116.801065891423	855.010748236443	546.718573494668	591.751227840062	604.511577303114	313.99480730515	1065.02855977197	621.750227881714
pncB	175.895213646159	244.145878936153	123.112927520538	164.176942634923	127.445673088853	174.566537520375	266.039593163723	134.770460643949	140.985814868775	130.929367115228	216.283343508795	264.247575707349	145.509788751167	238.661862133775	125.727885416524
pepN	1296.56093089177	1289.68662766273	1117.48657287873	714.391561195205	1172.50019241745	1307.12017118915	1257.08784861332	1230.90354054807	723.12079239146	1273.90735571573	1171.39058844363	1489.55996443252	1317.24650869478	727.918679508015	1264.16805336614
ssuB	13.3253949731939	5.59112699853786	0	4.43721466580873	2.31719405616096	7.09620071221035	12.1850195342163	0	4.54792951189597	5.30794731548221	6.92106699228143	12.6694043147359	22.9752298028159	8.94981983001658	5.16689940067906
ssuC	0	3.72741799902524	0	0	0	4.25772042732621	0	0	0	0	6.92106699228143	7.23965960842052	22.9752298028159	0	0
ssuD	5.33015798927755	11.1822539970757	18.9404503877751	0	0	4.25772042732621	12.1850195342163	0	18.1917180475839	0	3.46053349614071	7.23965960842052	0	2.98327327667219	12.0560986015845
ssuA	3.99761849195817	16.7733809956136	9.47022519388757	0	2.31719405616096	0	4.0616731780721	0	0	0	3.46053349614071	3.61982980421026	0	2.98327327667219	1.72229980022635
ssuE	0	1.86370899951262	0	0	0	1.41924014244207	0	0	0	0	1.73026674807036	9.04957451052565	0	2.98327327667219	1.72229980022635
elfA	2.66507899463878	5.59112699853786	0	0	2.31719405616096	1.41924014244207	4.0616731780721	0	0	1.7693157718274	3.46053349614071	0	0	0	1.72229980022635
elfD	0	0	0	4.43721466580873	0	0	0	0	0	0	0	0	0	0	0
elfC	14.6579344705133	7.45483599805049	0	0	0	8.51544085465242	10.1541829451803	17.9693947525266	0	12.3852104027918	3.46053349614071	9.04957451052565	15.3168198685439	2.98327327667219	1.72229980022635
elfG	7.99523698391633	3.72741799902524	0	4.43721466580873	2.31719405616096	8.51544085465242	8.12334635614421	8.98469737626329	9.09585902379195	1.7693157718274	10.3816004884221	3.61982980421026	15.3168198685439	8.94981983001658	6.88919920090542
ycbU	2.66507899463878	3.72741799902524	0	0	0	1.41924014244207	4.0616731780721	8.98469737626329	0	5.30794731548221	3.46053349614071	0	0	2.98327327667219	0
ycbV	1.33253949731939	0	0	0	0	5.67696056976828	0	8.98469737626329	0	0	0	0	0	0	0
ycbF	6.66269748659694	5.59112699853786	0	0	0	8.51544085465242	4.0616731780721	0	13.6437885356879	1.7693157718274	1.73026674807036	1.80991490210513	22.9752298028159	2.98327327667219	0
pyrD	169.232516159562	27.9556349926893	9.47022519388757	22.1860733290436	23.1719405616096	167.470336808164	16.2466927122884	0	45.4792951189597	10.6158946309644	266.461079202835	59.7271917694693	7.65840993427195	41.7658258734107	20.6675976027163
zapC	105.270620288232	74.5483599805049	37.8809007755503	17.7488586632349	25.4891346177706	126.312372677344	46.7092415478292	80.8622763863696	36.3834360951678	28.3090523492384	89.9738708996586	52.4875321610488	61.2672794741756	47.7323724267551	25.8344970033953
ycbX	65.29443536865	82.0031959785553	18.9404503877751	53.2465759897047	88.0533741341166	89.4121289738504	52.8017513149374	80.8622763863696	68.2189426784396	51.3101573829947	53.6382691901811	83.256085496836	38.2920496713598	71.5985586401326	72.3365916095069
rlmL	181.225371635437	173.324936954674	47.3511259694379	181.925801298158	145.983225538141	214.305261508753	132.004378287343	53.9081842575797	113.698237797399	109.697577853299	218.013610256865	180.991490210513	130.192968882623	298.327327667219	175.674579623088
uup	157.239660683688	136.050756964421	37.8809007755503	173.05137196654	127.445673088853	146.181734671533	144.18939782156	71.8775790101063	177.369250963943	122.082788256091	192.05960903581	164.702256091567	107.217739079807	235.678588857103	172.229980022635
pqiA	33.3134874329847	78.2757779795301	47.3511259694379	44.3721466580873	44.0266870670583	42.5772042732621	48.7400781368653	53.9081842575797	59.1230836546477	46.0022100675125	60.5593361824625	81.4461705947309	84.2425092769915	56.6821922567716	48.2243944063379
pqiB	63.9618958713307	113.68624897027	85.2320267449882	75.4326493187483	67.198627628668	70.9620071221035	107.634339218911	62.892881633843	90.9585902379195	51.3101573829947	67.4804031747439	112.214723930518	137.851378816895	104.414564683527	63.7250926083751
pqiC	30.6484084383459	61.5023969839165	28.4106755816627	79.8698639845571	25.4891346177706	66.7042866947773	54.8325879039734	62.892881633843	59.1230836546477	46.0022100675125	24.223734472985	65.1569364757847	22.9752298028159	59.6654655334438	44.7797948058852
rmf	1255.25220647486	6668.35080025616	3674.44737522838	607.898409215795	493.562333962285	1464.65582700022	4077.91987078439	3405.20030560379	759.504228486628	265.39736577411	1297.70006105277	6459.58628561321	3538.18538963364	1178.39294428552	868.039099314083
fabA	558.334049376824	191.9620269498	170.464053489976	590.149550552561	468.073199344515	786.259038912907	194.960312547461	242.586829159109	436.601233142014	576.796941615733	394.500818560041	148.413021972621	176.143428488255	307.277147497236	368.57215724844
ycbZ	181.225371635437	175.188645954186	47.3511259694379	195.237445295584	159.886389875107	137.666293816881	140.127724643488	44.9234868813164	200.108898523423	201.701997988324	164.375341066684	162.892341189462	153.168198685439	167.063303493643	184.28607862422
matP	69.2920538606082	37.2741799902524	37.8809007755503	57.6837906555134	34.7579108424145	59.6080859825669	28.4317122465047	17.9693947525266	40.9313656070638	46.0022100675125	55.3685359382514	47.0577874547334	61.2672794741756	23.8661862133775	20.6675976027163
ompA	22831.7317470704	10088.2568143618	13087.8512179526	9007.54577159171	8511.05376827922	23856.0075543088	8312.21415892456	13018.8264982055	8309.06721823395	8193.7013393327	20777.0431108289	11286.6293295276	9986.56655429062	7314.98607440021	10674.8141618029
sulA	66.6269748659694	59.6386879844039	123.112927520538	84.3070786503658	46.3438811232193	66.7042866947773	79.202626972406	89.8469737626329	63.6710131665436	30.0783681210659	60.5593361824625	38.0082129442077	114.876149014079	62.648738810116	43.0574950056589
sxy	34.6460269303041	20.5007989946388	9.47022519388757	22.1860733290436	16.2203583931267	55.3503655552407	36.5550586026489	35.9387895050532	18.1917180475839	28.3090523492384	31.1448014652664	25.3388086294718	45.9504596056317	35.7992793200663	20.6675976027163
yccS	55.9666588874143	26.0919259931767	37.8809007755503	57.6837906555134	44.0266870670583	41.15796413082	48.7400781368653	17.9693947525266	77.3148017022316	37.1556312083755	41.5264019536886	27.148723531577	45.9504596056317	95.4647448535101	79.2257908104123
yccF	11.9928554758745	14.909671996101	0	8.87442933161745	4.63438811232193	19.869361994189	10.1541829451803	0	22.7396475594799	7.07726308730961	20.7632009768443	3.61982980421026	0	35.7992793200663	8.61149900113177
helD	154.574581689049	147.233010961497	94.7022519388757	70.9954346529396	148.300419594302	140.504774101765	107.634339218911	287.510316040425	90.9585902379195	102.620314765989	131.500272853347	144.79319216841	214.435478159615	116.347657790215	98.1710886129022
mgsA	214.538859068422	190.098317950287	293.576981010515	106.493151979409	285.014868907799	173.147297377933	156.374417355776	206.648039654056	172.821321452047	267.166681545938	212.822810012654	190.041064721039	122.534558948351	193.912762983692	182.563778823994
yccT	31.9809479356653	1.86370899951262	0	4.43721466580873	0	45.4156845581462	0	0	9.09585902379195	1.7693157718274	24.223734472985	9.04957451052565	0	11.9330931066888	0
yccU	146.579344705133	111.822539970757	18.9404503877751	62.1210053213222	74.1502097971509	127.731612819786	73.1101172052979	35.9387895050532	95.5065197498155	60.1567362421317	128.039739357206	110.404809028413	91.9009192112634	125.297477620232	101.615688213355
hspQ	174.56267414884	182.643481952237	3683.91760042227	1526.4018450382	196.961494773682	231.336143218057	211.207005259749	4447.42520125033	1337.09127649742	171.623629867258	141.881873341769	180.991490210513	2603.85937765246	638.420481207849	199.786776826257
rlmI	86.6150673257603	44.7290159883029	37.8809007755503	133.116439974262	57.9298514040241	80.896688119198	40.616731780721	35.9387895050532	72.7668721903356	26.539736577411	93.4344043957993	68.776766279995	30.6336397370878	122.31420434356	36.1682958047534
yccX	35.9785664276235	22.3645079941515	9.47022519388757	13.3116439974262	16.2203583931267	65.2850465523352	18.2775293013245	0	18.1917180475839	10.6158946309644	29.4145347171961	39.8181278463129	38.2920496713598	2.98327327667219	27.5567968036217
tusE	33.3134874329847	68.957232981967	56.8213511633254	26.6232879948524	27.8063286739316	31.2232831337255	54.8325879039734	62.892881633843	45.4792951189597	47.7715258393399	25.9540012210554	43.4379576505231	45.9504596056317	47.7323724267551	46.5020946061116
yccA	539.678496414352	1977.39524848289	2395.96697405356	1726.07650499959	1383.3648515281	529.376573130892	1781.04368858462	3072.76650268204	1500.81673892567	1374.75835470989	628.08682954954	1618.06392248199	2504.30004850693	1205.24240377557	1429.50883418787
hyaA	14.6579344705133	7.45483599805049	28.4106755816627	8.87442933161745	0	8.51544085465242	8.12334635614421	0	9.09585902379195	0	5.19080024421107	9.04957451052565	7.65840993427195	8.94981983001658	3.44459960045271
hyaB	7.99523698391633	5.59112699853786	0	13.3116439974262	16.2203583931267	17.0308817093048	4.0616731780721	0	0	1.7693157718274	25.9540012210554	10.8594894126308	0	17.8996396600332	12.0560986015845
hyaC	5.33015798927755	5.59112699853786	0	4.43721466580873	2.31719405616096	9.93468099709449	2.03083658903605	8.98469737626329	0	0	1.73026674807036	1.80991490210513	0	2.98327327667219	5.16689940067906
hyaD	7.99523698391633	7.45483599805049	0	4.43721466580873	2.31719405616096	8.51544085465242	6.09250976710816	8.98469737626329	0	8.84657885913701	10.3816004884221	3.61982980421026	7.65840993427195	2.98327327667219	5.16689940067906
hyaE	1.33253949731939	0	0	0	4.63438811232193	5.67696056976828	2.03083658903605	8.98469737626329	0	0	5.19080024421107	5.42974470631539	0	0	6.88919920090542
hyaF	13.3253949731939	5.59112699853786	0	0	0	2.83848028488414	0	8.98469737626329	0	0	0	12.6694043147359	0	0	1.72229980022635
cbdA	30.6484084383459	13.0459629965883	0	4.43721466580873	0	42.5772042732621	12.1850195342163	0	18.1917180475839	3.53863154365481	29.4145347171961	30.7685533357872	22.9752298028159	35.7992793200663	24.112197203169
cbdB	21.3206319571102	9.31854499756311	9.47022519388757	4.43721466580873	2.31719405616096	17.0308817093048	16.2466927122884	8.98469737626329	9.09585902379195	7.07726308730961	34.6053349614071	23.5288937273667	38.2920496713598	32.8160060433941	12.0560986015845
cbdX	9.32777648123572	3.72741799902524	9.47022519388757	4.43721466580873	0	11.3539211395366	10.1541829451803	17.9693947525266	4.54792951189597	1.7693157718274	6.92106699228143	3.61982980421026	7.65840993427195	11.9330931066888	1.72229980022635
appA	54.6341193900949	27.9556349926893	47.3511259694379	13.3116439974262	27.8063286739316	42.5772042732621	24.3700390684326	107.816368515159	9.09585902379195	26.539736577411	41.5264019536886	57.9172768673642	61.2672794741756	38.7825525967385	18.9452978024899
etk	31.9809479356653	33.5467619912272	9.47022519388757	22.1860733290436	20.8547465054487	41.15796413082	28.4317122465047	44.9234868813164	27.2875770713758	12.3852104027918	50.1777356940404	18.0991490210513	38.2920496713598	29.8327327667219	25.8344970033953
etp	5.33015798927755	5.59112699853786	0	0	4.63438811232193	1.41924014244207	2.03083658903605	8.98469737626329	4.54792951189597	1.7693157718274	6.92106699228143	1.80991490210513	15.3168198685439	0	5.16689940067906
gfcE	2.66507899463878	9.31854499756311	0	8.87442933161745	6.95158216848289	12.7731612819786	2.03083658903605	0	9.09585902379195	0	1.73026674807036	7.23965960842052	7.65840993427195	2.98327327667219	1.72229980022635
gfcD	5.33015798927755	11.1822539970757	0	4.43721466580873	2.31719405616096	9.93468099709449	6.09250976710816	0	4.54792951189597	3.53863154365481	3.46053349614071	7.23965960842052	0	5.96654655334438	0
gfcC	0	1.86370899951262	0	0	0	1.41924014244207	2.03083658903605	0	0	1.7693157718274	3.46053349614071	0	0	0	0
gfcB	2.66507899463878	0	0	0	0	1.41924014244207	0	0	0	0	3.46053349614071	0	0	5.96654655334438	1.72229980022635
gfcA	2.66507899463878	1.86370899951262	28.4106755816627	0	0	2.83848028488414	0	17.9693947525266	0	3.53863154365481	3.46053349614071	0	0	0	0
cspH	0	3.72741799902524	0	0	0	2.83848028488414	8.12334635614421	0	0	0	0	0	0	0	0
cspG	5.33015798927755	13.0459629965883	75.7618015511006	0	4.63438811232193	9.93468099709449	14.2158561232524	35.9387895050532	0	10.6158946309644	1.73026674807036	3.61982980421026	53.6088695399037	2.98327327667219	6.88919920090542
ymcE	0	3.72741799902524	9.47022519388757	0	2.31719405616096	1.41924014244207	8.12334635614421	8.98469737626329	0	8.84657885913701	3.46053349614071	1.80991490210513	15.3168198685439	5.96654655334438	3.44459960045271
gnsA	21.3206319571102	27.9556349926893	113.642702326651	53.2465759897047	39.3922989547364	43.9964444157042	32.4933854245768	134.770460643949	45.4792951189597	44.2328942956851	22.4934677249146	34.3883831399975	176.143428488255	20.8829129367053	17.2229980022635
yccM	1.33253949731939	7.45483599805049	0	0	0	2.83848028488414	0	0	0	5.30794731548221	1.73026674807036	3.61982980421026	7.65840993427195	8.94981983001658	5.16689940067906
torS	13.3253949731939	18.6370899951262	0	4.43721466580873	4.63438811232193	8.51544085465242	14.2158561232524	8.98469737626329	13.6437885356879	7.07726308730961	13.8421339845629	18.0991490210513	15.3168198685439	5.96654655334438	1.72229980022635
torT	14.6579344705133	22.3645079941515	0	4.43721466580873	2.31719405616096	5.67696056976828	10.1541829451803	0	22.7396475594799	3.53863154365481	0	7.23965960842052	7.65840993427195	2.98327327667219	3.44459960045271
torR	30.6484084383459	5.59112699853786	9.47022519388757	8.87442933161745	9.26877622464386	24.1270824215152	24.3700390684326	17.9693947525266	4.54792951189597	10.6158946309644	24.223734472985	14.479319216841	7.65840993427195	41.7658258734107	18.9452978024899
torC	1.33253949731939	1.86370899951262	0	0	0	0	0	0	0	0	0	0	0	0	0
torA	11.9928554758745	16.7733809956136	9.47022519388757	22.1860733290436	2.31719405616096	11.3539211395366	12.1850195342163	35.9387895050532	9.09585902379195	1.7693157718274	3.46053349614071	9.04957451052565	7.65840993427195	2.98327327667219	5.16689940067906
torD	2.66507899463878	5.59112699853786	0	8.87442933161745	6.95158216848289	4.25772042732621	4.0616731780721	0	0	7.07726308730961	1.73026674807036	5.42974470631539	15.3168198685439	11.9330931066888	0
cbpM	105.270620288232	33.5467619912272	94.7022519388757	93.1815079819833	32.4407167862535	124.893132534902	52.8017513149374	62.892881633843	27.2875770713758	28.3090523492384	122.848939112995	63.3470215736796	99.5593291455354	38.7825525967385	77.503491010186
cbpA	393.09915170922	184.507190951749	198.874729071639	133.116439974262	139.031643369658	397.38723988378	162.466927122884	143.755158020213	127.342026333087	139.775945974365	403.152152300393	193.660894525249	229.752298028159	131.264024173576	206.675976027163
yccE	2.66507899463878	3.72741799902524	0	4.43721466580873	2.31719405616096	2.83848028488414	0	26.9540921287899	0	3.53863154365481	0	1.80991490210513	0	0	3.44459960045271
agp	598.310234296405	205.007989946388	132.583152714426	483.656398573151	419.412124165135	505.249490709377	190.898639369389	116.801065891423	382.026078999262	437.020995641369	628.08682954954	570.123194163116	137.851378816895	289.377507837203	341.015360444818
yccJ	664.937209162375	367.150672903986	823.909591868219	496.968042570577	220.133435335292	739.424114212318	337.118873779985	1051.2095930228	281.97162973755	169.854314095431	532.92215840567	450.668810624178	972.618061652538	411.691712180762	301.402465039612
wrbA	1279.23791742661	646.70702283088	928.082069000982	652.270555873883	454.170035007549	1477.42898828219	542.233369272626	790.653369111169	327.45092485651	389.249469802029	1081.41671754397	776.453493003101	681.598484150204	510.139730310945	587.304231877187
ymdF	25.3182504490684	398.833725895701	56.8213511633254	4.43721466580873	76.4674038533118	17.0308817093048	367.581422615525	98.8316711388962	9.09585902379195	69.0033151012687	58.8290694343921	316.735107868398	107.217739079807	44.7490991500829	49.9466942065643
rutG	5.33015798927755	9.31854499756311	9.47022519388757	4.43721466580873	4.63438811232193	14.1924014244207	4.0616731780721	26.9540921287899	4.54792951189597	1.7693157718274	3.46053349614071	12.6694043147359	15.3168198685439	11.9330931066888	10.3337988013581
rutF	1.33253949731939	1.86370899951262	0	0	0	0	0	8.98469737626329	0	0	0	0	7.65840993427195	0	1.72229980022635
rutE	0	0	9.47022519388757	0	0	0	0	0	0	0	1.73026674807036	1.80991490210513	0	0	0
rutD	2.66507899463878	3.72741799902524	0	0	0	5.67696056976828	2.03083658903605	0	0	0	0	0	7.65840993427195	2.98327327667219	1.72229980022635
rutC	1.33253949731939	0	0	0	0	0	0	0	0	0	1.73026674807036	0	0	2.98327327667219	5.16689940067906
rutB	1.33253949731939	3.72741799902524	28.4106755816627	0	0	0	0	8.98469737626329	0	0	0	0	7.65840993427195	0	0
rutA	1.33253949731939	1.86370899951262	0	0	2.31719405616096	1.41924014244207	2.03083658903605	0	0	1.7693157718274	1.73026674807036	0	0	0	0
rutR	21.3206319571102	39.137888989765	151.523603102201	66.5582199871309	13.9031643369658	32.6425232761676	64.9867708491537	215.632737030319	68.2189426784396	26.539736577411	39.7961352056182	32.5784682378924	130.192968882623	38.7825525967385	34.4459960045271
putA	5719.25952249482	3501.90921008422	359.868557367728	860.819645166893	1853.75524492877	6153.82525762881	2142.53260143304	323.449105545478	1187.00960260485	1916.16898088908	3498.59936459826	7127.44488449	536.088695399037	1130.66057185876	2013.36846646461
putP	1505.76963197091	557.248990854274	113.642702326651	150.865298637497	560.760961590953	1542.71403483453	426.475683697571	62.892881633843	204.656828035319	819.193202356088	1046.81138258257	1674.17128444725	153.168198685439	334.126606987285	618.305628281261
efeO	109.26823878019	11.1822539970757	0	39.9349319922785	16.2203583931267	76.6389676918718	6.09250976710816	0	22.7396475594799	26.539736577411	134.960806349488	41.628042748418	0	101.431291406855	13.7783984018108
efeB	63.9618958713307	9.31854499756311	0	22.1860733290436	6.95158216848289	38.3194838459359	8.12334635614421	8.98469737626329	27.2875770713758	7.07726308730961	77.8620036631661	12.6694043147359	0	65.6320120867882	5.16689940067906
phoH	241.189649014809	301.920857921045	2670.6035046763	443.721466580873	120.49409092037	241.270824215152	339.149710369021	2362.97540995724	263.779911689967	69.0033151012687	214.553076760724	242.528596882087	2749.36916640363	235.678588857103	242.844271831916
pgaD	3.99761849195817	3.72741799902524	9.47022519388757	0	0	4.25772042732621	6.09250976710816	17.9693947525266	0	1.7693157718274	6.92106699228143	1.80991490210513	30.6336397370878	11.9330931066888	3.44459960045271
pgaC	13.3253949731939	7.45483599805049	9.47022519388757	8.87442933161745	4.63438811232193	5.67696056976828	8.12334635614421	17.9693947525266	0	10.6158946309644	5.19080024421107	0	7.65840993427195	2.98327327667219	12.0560986015845
pgaB	6.66269748659694	11.1822539970757	0	4.43721466580873	2.31719405616096	11.3539211395366	6.09250976710816	8.98469737626329	9.09585902379195	1.7693157718274	8.65133374035179	1.80991490210513	38.2920496713598	5.96654655334438	13.7783984018108
pgaA	11.9928554758745	29.8193439922019	47.3511259694379	0	11.5859702808048	25.5463225639573	36.5550586026489	8.98469737626329	13.6437885356879	31.8476838928933	17.3026674807036	3.61982980421026	30.6336397370878	20.8829129367053	12.0560986015845
ycdT	23.985710951749	11.1822539970757	9.47022519388757	4.43721466580873	2.31719405616096	19.869361994189	18.2775293013245	17.9693947525266	0	10.6158946309644	8.65133374035179	10.8594894126308	22.9752298028159	0	8.61149900113177
ycdU	1.33253949731939	3.72741799902524	0	4.43721466580873	0	0	0	17.9693947525266	0	0	0	3.61982980421026	7.65840993427195	0	0
ghrA	151.90950269441	150.960428960522	113.642702326651	13.3116439974262	108.908120639565	191.597419229679	85.2951367395142	62.892881633843	54.5751541427517	125.621419799746	183.408275295458	135.743617657885	114.876149014079	53.6989189800995	122.283285816071
ycdX	178.560292640798	108.095121971732	142.053377908314	84.3070786503658	97.3221503587605	214.305261508753	136.066051465416	179.693947525266	113.698237797399	93.7737359068524	179.947741799317	164.702256091567	153.168198685439	152.146937110282	137.783984018108
ycdY	151.90950269441	104.367703972707	56.8213511633254	70.9954346529396	88.0533741341166	146.181734671533	95.4493196846945	80.8622763863696	77.3148017022316	65.4646835576139	114.197605372644	115.834553734728	107.217739079807	86.5149250234936	93.0041892122231
ycdZ	39.9761849195817	42.8653069887903	9.47022519388757	75.4326493187483	50.9782692355412	52.5118852703566	56.8634244930095	26.9540921287899	18.1917180475839	40.6942627520303	38.0658684575479	36.1982980421026	68.9256894084476	47.7323724267551	74.0588914097332
csgG	38.6436454222623	11.1822539970757	18.9404503877751	4.43721466580873	0	18.4501218517469	4.0616731780721	17.9693947525266	4.54792951189597	5.30794731548221	25.9540012210554	3.61982980421026	7.65840993427195	29.8327327667219	1.72229980022635
csgF	6.66269748659694	0	0	0	0	15.6116415668628	0	17.9693947525266	0	0	19.0329342287739	0	22.9752298028159	0	1.72229980022635
csgE	17.3230134651521	5.59112699853786	9.47022519388757	0	2.31719405616096	12.7731612819786	0	0	0	5.30794731548221	6.92106699228143	1.80991490210513	0	2.98327327667219	0
csgD	39.9761849195817	3.72741799902524	0	0	4.63438811232193	31.2232831337255	0	26.9540921287899	4.54792951189597	10.6158946309644	38.0658684575479	5.42974470631539	45.9504596056317	8.94981983001658	5.16689940067906
csgB	1.33253949731939	0	9.47022519388757	4.43721466580873	0	1.41924014244207	0	0	0	0	3.46053349614071	1.80991490210513	0	0	0
csgA	13.3253949731939	5.59112699853786	47.3511259694379	0	0	26.9655627063993	0	26.9540921287899	9.09585902379195	0	10.3816004884221	7.23965960842052	15.3168198685439	0	1.72229980022635
csgC	5.33015798927755	3.72741799902524	0	0	0	0	0	0	0	0	1.73026674807036	0	0	2.98327327667219	0
ymdA	1.33253949731939	3.72741799902524	0	0	2.31719405616096	1.41924014244207	14.2158561232524	0	4.54792951189597	0	1.73026674807036	1.80991490210513	0	0	0
ymdB	38.6436454222623	46.5927249878155	37.8809007755503	17.7488586632349	20.8547465054487	31.2232831337255	32.4933854245768	44.9234868813164	36.3834360951678	17.693157718274	36.3356017094775	50.6776172589437	38.2920496713598	41.7658258734107	43.0574950056589
clsC	75.9547513472052	199.41686294785	85.2320267449882	13.3116439974262	108.908120639565	87.9928888314083	168.559436889992	44.9234868813164	40.9313656070638	93.7737359068524	60.5593361824625	177.371660406303	61.2672794741756	26.8494594900497	96.4487888126759
opgC	10.6603159785551	55.9112699853786	28.4106755816627	26.6232879948524	60.2470454601851	5.67696056976828	44.6784049587932	17.9693947525266	72.7668721903356	30.0783681210659	22.4934677249146	27.148723531577	0	47.7323724267551	62.0027928081488
opgG	514.360245965284	661.616694826981	227.285404653302	372.726031927933	621.008007051138	542.149734412871	619.405159655996	278.525618664162	527.559823379933	658.185467119794	564.066959870936	675.098258485214	214.435478159615	602.621201887783	756.08961229937
opgH	449.065810596634	693.299747818695	142.053377908314	510.279686568004	685.889440623645	491.057089284956	653.929381669609	224.617434406582	486.628457772869	737.804676852027	526.001091413389	691.38749260416	275.70275763379	826.366697638197	733.699714896427
yceK	2.66507899463878	13.0459629965883	0	4.43721466580873	4.63438811232193	5.67696056976828	16.2466927122884	8.98469737626329	4.54792951189597	3.53863154365481	15.5724007326332	23.5288937273667	0	11.9330931066888	6.88919920090542
msyB	1047.37604489304	370.878090903012	198.874729071639	88.7442933161745	155.252001762785	1207.7733612182	282.286285876011	170.709250149002	68.2189426784396	157.469103692639	972.409912415541	448.858895722072	130.192968882623	190.92948970702	256.622670233727
mdtG	14.6579344705133	61.5023969839165	0	17.7488586632349	0	15.6116415668628	75.1409537943339	17.9693947525266	27.2875770713758	3.53863154365481	24.223734472985	25.3388086294718	15.3168198685439	14.916366383361	17.2229980022635
lpxL	82.6174488338021	195.689444948825	132.583152714426	119.804795976836	60.2470454601851	48.2541648430304	160.436090533848	152.739855396476	118.246167309295	69.0033151012687	62.2896029305329	133.93370275578	114.876149014079	140.213844003593	86.1149900113177
yceA	135.919028726578	50.3201429868408	56.8213511633254	84.3070786503658	46.3438811232193	89.4121289738504	36.5550586026489	71.8775790101063	118.246167309295	38.9249469802029	131.500272853347	119.454383538939	53.6088695399037	140.213844003593	51.6689940067906
yceI	33.3134874329847	238.554751937616	104.172477132763	88.7442933161745	106.590926583404	56.7696056976828	168.559436889992	125.785763267686	50.0272246308557	104.389630537817	48.44746894597	173.751830602093	199.118658291071	59.6654655334438	115.394086615166
yceJ	9.32777648123572	16.7733809956136	28.4106755816627	4.43721466580873	20.8547465054487	2.83848028488414	20.3083658903605	17.9693947525266	9.09585902379195	7.07726308730961	1.73026674807036	10.8594894126308	45.9504596056317	8.94981983001658	20.6675976027163
yceO	0	0	0	0	4.63438811232193	0	0	0	0	0	1.73026674807036	1.80991490210513	0	0	0
solA	105.270620288232	106.231412972219	331.457881786065	102.055937313601	129.762867145014	116.37769168025	91.3876465066223	233.602131782845	86.4106607260235	148.622524833502	77.8620036631661	106.784979224203	252.727527830974	101.431291406855	125.727885416524
bssS	95.942843806996	279.556349926893	14972.4260315363	1823.69522764739	166.837972043589	85.1544085465242	229.484534561074	13414.1531827611	1273.42026333087	201.701997988324	76.1317369150957	65.1569364757847	10070.8090635676	587.704835504422	208.398275827389
dinI	89.280146320399	31.6830529917146	37.8809007755503	4.43721466580873	9.26877622464386	83.7351684040821	12.1850195342163	35.9387895050532	31.8355065832718	8.84657885913701	102.085738136151	21.7189788252616	38.2920496713598	41.7658258734107	17.2229980022635
pyrC	614.300708264238	35.4104709907398	0	88.7442933161745	30.1235227300925	505.249490709377	38.585895191685	26.9540921287899	77.3148017022316	35.3863154365481	842.639906310264	123.074213343149	61.2672794741756	181.979669877004	46.5020946061116
yceB	75.9547513472052	341.05874691081	227.285404653302	257.358450616906	285.014868907799	45.4156845581462	351.334729903237	179.693947525266	131.889955844983	263.628050002283	86.5133374035179	235.288937273667	122.534558948351	122.31420434356	335.848461044139
grxB	454.395968585912	745.483599805048	340.928106979953	359.414387930507	285.014868907799	408.741161023316	613.312649888888	404.311381931848	300.163347785134	212.317892619288	470.632555475137	790.932812219942	336.970037107966	253.578228517136	291.068666238254
mdtH	9.32777648123572	1.86370899951262	9.47022519388757	13.3116439974262	4.63438811232193	17.0308817093048	12.1850195342163	8.98469737626329	4.54792951189597	1.7693157718274	10.3816004884221	5.42974470631539	45.9504596056317	5.96654655334438	1.72229980022635
rimJ	70.6245933579276	132.323338965396	274.63653062274	53.2465759897047	106.590926583404	68.1235268372193	56.8634244930095	278.525618664162	31.8355065832718	97.3123674505072	64.0198696786032	108.594894126308	206.777068225343	47.7323724267551	60.2804930079224
yceH	109.26823878019	121.14108496832	303.047206204402	88.7442933161745	141.348837425819	107.862250825597	107.634339218911	296.495013416688	140.985814868775	157.469103692639	103.816004884221	153.842766678936	245.069117896702	116.347657790215	144.673183219014
yceM	85.2825278284409	80.1394869790427	142.053377908314	35.4977173264698	74.1502097971509	99.3468099709449	119.819358753127	152.739855396476	63.6710131665436	109.697577853299	84.7830706554475	94.1155749094668	137.851378816895	74.5818319168048	75.7811912099596
murJ	43.9738034115398	39.137888989765	37.8809007755503	66.5582199871309	34.7579108424145	32.6425232761676	64.9867708491537	8.98469737626329	63.6710131665436	31.8476838928933	25.9540012210554	36.1982980421026	7.65840993427195	101.431291406855	53.391293807017
flgN	2.66507899463878	1.86370899951262	9.47022519388757	0	0	17.0308817093048	8.12334635614421	17.9693947525266	9.09585902379195	10.6158946309644	3.46053349614071	1.80991490210513	15.3168198685439	2.98327327667219	1.72229980022635
flgM	2.66507899463878	1.86370899951262	9.47022519388757	0	0	7.09620071221035	6.09250976710816	8.98469737626329	4.54792951189597	1.7693157718274	8.65133374035179	1.80991490210513	7.65840993427195	0	3.44459960045271
flgA	1.33253949731939	3.72741799902524	9.47022519388757	31.0605026606611	0	7.09620071221035	2.03083658903605	8.98469737626329	9.09585902379195	3.53863154365481	3.46053349614071	5.42974470631539	0	14.916366383361	1.72229980022635
flgB	1.33253949731939	0	0	22.1860733290436	16.2203583931267	2.83848028488414	4.0616731780721	0	13.6437885356879	5.30794731548221	1.73026674807036	0	0	5.96654655334438	5.16689940067906
flgC	5.33015798927755	1.86370899951262	9.47022519388757	13.3116439974262	13.9031643369658	5.67696056976828	6.09250976710816	0	4.54792951189597	17.693157718274	3.46053349614071	0	0	0	13.7783984018108
flgD	9.32777648123572	1.86370899951262	0	26.6232879948524	23.1719405616096	5.67696056976828	10.1541829451803	0	9.09585902379195	37.1556312083755	13.8421339845629	1.80991490210513	0	8.94981983001658	17.2229980022635
flgE	15.9904739678327	9.31854499756311	18.9404503877751	84.3070786503658	48.6610751793802	0	16.2466927122884	0	13.6437885356879	42.4635785238577	8.65133374035179	5.42974470631539	7.65840993427195	29.8327327667219	27.5567968036217
flgF	7.99523698391633	0	0	26.6232879948524	16.2203583931267	5.67696056976828	2.03083658903605	0	4.54792951189597	26.539736577411	10.3816004884221	3.61982980421026	15.3168198685439	8.94981983001658	6.88919920090542
flgG	7.99523698391633	5.59112699853786	0	22.1860733290436	11.5859702808048	8.51544085465242	2.03083658903605	0	27.2875770713758	30.0783681210659	10.3816004884221	3.61982980421026	0	8.94981983001658	12.0560986015845
flgH	1.33253949731939	1.86370899951262	0	0	6.95158216848289	1.41924014244207	4.0616731780721	0	4.54792951189597	8.84657885913701	5.19080024421107	5.42974470631539	0	5.96654655334438	1.72229980022635
flgI	7.99523698391633	1.86370899951262	0	0	6.95158216848289	4.25772042732621	8.12334635614421	0	18.1917180475839	5.30794731548221	1.73026674807036	3.61982980421026	0	8.94981983001658	1.72229980022635
flgJ	2.66507899463878	3.72741799902524	0	4.43721466580873	0	5.67696056976828	4.0616731780721	17.9693947525266	0	1.7693157718274	6.92106699228143	1.80991490210513	15.3168198685439	8.94981983001658	5.16689940067906
flgK	10.6603159785551	16.7733809956136	0	8.87442933161745	4.63438811232193	12.7731612819786	6.09250976710816	0	13.6437885356879	5.30794731548221	8.65133374035179	10.8594894126308	0	0	6.88919920090542
flgL	11.9928554758745	33.5467619912272	18.9404503877751	4.43721466580873	6.95158216848289	8.51544085465242	14.2158561232524	0	13.6437885356879	10.6158946309644	19.0329342287739	10.8594894126308	15.3168198685439	17.8996396600332	12.0560986015845
rne	1076.69191383407	534.884482860122	151.523603102201	678.893843868735	919.926040295903	1197.83868022111	613.312649888888	233.602131782845	791.3397350699	1100.51441007664	1183.50245568012	743.875024765209	367.603676845054	1065.02855977197	892.151296517252
yceQ	1.33253949731939	0	0	0	0	0	0	0	0	1.7693157718274	0	1.80991490210513	0	2.98327327667219	0
rluC	57.2991983847337	89.4580319766058	18.9404503877751	110.930366645218	81.1017919656337	69.5427669796614	67.0176074381897	44.9234868813164	109.150308285503	69.0033151012687	74.4014701670254	70.5866811821001	68.9256894084476	131.264024173576	68.8919920090542
yceF	182.557911132756	139.778174963447	132.583152714426	44.3721466580873	34.7579108424145	144.762494529091	109.665175807947	98.8316711388962	68.2189426784396	70.7726308730961	134.960806349488	157.462596483146	183.801838422527	89.4981983001658	79.2257908104123
yceD	959.42843806996	723.119091810897	179.934278683864	1149.23859844446	929.194816520547	1047.39922512225	637.68268895732	197.663342277792	1391.66643064017	762.575097657611	1029.50871510186	649.759449855742	275.70275763379	1661.68321510641	998.933884131286
rpmF	800.856237888953	683.981202821132	255.696080234964	1313.41554107938	987.124667924571	766.389676918718	617.37432306696	314.464408169215	1300.70784040225	934.198727524869	944.725644446415	778.263407905206	352.28685697651	1682.56612804312	890.428996717025
plsX	319.809479356653	342.922455910322	142.053377908314	341.665529267272	342.944720311823	373.260157462264	274.162939519867	197.663342277792	495.724316796661	313.16889161345	378.928417827408	351.123491008395	206.777068225343	536.989189800994	353.071459046403
fabH	425.080099644885	458.472413880105	189.404503877751	417.09817858602	488.927945849963	447.060644869252	379.766442149742	287.510316040425	477.532598749077	527.256100004566	406.612685796534	437.999406309442	336.970037107966	590.688108781094	440.908748857947
fabD	527.685640938478	540.47560985866	227.285404653302	474.781969241534	567.712543759436	618.788702104742	499.585800902869	305.479710792952	382.026078999262	679.417256381723	524.270824665318	618.990896519955	436.529366253501	695.102673464621	697.531419091674
fabG	1372.51568223897	928.127081757285	321.987656592178	803.135854511379	1242.01601410228	1321.31257261357	796.087942902132	296.495013416688	909.585902379195	1196.05746175532	1304.62112804505	1008.12260047256	620.331204676028	1175.40967100884	1150.4962665512
acpP	3143.46067417644	2454.50475235812	3522.92377212618	3634.07881129735	2358.90354917186	3041.43162525336	1917.10974005003	3818.4963849119	3692.91876365953	2634.511184251	3213.10535116665	2781.83920453559	3055.70556377451	3183.15258620923	2566.22670233727
fabF	1012.73001796274	767.8481077992	340.928106979953	1056.05709046248	1084.44681828333	976.437218000144	824.519655148637	368.372592426795	882.298325307819	1104.0530416203	1027.77844835379	705.866811821001	421.212546384957	1017.29618734522	812.925505706839
pabC	30.6484084383459	33.5467619912272	18.9404503877751	26.6232879948524	27.8063286739316	46.8349247005883	42.6475683697571	35.9387895050532	27.2875770713758	31.8476838928933	29.4145347171961	30.7685533357872	30.6336397370878	32.8160060433941	24.112197203169
yceG	29.3158689410266	96.9128679746563	47.3511259694379	57.6837906555134	44.0266870670583	41.15796413082	95.4493196846945	44.9234868813164	59.1230836546477	35.3863154365481	27.6842679691257	63.3470215736796	15.3168198685439	44.7490991500829	68.8919920090542
tmk	50.6365008981368	74.5483599805049	28.4106755816627	39.9349319922785	48.6610751793802	56.7696056976828	58.8942610820455	8.98469737626329	40.9313656070638	53.0794731548221	48.44746894597	94.1155749094668	76.5840993427195	71.5985586401326	70.6142918092805
holB	43.9738034115398	76.4120689800175	9.47022519388757	26.6232879948524	67.198627628668	51.0926451279145	56.8634244930095	35.9387895050532	31.8355065832718	67.2339993294413	51.9080024421107	79.6362556926258	45.9504596056317	68.6152853634604	91.2818894119968
ycfH	129.256331239981	152.824137960035	56.8213511633254	48.809361323896	88.0533741341166	112.119971252924	132.004378287343	71.8775790101063	100.054449261711	65.4646835576139	95.1646711438697	164.702256091567	99.5593291455354	89.4981983001658	67.1696922088278
ptsG	602.307852788364	475.245794875718	113.642702326651	2200.85847424113	1135.42508751887	556.342135837291	444.753212998895	125.785763267686	1641.80255379445	994.355463767001	581.36962735164	667.858598876793	137.851378816895	733.885226061359	1460.51023059195
fhuE	51.9690403954562	37.2741799902524	0	13.3116439974262	13.9031643369658	42.5772042732621	26.4008756574687	0	4.54792951189597	12.3852104027918	43.2566687017589	110.404809028413	7.65840993427195	50.7156457034273	29.279096603848
hinT	245.187267506768	167.733809956136	151.523603102201	84.3070786503658	106.590926583404	275.332587633762	103.572666040839	71.8775790101063	104.602378773607	97.3123674505072	238.776811233709	139.363447462095	145.509788751167	110.381111236871	172.229980022635
ycfL	245.187267506768	117.413666969295	142.053377908314	84.3070786503658	118.176896864209	292.363469343066	103.572666040839	152.739855396476	104.602378773607	111.466893625126	204.171476272302	114.024638832623	130.192968882623	122.31420434356	122.283285816071
lpoB	362.450743270874	212.462825944439	151.523603102201	128.679225308453	169.15516609975	343.456114470981	170.590273479028	161.724552772739	154.629603404463	189.316787585532	275.112412943187	144.79319216841	237.41070796243	161.096756940298	172.229980022635
thiK	127.923791742661	87.5943229770932	0	26.6232879948524	74.1502097971509	106.443010683155	42.6475683697571	8.98469737626329	54.5751541427517	65.4646835576139	96.89493789194	88.6858302031514	107.217739079807	35.7992793200663	63.7250926083751
nagZ	169.232516159562	108.095121971732	66.291576357213	84.3070786503658	125.128479032692	187.339698802353	158.405253944812	107.816368515159	109.150308285503	159.238419464466	155.724007326332	166.512170993672	114.876149014079	83.5316517468214	129.172485016977
ycfP	327.80471634057	186.370899951262	189.404503877751	146.428083971688	115.859702808048	319.329032049466	221.36118820493	179.693947525266	131.889955844983	203.471313760151	264.730812454765	264.247575707349	252.727527830974	119.330931066888	201.509076626483
ndh	66.6269748659694	70.8209419814796	85.2320267449882	248.484021285289	48.6610751793802	65.2850465523352	67.0176074381897	17.9693947525266	140.985814868775	61.9260520139591	70.9409366708847	77.8263407905206	53.6088695399037	98.4480181301823	65.4473924086015
ycfJ	6.66269748659694	2070.58069845852	539.802836051592	869.69407449851	1026.51696687931	1.41924014244207	1947.57228888557	314.464408169215	495.724316796661	992.586147995173	10.3816004884221	980.973876940981	375.262086779326	280.427688007186	1250.38965496433
ycfQ	46.6388824061786	80.1394869790427	18.9404503877751	44.3721466580873	18.5375524492877	53.9311254127987	42.6475683697571	116.801065891423	72.7668721903356	28.3090523492384	48.44746894597	41.628042748418	130.192968882623	41.7658258734107	39.6128954052062
bhsA	6.66269748659694	16.7733809956136	179.934278683864	110.930366645218	11.5859702808048	4.25772042732621	12.1850195342163	125.785763267686	54.5751541427517	8.84657885913701	3.46053349614071	9.04957451052565	107.217739079807	26.8494594900497	15.5006982020372
ldtC	97.2753833043154	262.78296893128	189.404503877751	84.3070786503658	203.913076942165	87.9928888314083	247.762063862398	89.8469737626329	59.1230836546477	196.394050672842	76.1317369150957	177.371660406303	183.801838422527	68.6152853634604	192.897577625352
mfd	315.811860864695	378.332926901062	984.903420164308	315.04224127242	329.041555974857	276.751827776204	357.427239670345	916.439132378855	222.848546082903	398.096048661166	257.809745462483	401.801108267339	796.474633164283	310.260420773908	296.235565638933
ycfT	0	277.692640927381	0	0	150.617613650463	0	174.6519466571	0	0	109.697577853299	0	133.93370275578	0	0	163.618481021504
lolC	51.9690403954562	136.050756964421	75.7618015511006	70.9954346529396	95.0049563025995	75.2197275494297	113.726848986019	26.9540921287899	81.8627312141275	76.0805781885783	65.7501364266736	63.3470215736796	68.9256894084476	98.4480181301823	91.2818894119968
lolD	30.6484084383459	74.5483599805049	18.9404503877751	79.8698639845571	60.2470454601851	38.3194838459359	85.2951367395142	26.9540921287899	59.1230836546477	65.4646835576139	29.4145347171961	70.5866811821001	84.2425092769915	77.565105193477	80.9480906106387
lolE	131.921410234619	147.233010961497	47.3511259694379	137.553654640071	90.3705681902776	95.0890895436187	117.788522164091	44.9234868813164	100.054449261711	113.236209396954	119.388405616855	123.074213343149	130.192968882623	158.113483663626	106.782587614034
nagK	87.9476068230797	106.231412972219	104.172477132763	62.1210053213222	95.0049563025995	123.47389239246	125.911868520235	98.8316711388962	59.1230836546477	100.850998994162	109.006805128433	128.503958049464	84.2425092769915	101.431291406855	106.782587614034
cobB	99.9404622989542	74.5483599805049	47.3511259694379	57.6837906555134	95.0049563025995	92.2506092587345	85.2951367395142	35.9387895050532	68.2189426784396	102.620314765989	74.4014701670254	94.1155749094668	61.2672794741756	104.414564683527	106.782587614034
ycfZ	1.33253949731939	1.86370899951262	9.47022519388757	4.43721466580873	2.31719405616096	4.25772042732621	2.03083658903605	0	4.54792951189597	0	3.46053349614071	0	0	2.98327327667219	1.72229980022635
ymfA	3.99761849195817	1.86370899951262	0	13.3116439974262	0	2.83848028488414	2.03083658903605	0	4.54792951189597	1.7693157718274	5.19080024421107	0	7.65840993427195	2.98327327667219	0
potD	465.056284564467	236.691042938103	94.7022519388757	412.660963920212	342.944720311823	432.868243444831	119.819358753127	134.770460643949	459.340880701493	327.32341778807	531.1918916576	307.685533357872	153.168198685439	557.8721027377	353.071459046403
potC	53.3015798927755	35.4104709907398	9.47022519388757	79.8698639845571	50.9782692355412	63.8658064098931	24.3700390684326	0	68.2189426784396	46.0022100675125	48.44746894597	52.4875321610488	22.9752298028159	107.397837960199	72.3365916095069
potB	51.9690403954562	44.7290159883029	0	84.3070786503658	48.6610751793802	55.3503655552407	40.616731780721	17.9693947525266	163.725462428255	28.3090523492384	58.8290694343921	32.5784682378924	0	143.197117280265	68.8919920090542
potA	97.2753833043154	89.4580319766058	28.4106755816627	173.05137196654	85.7361800779557	97.9275698285028	97.4801562737305	26.9540921287899	181.917180475839	86.6964728195427	89.9738708996586	88.6858302031514	30.6336397370878	286.39423456053	118.838686215618
pepT	241.189649014809	249.737005934691	179.934278683864	155.302513303305	178.423942324394	241.270824215152	162.466927122884	251.571526535372	118.246167309295	175.162261410913	233.586010989498	351.123491008395	275.70275763379	146.180390556937	172.229980022635
roxA	274.503136447794	238.554751937616	246.225855041077	212.986303958819	141.348837425819	275.332587633762	127.942705109271	377.357289803058	213.752687059111	122.082788256091	288.95454692775	253.388086294718	413.554136450685	259.544775070481	191.175277825125
phoQ	183.890450630076	156.55155595906	113.642702326651	88.7442933161745	183.058330436716	178.824257947701	158.405253944812	107.816368515159	90.9585902379195	159.238419464466	129.770006105277	135.743617657885	183.801838422527	104.414564683527	223.898974029426
phoP	205.211082587186	173.324936954674	246.225855041077	70.9954346529396	245.622569953062	224.239942505847	148.251070999632	143.755158020213	77.3148017022316	240.626944968527	140.151606593699	115.834553734728	245.069117896702	113.364384513543	366.849857448214
purB	628.958642734751	65.2298149829417	9.47022519388757	244.04680661948	122.811284976531	539.311254127987	42.6475683697571	8.98469737626329	231.944405106695	118.544156712436	723.251500693409	150.222936874726	68.9256894084476	277.444414730514	160.173881421051
hflD	154.574581689049	74.5483599805049	37.8809007755503	84.3070786503658	37.0751048985754	114.958451537808	77.17179038337	35.9387895050532	86.4106607260235	44.2328942956851	131.500272853347	92.3056600073617	22.9752298028159	104.414564683527	53.391293807017
mnmA	271.838057453155	205.007989946388	37.8809007755503	190.800230629775	95.0049563025995	276.751827776204	127.942705109271	26.9540921287899	195.560969011527	100.850998994162	313.178281400735	251.578171392613	68.9256894084476	360.976066477335	118.838686215618
nudJ	49.3039614008174	24.2282169936641	0	22.1860733290436	13.9031643369658	34.0617634186097	40.616731780721	0	27.2875770713758	10.6158946309644	39.7961352056182	38.0082129442077	0	17.8996396600332	31.0013964040744
rluE	41.3087244169011	31.6830529917146	9.47022519388757	13.3116439974262	20.8547465054487	49.6734049854724	24.3700390684326	0	27.2875770713758	24.7704208055836	51.9080024421107	36.1982980421026	15.3168198685439	17.8996396600332	27.5567968036217
icd	5096.96357724666	4817.68776374013	2793.71643219683	3603.01830863669	4400.35151264967	5017.01390353272	3907.32959730536	3369.26151609873	4015.82175900415	4773.61395239033	5926.16361214097	5627.02543064485	2979.12146443179	3761.90760188363	4557.20527139893
ymfD	17.3230134651521	22.3645079941515	28.4106755816627	26.6232879948524	18.5375524492877	15.6116415668628	10.1541829451803	17.9693947525266	27.2875770713758	7.07726308730961	22.4934677249146	16.2892341189462	22.9752298028159	17.8996396600332	17.2229980022635
ymfE	27.9833294437072	14.909671996101	37.8809007755503	8.87442933161745	2.31719405616096	17.0308817093048	8.12334635614421	0	0	5.30794731548221	22.4934677249146	25.3388086294718	0	14.916366383361	1.72229980022635
lit	25.3182504490684	24.2282169936641	18.9404503877751	8.87442933161745	16.2203583931267	26.9655627063993	12.1850195342163	17.9693947525266	4.54792951189597	12.3852104027918	25.9540012210554	38.0082129442077	15.3168198685439	17.8996396600332	10.3337988013581
intE	11.9928554758745	7.45483599805049	18.9404503877751	0	16.2203583931267	21.288602136631	4.0616731780721	17.9693947525266	4.54792951189597	0	13.8421339845629	5.42974470631539	45.9504596056317	11.9330931066888	10.3337988013581
xisE	2.66507899463878	0	0	0	0	1.41924014244207	2.03083658903605	0	0	1.7693157718274	5.19080024421107	0	7.65840993427195	2.98327327667219	0
ymfI	31.9809479356653	24.2282169936641	18.9404503877751	22.1860733290436	16.2203583931267	43.9964444157042	32.4933854245768	35.9387895050532	9.09585902379195	21.2317892619288	31.1448014652664	50.6776172589437	7.65840993427195	23.8661862133775	17.2229980022635
ymfJ	25.3182504490684	7.45483599805049	0	26.6232879948524	20.8547465054487	14.1924014244207	10.1541829451803	0	4.54792951189597	12.3852104027918	8.65133374035179	1.80991490210513	38.2920496713598	14.916366383361	15.5006982020372
cohE	78.6198303418439	35.4104709907398	9.47022519388757	79.8698639845571	48.6610751793802	68.1235268372193	46.7092415478292	44.9234868813164	31.8355065832718	21.2317892619288	60.5593361824625	45.2478725526283	61.2672794741756	47.7323724267551	22.3898974029426
croE	3.99761849195817	0	0	0	4.63438811232193	2.83848028488414	0	0	4.54792951189597	0	0	3.61982980421026	0	0	3.44459960045271
ymfL	10.6603159785551	7.45483599805049	0	4.43721466580873	4.63438811232193	8.51544085465242	0	0	18.1917180475839	3.53863154365481	10.3816004884221	0	0	5.96654655334438	3.44459960045271
ymfM	3.99761849195817	1.86370899951262	0	0	0	4.25772042732621	0	0	9.09585902379195	3.53863154365481	1.73026674807036	0	0	0	3.44459960045271
ymfR	0	0	0	0	0	2.83848028488414	0	0	0	3.53863154365481	0	0	0	0	1.72229980022635
ymfQ	0	1.86370899951262	0	0	0	0	0	0	0	0	0	0	0	8.94981983001658	0
stfP	0	0	0	0	0	1.41924014244207	0	0	0	0	3.46053349614071	0	0	0	0
tfaP	1.33253949731939	3.72741799902524	0	0	0	2.83848028488414	0	26.9540921287899	0	0	1.73026674807036	3.61982980421026	7.65840993427195	2.98327327667219	5.16689940067906
tfaE	1.33253949731939	1.86370899951262	0	0	4.63438811232193	0	2.03083658903605	0	0	0	5.19080024421107	0	0	2.98327327667219	1.72229980022635
pinE	1.33253949731939	1.86370899951262	9.47022519388757	0	0	2.83848028488414	0	8.98469737626329	0	0	3.46053349614071	0	0	0	0
mcrA	6.66269748659694	13.0459629965883	18.9404503877751	4.43721466580873	11.5859702808048	8.51544085465242	8.12334635614421	62.892881633843	4.54792951189597	10.6158946309644	10.3816004884221	3.61982980421026	30.6336397370878	23.8661862133775	0
iraM	0	0	37.8809007755503	0	6.95158216848289	0	4.0616731780721	8.98469737626329	0	5.30794731548221	0	0	45.9504596056317	0	10.3337988013581
ycgX	1.33253949731939	1.86370899951262	0	0	0	0	6.09250976710816	0	0	0	0	0	7.65840993427195	0	5.16689940067906
bluR	93.2777648123572	59.6386879844039	94.7022519388757	48.809361323896	48.6610751793802	113.539211395366	52.8017513149374	80.8622763863696	72.7668721903356	26.539736577411	107.276538380362	54.2974470631539	91.9009192112634	50.7156457034273	48.2243944063379
bluF	23.985710951749	31.6830529917146	0	0	11.5859702808048	35.4810035610517	46.7092415478292	8.98469737626329	9.09585902379195	15.9238419464466	10.3816004884221	30.7685533357872	45.9504596056317	23.8661862133775	13.7783984018108
ycgZ	77.2872908445245	52.1838519863534	28.4106755816627	8.87442933161745	6.95158216848289	147.600974813975	36.5550586026489	17.9693947525266	0	23.0011050337562	25.9540012210554	63.3470215736796	15.3168198685439	5.96654655334438	15.5006982020372
ymgA	87.9476068230797	41.0015979892777	47.3511259694379	17.7488586632349	11.5859702808048	174.566537520375	52.8017513149374	53.9081842575797	9.09585902379195	21.2317892619288	55.3685359382514	117.644468636833	61.2672794741756	29.8327327667219	18.9452978024899
ariR	86.6150673257603	76.4120689800175	37.8809007755503	17.7488586632349	25.4891346177706	160.374136095954	48.7400781368653	8.98469737626329	18.1917180475839	19.4624734901014	24.223734472985	123.074213343149	76.5840993427195	32.8160060433941	29.279096603848
ymgC	63.9618958713307	24.2282169936641	0	0	0	92.2506092587345	14.2158561232524	0	0	5.30794731548221	19.0329342287739	28.9586384336821	7.65840993427195	11.9330931066888	3.44459960045271
ycgG	18.6555529624714	9.31854499756311	0	0	4.63438811232193	11.3539211395366	4.0616731780721	0	0	0	10.3816004884221	12.6694043147359	0	8.94981983001658	1.72229980022635
ymgF	7.99523698391633	3.72741799902524	0	0	4.63438811232193	12.7731612819786	0	8.98469737626329	0	0	6.92106699228143	5.42974470631539	15.3168198685439	0	6.88919920090542
ymgD	5.33015798927755	98.7765769741689	18.9404503877751	57.6837906555134	176.106748268233	1.41924014244207	107.634339218911	26.9540921287899	63.6710131665436	136.23731443071	15.5724007326332	56.1073619652591	45.9504596056317	44.7490991500829	170.507680222409
ymgG	3.99761849195817	91.3217409761184	28.4106755816627	53.2465759897047	148.300419594302	8.51544085465242	105.603502629875	8.98469737626329	27.2875770713758	164.546366779948	5.19080024421107	50.6776172589437	76.5840993427195	50.7156457034273	146.39548301924
ymgI	0	3.72741799902524	0	0	11.5859702808048	0	8.12334635614421	0	4.54792951189597	7.07726308730961	0	1.80991490210513	7.65840993427195	0	8.61149900113177
ymgJ	0	0	0	0	0	0	2.03083658903605	0	0	1.7693157718274	0	0	0	0	0
minE	218.53647756038	119.277375968808	94.7022519388757	164.176942634923	187.692718549038	188.758938944795	134.035214876379	26.9540921287899	131.889955844983	191.08610335736	166.105607814754	170.132000797882	229.752298028159	155.130210386954	141.228583618561
minD	604.972931783002	452.881286881567	208.344954265527	368.288817262124	602.470454601851	608.854021107648	458.969069122148	188.678644901529	295.615418273238	691.802466784515	517.349757673037	591.842172988378	298.677987436606	399.758619074074	563.192034674018
minC	279.833294437072	264.646677930792	179.934278683864	159.739727969114	238.670987784579	231.336143218057	270.101266341795	179.693947525266	113.698237797399	293.706418123349	304.526947660383	251.578171392613	321.653217239422	193.912762983692	261.789569634406
ycgJ	102.605541293593	41.0015979892777	47.3511259694379	39.9349319922785	23.1719405616096	126.312372677344	40.616731780721	62.892881633843	9.09585902379195	40.6942627520303	115.927872120714	43.4379576505231	38.2920496713598	32.8160060433941	49.9466942065643
pliG	35.9785664276235	26.0919259931767	18.9404503877751	8.87442933161745	18.5375524492877	25.5463225639573	20.3083658903605	17.9693947525266	9.09585902379195	8.84657885913701	32.8750682133368	39.8181278463129	15.3168198685439	2.98327327667219	12.0560986015845
ycgL	38.6436454222623	55.9112699853786	104.172477132763	48.809361323896	46.3438811232193	45.4156845581462	73.1101172052979	62.892881633843	22.7396475594799	26.539736577411	24.223734472985	47.0577874547334	91.9009192112634	47.7323724267551	56.8358934074697
ycgM	65.29443536865	74.5483599805049	293.576981010515	62.1210053213222	57.9298514040241	90.8313691162925	103.572666040839	170.709250149002	86.4106607260235	60.1567362421317	50.1777356940404	99.5453196157822	229.752298028159	71.5985586401326	67.1696922088278
ycgN	54.6341193900949	72.6846509809922	9.47022519388757	35.4977173264698	13.9031643369658	43.9964444157042	46.7092415478292	62.892881633843	22.7396475594799	19.4624734901014	36.3356017094775	34.3883831399975	22.9752298028159	35.7992793200663	22.3898974029426
hlyE	11.9928554758745	1.86370899951262	9.47022519388757	0	2.31719405616096	5.67696056976828	2.03083658903605	0	4.54792951189597	0	8.65133374035179	7.23965960842052	0	5.96654655334438	0
umuD	6.66269748659694	5.59112699853786	9.47022519388757	0	13.9031643369658	11.3539211395366	16.2466927122884	0	4.54792951189597	3.53863154365481	1.73026674807036	0	0	8.94981983001658	6.88919920090542
umuC	14.6579344705133	3.72741799902524	0	4.43721466580873	6.95158216848289	12.7731612819786	22.3392024793966	17.9693947525266	18.1917180475839	14.1545261746192	13.8421339845629	18.0991490210513	0	8.94981983001658	17.2229980022635
dsbB	50.6365008981368	44.7290159883029	227.285404653302	97.618722647792	53.2954632917022	48.2541648430304	62.9559342601176	143.755158020213	72.7668721903356	47.7715258393399	41.5264019536886	48.8677023568385	145.509788751167	71.5985586401326	48.2243944063379
nhaB	109.26823878019	108.095121971732	28.4106755816627	115.367581311027	69.5158216848289	110.700731110481	99.5109928627666	26.9540921287899	154.629603404463	116.774840940609	131.500272853347	108.594894126308	76.5840993427195	170.046576770315	82.670390410865
fadR	90.6126858177184	65.2298149829417	104.172477132763	133.116439974262	57.9298514040241	90.8313691162925	77.17179038337	26.9540921287899	159.177532916359	92.004420135025	88.2436041515882	117.644468636833	61.2672794741756	131.264024173576	84.3926902110914
ycgB	219.869017057699	313.10311191812	445.100584112716	119.804795976836	132.080061201175	289.524989058182	274.162939519867	557.051237328324	100.054449261711	97.3123674505072	226.664943997217	390.941618854708	689.256894084476	101.431291406855	208.398275827389
dadA	2919.59403862678	2057.53473546193	672.385988766018	354.977173264698	1130.79069940655	3010.20834211963	1433.77063185945	736.74518485359	532.107752891829	1196.05746175532	2541.76185291535	3132.96269554398	727.548943755835	1178.39294428552	1303.78094877135
dadX	1688.32754310367	1105.17943671098	255.696080234964	248.484021285289	581.615708096402	1600.90288067465	763.594557477556	251.571526535372	304.71127729703	592.72078356218	1555.50980651525	1818.96447661566	382.920496713598	638.420481207849	697.531419091674
cvrA	46.6388824061786	74.5483599805049	37.8809007755503	26.6232879948524	71.8330157409899	83.7351684040821	67.0176074381897	71.8775790101063	27.2875770713758	61.9260520139591	46.7172021978996	79.6362556926258	38.2920496713598	65.6320120867882	67.1696922088278
ldcA	29.3158689410266	48.4564339873282	18.9404503877751	48.809361323896	20.8547465054487	39.738723988378	36.5550586026489	8.98469737626329	27.2875770713758	26.539736577411	32.8750682133368	43.4379576505231	45.9504596056317	26.8494594900497	25.8344970033953
emtA	50.6365008981368	83.866904978068	123.112927520538	66.5582199871309	60.2470454601851	79.4774479767559	71.0792806162618	125.785763267686	54.5751541427517	54.8487889266495	72.671203418955	45.2478725526283	153.168198685439	92.4814715768379	60.2804930079224
ycgR	6.66269748659694	3.72741799902524	0	4.43721466580873	0	0	2.03083658903605	0	0	0	1.73026674807036	0	0	0	3.44459960045271
ymgE	19.9880924597908	52.1838519863534	66.291576357213	22.1860733290436	11.5859702808048	35.4810035610517	22.3392024793966	80.8622763863696	13.6437885356879	15.9238419464466	20.7632009768443	18.0991490210513	38.2920496713598	8.94981983001658	15.5006982020372
ycgY	11.9928554758745	13.0459629965883	9.47022519388757	4.43721466580873	2.31719405616096	7.09620071221035	10.1541829451803	0	0	1.7693157718274	1.73026674807036	1.80991490210513	15.3168198685439	0	3.44459960045271
treA	691.587999108763	218.053952942977	66.291576357213	84.3070786503658	155.252001762785	685.49298879952	154.34358076674	62.892881633843	45.4792951189597	139.775945974365	564.066959870936	333.024341987344	38.2920496713598	74.5818319168048	196.342177225804
dhaM	81.2849093364827	150.960428960522	142.053377908314	84.3070786503658	97.3221503587605	110.700731110481	142.158561232524	152.739855396476	40.9313656070638	79.6192097322331	96.89493789194	148.413021972621	153.168198685439	110.381111236871	105.060287813808
dhaL	46.6388824061786	63.3661059834291	37.8809007755503	48.809361323896	60.2470454601851	52.5118852703566	60.9250976710816	71.8775790101063	81.8627312141275	40.6942627520303	70.9409366708847	76.0164258884155	68.9256894084476	29.8327327667219	58.5581932076961
dhaK	123.926173250703	137.914465963934	104.172477132763	102.055937313601	67.198627628668	127.731612819786	101.541829451803	242.586829159109	145.533744380671	90.2351043631976	115.927872120714	121.264298441044	99.5593291455354	104.414564683527	101.615688213355
dhaR	62.6293563740113	44.7290159883029	85.2320267449882	17.7488586632349	32.4407167862535	87.9928888314083	58.8942610820455	116.801065891423	18.1917180475839	28.3090523492384	39.7961352056182	18.0991490210513	114.876149014079	20.8829129367053	25.8344970033953
ycgV	33.3134874329847	24.2282169936641	28.4106755816627	4.43721466580873	4.63438811232193	24.1270824215152	38.585895191685	26.9540921287899	31.8355065832718	12.3852104027918	24.223734472985	36.1982980421026	38.2920496713598	5.96654655334438	3.44459960045271
ychF	447.733271099315	167.733809956136	160.993828296089	270.670094614332	213.181853166809	346.294594755865	199.021985725533	107.816368515159	309.259206808926	214.087208391116	427.375886773378	372.842469833657	229.752298028159	387.825525967385	227.343573629879
pth	78.6198303418439	41.0015979892777	47.3511259694379	35.4977173264698	50.9782692355412	53.9311254127987	38.585895191685	17.9693947525266	36.3834360951678	40.6942627520303	103.816004884221	50.6776172589437	68.9256894084476	62.648738810116	37.8905956049798
ychH	319.809479356653	137.914465963934	691.326439153793	301.730597274993	37.0751048985754	310.813591194813	77.17179038337	709.7910927248	245.588193642383	60.1567362421317	273.382146195116	276.916980022085	536.088695399037	176.013123323659	89.5595896117704
dauA	26.6507899463878	14.909671996101	18.9404503877751	57.6837906555134	9.26877622464386	21.288602136631	10.1541829451803	8.98469737626329	31.8355065832718	28.3090523492384	41.5264019536886	16.2892341189462	22.9752298028159	65.6320120867882	18.9452978024899
prs	1157.97682317055	410.015979892777	113.642702326651	705.517131863587	447.218452839066	1077.20326811353	308.68716153348	80.8622763863696	818.627312141275	451.175521815988	1778.71421701633	799.982386730468	260.385937765246	1384.2388003759	478.799344462927
ispE	291.826149912946	229.236206940052	56.8213511633254	177.488586632349	178.423942324394	275.332587633762	203.083658903605	98.8316711388962	159.177532916359	175.162261410913	301.066414164242	302.255788651557	68.9256894084476	241.645135410448	196.342177225804
lolB	143.914265710494	238.554751937616	47.3511259694379	66.5582199871309	162.203583931267	168.889576950606	190.898639369389	26.9540921287899	86.4106607260235	155.699787920811	129.770006105277	195.470809427354	30.6336397370878	104.414564683527	204.953676226936
hemA	125.258712748023	109.958830971245	37.8809007755503	128.679225308453	55.6126573478631	129.150852962228	115.757685575055	98.8316711388962	109.150308285503	33.6169996647207	155.724007326332	130.313872951569	91.9009192112634	110.381111236871	68.8919920090542
prfA	82.6174488338021	139.778174963447	123.112927520538	97.618722647792	76.4674038533118	97.9275698285028	91.3876465066223	44.9234868813164	104.602378773607	116.774840940609	86.5133374035179	95.9254898115719	61.2672794741756	181.979669877004	62.0027928081488
prmC	23.985710951749	24.2282169936641	0	22.1860733290436	16.2203583931267	28.3848028488414	40.616731780721	0	45.4792951189597	38.9249469802029	25.9540012210554	32.5784682378924	15.3168198685439	38.7825525967385	44.7797948058852
ychQ	14.6579344705133	26.0919259931767	0	8.87442933161745	4.63438811232193	9.93468099709449	8.12334635614421	8.98469737626329	18.1917180475839	12.3852104027918	22.4934677249146	10.8594894126308	0	29.8327327667219	8.61149900113177
ychA	105.270620288232	132.323338965396	94.7022519388757	106.493151979409	67.198627628668	124.893132534902	87.3259733285502	53.9081842575797	81.8627312141275	115.005525168781	119.388405616855	121.264298441044	137.851378816895	170.046576770315	108.50488741426
kdsA	345.127729805722	288.874894924456	94.7022519388757	244.04680661948	301.235227300925	361.906236322728	227.453697972038	116.801065891423	245.588193642383	286.629155036039	382.388951323549	378.272214539972	313.99480730515	352.026246647319	354.793758846629
ldrA	2.66507899463878	1.86370899951262	9.47022519388757	8.87442933161745	4.63438811232193	2.83848028488414	4.0616731780721	26.9540921287899	0	1.7693157718274	1.73026674807036	3.61982980421026	7.65840993427195	0	1.72229980022635
ldrB	2.66507899463878	0	0	0	0	0	2.03083658903605	0	9.09585902379195	0	6.92106699228143	1.80991490210513	0	0	0
ldrC	1.33253949731939	3.72741799902524	9.47022519388757	13.3116439974262	2.31719405616096	2.83848028488414	2.03083658903605	0	0	1.7693157718274	10.3816004884221	1.80991490210513	0	5.96654655334438	3.44459960045271
chaA	67.9595143632888	117.413666969295	265.166305428852	146.428083971688	213.181853166809	72.3812472645456	95.4493196846945	215.632737030319	90.9585902379195	207.009945303806	46.7172021978996	56.1073619652591	467.163005990589	140.213844003593	254.9003704335
chaB	46.6388824061786	31.6830529917146	47.3511259694379	8.87442933161745	9.26877622464386	38.3194838459359	24.3700390684326	0	13.6437885356879	7.07726308730961	34.6053349614071	28.9586384336821	7.65840993427195	11.9330931066888	18.9452978024899
chaC	93.2777648123572	219.917661942489	37.8809007755503	48.809361323896	44.0266870670583	116.37769168025	127.942705109271	44.9234868813164	31.8355065832718	61.9260520139591	55.3685359382514	144.79319216841	91.9009192112634	26.8494594900497	62.0027928081488
ychN	81.2849093364827	98.7765769741689	94.7022519388757	124.242010642644	108.908120639565	76.6389676918718	83.2643001504781	98.8316711388962	140.985814868775	95.5430516786798	88.2436041515882	112.214723930518	30.6336397370878	53.6989189800995	80.9480906106387
ychO	17.3230134651521	100.640285973682	56.8213511633254	8.87442933161745	46.3438811232193	31.2232831337255	54.8325879039734	0	13.6437885356879	33.6169996647207	17.3026674807036	90.4957451052565	15.3168198685439	14.916366383361	53.391293807017
narL	131.921410234619	65.2298149829417	37.8809007755503	35.4977173264698	69.5158216848289	139.085533959323	69.0484440272258	17.9693947525266	54.5751541427517	54.8487889266495	115.927872120714	68.776766279995	30.6336397370878	71.5985586401326	55.1135936072433
narX	79.9523698391633	54.047560985866	94.7022519388757	31.0605026606611	39.3922989547364	85.1544085465242	71.0792806162618	44.9234868813164	63.6710131665436	51.3101573829947	83.0528039073772	50.6776172589437	45.9504596056317	56.6821922567716	62.0027928081488
narK	9.32777648123572	1.86370899951262	0	0	6.95158216848289	1.41924014244207	6.09250976710816	8.98469737626329	18.1917180475839	14.1545261746192	1.73026674807036	1.80991490210513	0	2.98327327667219	8.61149900113177
narG	7.99523698391633	13.0459629965883	18.9404503877751	48.809361323896	64.881433572507	21.288602136631	26.4008756574687	35.9387895050532	54.5751541427517	141.545261746192	22.4934677249146	0	30.6336397370878	35.7992793200663	56.8358934074697
narH	10.6603159785551	3.72741799902524	56.8213511633254	13.3116439974262	30.1235227300925	12.7731612819786	20.3083658903605	8.98469737626329	31.8355065832718	63.6953677857865	8.65133374035179	7.23965960842052	22.9752298028159	20.8829129367053	27.5567968036217
narJ	2.66507899463878	7.45483599805049	0	17.7488586632349	30.1235227300925	9.93468099709449	2.03083658903605	8.98469737626329	54.5751541427517	17.693157718274	6.92106699228143	5.42974470631539	0	2.98327327667219	8.61149900113177
narI	5.33015798927755	13.0459629965883	28.4106755816627	35.4977173264698	9.26877622464386	2.83848028488414	24.3700390684326	0	18.1917180475839	14.1545261746192	3.46053349614071	0	30.6336397370878	5.96654655334438	12.0560986015845
tpr	2.66507899463878	24.2282169936641	0	8.87442933161745	2.31719405616096	4.25772042732621	46.7092415478292	17.9693947525266	13.6437885356879	3.53863154365481	5.19080024421107	1.80991490210513	7.65840993427195	14.916366383361	6.88919920090542
purU	199.880924597908	111.822539970757	37.8809007755503	93.1815079819833	83.4189860217947	205.7898206541	99.5109928627666	53.9081842575797	63.6710131665436	130.929367115228	183.408275295458	152.032851776831	107.217739079807	92.4814715768379	117.116386415392
ychJ	55.9666588874143	33.5467619912272	18.9404503877751	57.6837906555134	32.4407167862535	39.738723988378	18.2775293013245	17.9693947525266	45.4792951189597	30.0783681210659	43.2566687017589	41.628042748418	15.3168198685439	50.7156457034273	27.5567968036217
rssA	181.225371635437	104.367703972707	28.4106755816627	70.9954346529396	55.6126573478631	195.855139657006	79.202626972406	26.9540921287899	36.3834360951678	61.9260520139591	179.947741799317	150.222936874726	61.2672794741756	74.5818319168048	63.7250926083751
rssB	239.85710951749	344.786164909835	47.3511259694379	44.3721466580873	127.445673088853	217.143741793637	241.66955409529	44.9234868813164	63.6710131665436	113.236209396954	178.217475051247	244.338511784193	99.5593291455354	83.5316517468214	160.173881421051
galU	688.922920114124	2512.27973134301	274.63653062274	430.409822583446	1809.72855786171	642.915784526258	1955.69563524172	251.571526535372	409.313656070638	1702.08177249796	603.863095076555	1911.27013662302	298.677987436606	378.875706137368	2288.93643450083
hns	1861.55767775519	2294.22577840004	3295.63836747288	1996.74659961393	2022.91041102852	2117.50629252357	2266.41363336423	3369.26151609873	2123.88308205542	2130.25618928019	1633.37181017842	1634.35315660093	3599.45266910782	1676.59958148977	2206.26604408996
tdk	50.6365008981368	48.4564339873282	18.9404503877751	48.809361323896	20.8547465054487	38.3194838459359	26.4008756574687	44.9234868813164	27.2875770713758	35.3863154365481	43.2566687017589	27.148723531577	76.5840993427195	53.6989189800995	43.0574950056589
adhE	2883.61547219916	2434.00395336348	700.79666434768	1127.05252511542	1464.46664349373	2726.36031363122	1872.43133509124	610.959421585904	1064.21550578366	1388.91288088451	2460.43931575605	3011.69839710294	880.717142441274	1593.06792974295	1527.67992280078
ychE	23.985710951749	27.9556349926893	56.8213511633254	35.4977173264698	6.95158216848289	24.1270824215152	18.2775293013245	35.9387895050532	27.2875770713758	8.84657885913701	25.9540012210554	23.5288937273667	30.6336397370878	38.7825525967385	12.0560986015845
oppA	5190.24134205902	2858.92960525236	2841.06755816627	3021.74318741574	2845.51430096566	4579.88793966056	2833.01704170529	2866.11846302799	2724.20977762569	3128.15028459085	5836.18974124132	4588.13427683651	3178.24012272286	3266.68423795605	3382.59680764456
oppB	854.157817781728	391.37888989765	265.166305428852	443.721466580873	486.610751793802	640.077304241373	286.347959054083	269.540921287899	377.478149487366	566.181046984769	891.087375256234	561.073619652591	398.237316582141	575.771742397733	368.57215724844
oppC	628.958642734751	281.420058926406	151.523603102201	363.851602596316	382.337019266559	566.276816834386	278.224612697939	197.663342277792	422.957444606326	415.78920637944	636.738163289892	485.057193764175	321.653217239422	468.373904437534	323.792362442555
oppD	862.153054765644	428.653069887903	208.344954265527	603.461194549987	625.64239516346	686.912228941962	495.524127724797	368.372592426795	568.491188986997	601.567362421317	918.77164322536	743.875024765209	436.529366253501	832.333244191542	547.691336471981
oppF	879.476068230796	437.971614885466	426.160133724941	754.326493187483	630.276783275782	691.169949369288	398.043971451066	332.433802921742	645.805990689228	553.795836581977	901.468975744656	655.189194562057	497.796645727677	787.584145041459	532.190638269944
yciU	46.6388824061786	67.0935239824544	37.8809007755503	17.7488586632349	18.5375524492877	73.8004874069876	87.3259733285502	62.892881633843	45.4792951189597	21.2317892619288	36.3356017094775	66.9668513778898	145.509788751167	41.7658258734107	36.1682958047534
clsA	135.919028726578	150.960428960522	142.053377908314	102.055937313601	99.6393444149215	158.954895953512	148.251070999632	251.571526535372	95.5065197498155	106.158946309644	155.724007326332	182.801405112618	275.70275763379	158.113483663626	122.283285816071
yciY	18.6555529624714	41.0015979892777	123.112927520538	62.1210053213222	9.26877622464386	19.869361994189	26.4008756574687	26.9540921287899	40.9313656070638	15.9238419464466	25.9540012210554	21.7189788252616	68.9256894084476	53.6989189800995	5.16689940067906
kch	50.6365008981368	33.5467619912272	56.8213511633254	17.7488586632349	18.5375524492877	49.6734049854724	44.6784049587932	53.9081842575797	77.3148017022316	19.4624734901014	48.44746894597	10.8594894126308	30.6336397370878	50.7156457034273	20.6675976027163
yciI	93.2777648123572	162.142682957598	198.874729071639	70.9954346529396	62.564239516346	93.6698494011766	117.788522164091	251.571526535372	86.4106607260235	74.3112624167509	84.7830706554475	126.694043147359	153.168198685439	89.4981983001658	101.615688213355
tonB	151.90950269441	223.645079941515	47.3511259694379	84.3070786503658	41.7094930108974	89.4121289738504	142.158561232524	8.98469737626329	90.9585902379195	51.3101573829947	114.197605372644	186.421234916828	53.6088695399037	187.946216430348	68.8919920090542
yciA	19.9880924597908	29.8193439922019	18.9404503877751	39.9349319922785	27.8063286739316	11.3539211395366	30.4625488355408	26.9540921287899	36.3834360951678	17.693157718274	17.3026674807036	18.0991490210513	53.6088695399037	32.8160060433941	15.5006982020372
yciB	62.6293563740113	141.641883962959	123.112927520538	75.4326493187483	71.8330157409899	82.31592826164	160.436090533848	125.785763267686	72.7668721903356	79.6192097322331	72.671203418955	132.123787853675	91.9009192112634	101.431291406855	108.50488741426
yciC	57.2991983847337	143.505592962472	47.3511259694379	53.2465759897047	99.6393444149215	76.6389676918718	83.2643001504781	62.892881633843	77.3148017022316	102.620314765989	98.6252046400104	106.784979224203	76.5840993427195	113.364384513543	99.8933884131286
ompW	194.550766608631	102.503994973194	56.8213511633254	1127.05252511542	139.031643369658	161.793376238396	119.819358753127	71.8775790101063	950.517267986259	274.243944633247	354.704683354423	218.999703154721	45.9504596056317	331.143333710613	146.39548301924
yciE	123.926173250703	262.78296893128	9.47022519388757	0	44.0266870670583	137.666293816881	225.422861383002	17.9693947525266	9.09585902379195	33.6169996647207	70.9409366708847	242.528596882087	22.9752298028159	23.8661862133775	77.503491010186
yciF	130.5888707373	190.098317950287	9.47022519388757	4.43721466580873	53.2954632917022	105.023770540713	168.559436889992	17.9693947525266	0	30.0783681210659	36.3356017094775	206.330298839985	0	5.96654655334438	58.5581932076961
yciG	53.3015798927755	134.187047964909	18.9404503877751	0	27.8063286739316	53.9311254127987	140.127724643488	17.9693947525266	0	26.539736577411	22.4934677249146	159.272511385252	30.6336397370878	14.916366383361	46.5020946061116
trpA	1403.16409067732	426.78936088839	151.523603102201	137.553654640071	382.337019266559	2618.49806280562	519.894166793229	134.770460643949	268.327841201862	115.005525168781	399.691618804253	392.751533756813	574.380745070396	548.922282907683	1312.39244777248
trpB	1685.66246410903	493.882884870845	123.112927520538	141.990869305879	382.337019266559	3197.54804092198	611.281813299852	143.755158020213	195.560969011527	141.545261746192	449.869354498293	452.478725526283	405.895726516413	701.069220017965	1584.51581620825
trpC	1051.373663385	361.559545905449	113.642702326651	110.930366645218	187.692718549038	2214.01462220963	440.691539820823	125.785763267686	113.698237797399	42.4635785238577	263.000545706694	304.065703553662	245.069117896702	498.206637204256	1147.05166695075
trpD	1184.62761311694	350.377291908373	28.4106755816627	97.618722647792	208.547465054487	2668.17146779109	473.1849252454	35.9387895050532	90.9585902379195	12.3852104027918	302.796680912313	249.768256490508	245.069117896702	545.939009631011	1705.07680222409
trpE	1255.25220647486	342.922455910322	66.291576357213	186.363015963967	164.520777987428	2987.50049984056	538.171696094554	35.9387895050532	150.081673892567	12.3852104027918	269.921612698976	188.231149818934	199.118658291071	519.089550140961	2101.20575627615
trpL	23.985710951749	7.45483599805049	9.47022519388757	8.87442933161745	0	48.2541648430304	8.12334635614421	0	4.54792951189597	0	3.46053349614071	3.61982980421026	15.3168198685439	17.8996396600332	13.7783984018108
yciV	54.6341193900949	55.9112699853786	37.8809007755503	39.9349319922785	37.0751048985754	62.4465662674511	62.9559342601176	35.9387895050532	54.5751541427517	44.2328942956851	74.4014701670254	65.1569364757847	76.5840993427195	38.7825525967385	62.0027928081488
yciO	122.593633753384	72.6846509809922	56.8213511633254	17.7488586632349	39.3922989547364	130.57009310467	75.1409537943339	53.9081842575797	77.3148017022316	63.6953677857865	91.7041376477289	108.594894126308	107.217739079807	62.648738810116	68.8919920090542
yciQ	54.6341193900949	46.5927249878155	66.291576357213	48.809361323896	13.9031643369658	55.3503655552407	40.616731780721	80.8622763863696	45.4792951189597	17.693157718274	69.2106699228143	32.5784682378924	38.2920496713598	35.7992793200663	24.112197203169
rluB	83.9499883311215	48.4564339873282	18.9404503877751	217.423518624628	71.8330157409899	119.216171965134	67.0176074381897	0	154.629603404463	53.0794731548221	93.4344043957993	36.1982980421026	22.9752298028159	208.829129367053	67.1696922088278
btuR	22.6531714544296	132.323338965396	37.8809007755503	48.809361323896	67.198627628668	38.3194838459359	99.5109928627666	98.8316711388962	36.3834360951678	67.2339993294413	27.6842679691257	106.784979224203	68.9256894084476	50.7156457034273	55.1135936072433
yciK	39.9761849195817	173.324936954674	132.583152714426	35.4977173264698	127.445673088853	42.5772042732621	184.806129602281	71.8775790101063	45.4792951189597	102.620314765989	70.9409366708847	112.214723930518	122.534558948351	53.6989189800995	144.673183219014
sohB	175.895213646159	128.595920966371	94.7022519388757	128.679225308453	106.590926583404	180.243498090143	148.251070999632	152.739855396476	154.629603404463	157.469103692639	143.61214008984	159.272511385252	153.168198685439	167.063303493643	134.339384417656
yciN	102.605541293593	108.095121971732	198.874729071639	164.176942634923	97.3221503587605	90.8313691162925	119.819358753127	278.525618664162	122.794096821191	90.2351043631976	76.1317369150957	124.884128245254	237.41070796243	92.4814715768379	70.6142918092805
topA	1022.05779444397	1093.99718271391	454.570809306604	479.219183907342	836.507054274108	1112.68427167458	814.365472203457	404.311381931848	623.066343129748	799.730728865986	718.060700449198	961.064813017824	566.722335136124	787.584145041459	682.030720889636
cysB	105.270620288232	91.3217409761184	132.583152714426	70.9954346529396	55.6126573478631	137.666293816881	109.665175807947	206.648039654056	95.5065197498155	81.3885255040605	86.5133374035179	94.1155749094668	168.485018553983	113.364384513543	84.3926902110914
ymiA	53.3015798927755	3.72741799902524	47.3511259694379	8.87442933161745	2.31719405616096	28.3848028488414	4.0616731780721	0	18.1917180475839	5.30794731548221	29.4145347171961	0	7.65840993427195	14.916366383361	1.72229980022635
yciX	41.3087244169011	0	37.8809007755503	22.1860733290436	0	51.0926451279145	4.0616731780721	8.98469737626329	9.09585902379195	1.7693157718274	72.671203418955	1.80991490210513	15.3168198685439	20.8829129367053	3.44459960045271
acnA	2778.34485191093	2033.30651846827	786.028691092669	576.837906555134	1003.3450263177	2520.57049297712	1636.85429076306	673.852303219747	554.847400451309	923.582832893904	2761.50572992029	2816.22758767558	857.741912638459	739.851772614704	1186.66456235596
ribA	74.6222118498858	83.866904978068	151.523603102201	119.804795976836	81.1017919656337	68.1235268372193	85.2951367395142	125.785763267686	131.889955844983	67.2339993294413	107.276538380362	106.784979224203	168.485018553983	128.280750896904	84.3926902110914
pgpB	53.3015798927755	42.8653069887903	47.3511259694379	26.6232879948524	16.2203583931267	62.4465662674511	20.3083658903605	26.9540921287899	54.5751541427517	37.1556312083755	34.6053349614071	66.9668513778898	22.9752298028159	47.7323724267551	37.8905956049798
yciS	82.6174488338021	111.822539970757	217.815179459414	97.618722647792	74.1502097971509	83.7351684040821	67.0176074381897	197.663342277792	45.4792951189597	49.5408416111673	86.5133374035179	90.4957451052565	191.460248356799	56.6821922567716	49.9466942065643
yciM	111.933317774829	154.687846959548	217.815179459414	102.055937313601	71.8330157409899	119.216171965134	93.4184830956584	233.602131782845	100.054449261711	72.5419466449235	114.197605372644	128.503958049464	183.801838422527	107.397837960199	72.3365916095069
pyrF	95.942843806996	26.0919259931767	0	48.809361323896	30.1235227300925	95.0890895436187	38.585895191685	26.9540921287899	68.2189426784396	28.3090523492384	119.388405616855	94.1155749094668	61.2672794741756	131.264024173576	34.4459960045271
yciH	43.9738034115398	16.7733809956136	9.47022519388757	44.3721466580873	16.2203583931267	35.4810035610517	10.1541829451803	0	59.1230836546477	15.9238419464466	76.1317369150957	34.3883831399975	53.6088695399037	47.7323724267551	12.0560986015845
osmB	190.553148116673	4452.40079983565	823.909591868219	678.893843868735	2731.97179221378	147.600974813975	3633.1666577855	817.607461239959	477.532598749077	2317.8036610939	119.388405616855	2595.41796961876	834.766682835643	328.160060433941	3425.65430265022
yciT	54.6341193900949	67.0935239824544	9.47022519388757	22.1860733290436	37.0751048985754	63.8658064098931	79.202626972406	26.9540921287899	27.2875770713758	37.1556312083755	44.9869354498293	25.3388086294718	38.2920496713598	53.6989189800995	46.5020946061116
yciZ	19.9880924597908	27.9556349926893	9.47022519388757	0	4.63438811232193	7.09620071221035	8.12334635614421	0	22.7396475594799	5.30794731548221	13.8421339845629	19.9090639231564	15.3168198685439	2.98327327667219	13.7783984018108
gmr	409.089625677052	190.098317950287	47.3511259694379	31.0605026606611	113.542508751887	412.998881450642	117.788522164091	35.9387895050532	45.4792951189597	97.3123674505072	207.632009768443	180.991490210513	61.2672794741756	104.414564683527	179.119179223541
ymiB	0	0	0	0	0	1.41924014244207	0	0	0	0	0	0	0	0	1.72229980022635
rnb	366.448361762832	383.9240538996	85.2320267449882	394.912105256977	414.777736052813	337.779153901213	251.82373704047	35.9387895050532	454.792951189597	327.32341778807	429.106153521449	537.544725925224	160.826608619711	757.751412274737	385.795155250703
yciW	66.6269748659694	126.732211966858	28.4106755816627	26.6232879948524	34.7579108424145	49.6734049854724	64.9867708491537	17.9693947525266	4.54792951189597	17.693157718274	72.671203418955	121.264298441044	38.2920496713598	38.7825525967385	24.112197203169
fabI	736.894342017622	795.803742791889	416.689908531053	794.261425179762	665.034694118197	685.49298879952	720.946989107799	431.265474060638	818.627312141275	681.18657215355	866.863640783249	997.263111059927	344.628447042238	933.764535598396	754.367312499143
ycjD	5.33015798927755	3.72741799902524	9.47022519388757	4.43721466580873	2.31719405616096	8.51544085465242	2.03083658903605	0	0	1.7693157718274	6.92106699228143	0	0	14.916366383361	1.72229980022635
sapF	34.6460269303041	39.137888989765	9.47022519388757	39.9349319922785	20.8547465054487	39.738723988378	28.4317122465047	44.9234868813164	54.5751541427517	26.539736577411	55.3685359382514	52.4875321610488	15.3168198685439	32.8160060433941	25.8344970033953
sapD	57.2991983847337	54.047560985866	9.47022519388757	26.6232879948524	48.6610751793802	78.0582078343138	56.8634244930095	71.8775790101063	59.1230836546477	63.6953677857865	70.9409366708847	39.8181278463129	38.2920496713598	44.7490991500829	41.3351952054325
sapC	46.6388824061786	46.5927249878155	28.4106755816627	26.6232879948524	9.26877622464386	31.2232831337255	44.6784049587932	0	50.0272246308557	17.693157718274	29.4145347171961	36.1982980421026	15.3168198685439	14.916366383361	13.7783984018108
sapB	57.2991983847337	41.0015979892777	0	48.809361323896	23.1719405616096	49.6734049854724	34.5242220136129	8.98469737626329	59.1230836546477	15.9238419464466	38.0658684575479	47.0577874547334	30.6336397370878	53.6989189800995	34.4459960045271
sapA	107.93569928287	128.595920966371	56.8213511633254	79.8698639845571	71.8330157409899	116.37769168025	117.788522164091	107.816368515159	18.1917180475839	92.004420135025	103.816004884221	130.313872951569	30.6336397370878	110.381111236871	93.0041892122231
ymjA	6.66269748659694	9.31854499756311	18.9404503877751	4.43721466580873	2.31719405616096	17.0308817093048	14.2158561232524	0	4.54792951189597	12.3852104027918	10.3816004884221	21.7189788252616	0	8.94981983001658	24.112197203169
puuP	11.9928554758745	29.8193439922019	66.291576357213	22.1860733290436	34.7579108424145	11.3539211395366	44.6784049587932	0	18.1917180475839	30.0783681210659	15.5724007326332	38.0082129442077	22.9752298028159	11.9330931066888	25.8344970033953
puuA	61.2968168766919	100.640285973682	85.2320267449882	110.930366645218	159.886389875107	45.4156845581462	103.572666040839	89.8469737626329	122.794096821191	221.164471478425	79.5922704112364	79.6362556926258	130.192968882623	17.8996396600332	163.618481021504
puuD	34.6460269303041	52.1838519863534	66.291576357213	137.553654640071	88.0533741341166	25.5463225639573	50.7709147259013	17.9693947525266	72.7668721903356	115.005525168781	60.5593361824625	25.3388086294718	22.9752298028159	50.7156457034273	37.8905956049798
puuR	58.6317378820531	44.7290159883029	75.7618015511006	88.7442933161745	57.9298514040241	41.15796413082	44.6784049587932	80.8622763863696	27.2875770713758	69.0033151012687	60.5593361824625	41.628042748418	22.9752298028159	38.7825525967385	41.3351952054325
puuC	26.6507899463878	18.6370899951262	28.4106755816627	79.8698639845571	46.3438811232193	42.5772042732621	34.5242220136129	35.9387895050532	36.3834360951678	47.7715258393399	31.1448014652664	23.5288937273667	15.3168198685439	50.7156457034273	34.4459960045271
puuB	17.3230134651521	11.1822539970757	0	57.6837906555134	50.9782692355412	14.1924014244207	12.1850195342163	17.9693947525266	13.6437885356879	76.0805781885783	38.0658684575479	18.0991490210513	0	29.8327327667219	24.112197203169
puuE	23.985710951749	26.0919259931767	0	66.5582199871309	44.0266870670583	18.4501218517469	24.3700390684326	17.9693947525266	9.09585902379195	31.8476838928933	38.0658684575479	16.2892341189462	7.65840993427195	29.8327327667219	29.279096603848
pspF	31.9809479356653	35.4104709907398	47.3511259694379	8.87442933161745	46.3438811232193	42.5772042732621	28.4317122465047	62.892881633843	9.09585902379195	15.9238419464466	13.8421339845629	23.5288937273667	53.6088695399037	17.8996396600332	24.112197203169
pspA	79.9523698391633	428.653069887903	3191.46589034011	510.279686568004	81.1017919656337	100.766050113387	444.753212998895	3027.84301580073	718.572862879564	60.1567362421317	84.7830706554475	293.206214141031	4947.33281753968	677.203033804588	79.2257908104123
pspB	10.6603159785551	57.7749789848913	482.981484888266	35.4977173264698	6.95158216848289	11.3539211395366	40.616731780721	314.464408169215	68.2189426784396	8.84657885913701	8.65133374035179	34.3883831399975	574.380745070396	44.7490991500829	17.2229980022635
pspC	23.985710951749	61.5023969839165	511.392160469929	106.493151979409	6.95158216848289	26.9655627063993	109.665175807947	512.127750447007	95.5065197498155	10.6158946309644	8.65133374035179	38.0082129442077	681.598484150204	107.397837960199	13.7783984018108
pspD	18.6555529624714	39.137888989765	170.464053489976	35.4977173264698	0	14.1924014244207	54.8325879039734	440.250171436901	27.2875770713758	0	5.19080024421107	23.5288937273667	367.603676845054	41.7658258734107	6.88919920090542
pspE	195.88330610595	119.277375968808	634.505087990467	248.484021285289	127.445673088853	130.57009310467	101.541829451803	530.097145199534	272.875770713758	173.392945639085	245.697878225991	150.222936874726	566.722335136124	184.962943153676	103.337988013581
ycjM	3.99761849195817	7.45483599805049	0	0	9.26877622464386	2.83848028488414	16.2466927122884	0	0	12.3852104027918	8.65133374035179	14.479319216841	0	8.94981983001658	3.44459960045271
ycjN	6.66269748659694	3.72741799902524	0	8.87442933161745	2.31719405616096	2.83848028488414	6.09250976710816	0	9.09585902379195	10.6158946309644	3.46053349614071	19.9090639231564	0	0	3.44459960045271
ycjO	2.66507899463878	0	0	0	6.95158216848289	2.83848028488414	6.09250976710816	8.98469737626329	0	17.693157718274	1.73026674807036	1.80991490210513	7.65840993427195	0	0
ycjP	1.33253949731939	9.31854499756311	0	0	9.26877622464386	2.83848028488414	10.1541829451803	0	0	1.7693157718274	3.46053349614071	0	0	0	0
ycjQ	11.9928554758745	9.31854499756311	18.9404503877751	4.43721466580873	9.26877622464386	12.7731612819786	8.12334635614421	0	4.54792951189597	8.84657885913701	10.3816004884221	12.6694043147359	0	5.96654655334438	6.88919920090542
ycjR	3.99761849195817	7.45483599805049	0	4.43721466580873	13.9031643369658	8.51544085465242	12.1850195342163	0	0	12.3852104027918	5.19080024421107	14.479319216841	0	2.98327327667219	1.72229980022635
ycjS	6.66269748659694	1.86370899951262	0	0	4.63438811232193	5.67696056976828	12.1850195342163	0	9.09585902379195	7.07726308730961	5.19080024421107	5.42974470631539	0	5.96654655334438	8.61149900113177
ycjT	11.9928554758745	9.31854499756311	0	0	11.5859702808048	7.09620071221035	10.1541829451803	0	4.54792951189597	3.53863154365481	12.1118672364925	14.479319216841	0	17.8996396600332	5.16689940067906
ycjU	0	0	0	0	0	0	2.03083658903605	0	0	0	1.73026674807036	0	0	0	0
ompG	0	1.86370899951262	0	4.43721466580873	2.31719405616096	4.25772042732621	4.0616731780721	0	0	0	0	0	15.3168198685439	2.98327327667219	0
ycjW	27.9833294437072	22.3645079941515	28.4106755816627	4.43721466580873	6.95158216848289	18.4501218517469	14.2158561232524	8.98469737626329	31.8355065832718	14.1545261746192	20.7632009768443	12.6694043147359	22.9752298028159	20.8829129367053	10.3337988013581
ycjX	110.600778277509	128.595920966371	189.404503877751	97.618722647792	148.300419594302	123.47389239246	111.696012396983	233.602131782845	122.794096821191	153.930472148984	41.5264019536886	126.694043147359	206.777068225343	86.5149250234936	77.503491010186
ycjF	89.280146320399	108.095121971732	94.7022519388757	70.9954346529396	74.1502097971509	109.281490968039	97.4801562737305	98.8316711388962	68.2189426784396	95.5430516786798	38.0658684575479	90.4957451052565	99.5593291455354	59.6654655334438	46.5020946061116
tyrR	190.553148116673	137.914465963934	170.464053489976	146.428083971688	150.617613650463	204.370580511658	168.559436889992	152.739855396476	163.725462428255	169.854314095431	198.980676028091	222.619532958931	222.093888093887	119.330931066888	151.562382419919
tpx	742.224500006899	1222.59310368028	1666.75963412421	1082.68037845733	857.361800779557	782.00131848558	1029.63415064128	1913.74054114408	1150.62616650968	999.663411082483	797.652970860435	1332.09736794938	1501.0483471173	1169.4431244555	1124.66176954781
ycjG	87.9476068230797	59.6386879844039	37.8809007755503	13.3116439974262	32.4407167862535	85.1544085465242	73.1101172052979	35.9387895050532	13.6437885356879	35.3863154365481	55.3685359382514	56.1073619652591	30.6336397370878	29.8327327667219	39.6128954052062
mpaA	119.928554758745	78.2757779795301	37.8809007755503	22.1860733290436	25.4891346177706	110.700731110481	79.202626972406	80.8622763863696	40.9313656070638	37.1556312083755	86.5133374035179	101.355234517887	45.9504596056317	41.7658258734107	46.5020946061116
ycjY	27.9833294437072	9.31854499756311	18.9404503877751	0	13.9031643369658	21.288602136631	14.2158561232524	8.98469737626329	4.54792951189597	21.2317892619288	12.1118672364925	12.6694043147359	7.65840993427195	11.9330931066888	10.3337988013581
pgrR	15.9904739678327	24.2282169936641	37.8809007755503	8.87442933161745	18.5375524492877	34.0617634186097	30.4625488355408	62.892881633843	27.2875770713758	17.693157718274	19.0329342287739	23.5288937273667	22.9752298028159	14.916366383361	27.5567968036217
mppA	321.142018853973	96.9128679746563	28.4106755816627	66.5582199871309	99.6393444149215	273.913347491319	117.788522164091	62.892881633843	63.6710131665436	139.775945974365	271.651879447046	153.842766678936	145.509788751167	110.381111236871	144.673183219014
ynaI	39.9761849195817	24.2282169936641	66.291576357213	53.2465759897047	20.8547465054487	45.4156845581462	16.2466927122884	62.892881633843	22.7396475594799	14.1545261746192	77.8620036631661	30.7685533357872	53.6088695399037	14.916366383361	13.7783984018108
ynaJ	127.923791742661	89.4580319766058	331.457881786065	217.423518624628	85.7361800779557	154.697175526186	79.202626972406	278.525618664162	150.081673892567	70.7726308730961	186.868808791599	171.941915699987	229.752298028159	199.879309537037	98.1710886129022
uspE	414.41978366633	583.34091684745	1164.83769884817	705.517131863587	440.266870670583	469.768487148325	542.233369272626	1105.11777728038	786.791805558004	493.639100339845	408.342952544604	537.544725925224	1148.76149014079	486.273544097567	633.806326483298
fnr	560.999128371463	143.505592962472	284.106755816627	297.293382609185	92.6877622464386	508.087970994261	95.4493196846945	143.755158020213	482.080528260973	134.467998658883	609.053895320766	338.454086693659	428.870956319229	486.273544097567	132.617084617429
ogt	27.9833294437072	14.909671996101	0	0	18.5375524492877	12.7731612819786	34.5242220136129	26.9540921287899	4.54792951189597	5.30794731548221	17.3026674807036	19.9090639231564	15.3168198685439	11.9330931066888	5.16689940067906
abgT	7.99523698391633	9.31854499756311	0	8.87442933161745	6.95158216848289	4.25772042732621	6.09250976710816	0	4.54792951189597	0	5.19080024421107	3.61982980421026	7.65840993427195	2.98327327667219	3.44459960045271
abgB	9.32777648123572	11.1822539970757	0	4.43721466580873	2.31719405616096	14.1924014244207	6.09250976710816	0	13.6437885356879	1.7693157718274	10.3816004884221	18.0991490210513	7.65840993427195	0	5.16689940067906
abgA	9.32777648123572	5.59112699853786	9.47022519388757	0	2.31719405616096	9.93468099709449	2.03083658903605	0	0	5.30794731548221	8.65133374035179	18.0991490210513	0	2.98327327667219	10.3337988013581
abgR	43.9738034115398	7.45483599805049	9.47022519388757	4.43721466580873	16.2203583931267	25.5463225639573	10.1541829451803	0	9.09585902379195	30.0783681210659	36.3356017094775	43.4379576505231	7.65840993427195	11.9330931066888	12.0560986015845
smrA	33.3134874329847	29.8193439922019	47.3511259694379	13.3116439974262	11.5859702808048	22.7078422790731	38.585895191685	44.9234868813164	22.7396475594799	19.4624734901014	27.6842679691257	18.0991490210513	68.9256894084476	11.9330931066888	13.7783984018108
ydaM	330.469795335208	5.59112699853786	37.8809007755503	26.6232879948524	11.5859702808048	256.882465782015	2.03083658903605	26.9540921287899	31.8355065832718	8.84657885913701	323.559881889157	7.23965960842052	22.9752298028159	44.7490991500829	12.0560986015845
ydaN	159.904739678327	108.095121971732	123.112927520538	22.1860733290436	71.8330157409899	178.824257947701	105.603502629875	71.8775790101063	59.1230836546477	58.3874204703043	103.816004884221	126.694043147359	176.143428488255	62.648738810116	84.3926902110914
dbpA	118.596015261426	57.7749789848913	18.9404503877751	8.87442933161745	30.1235227300925	114.958451537808	69.0484440272258	26.9540921287899	18.1917180475839	30.0783681210659	98.6252046400104	83.256085496836	22.9752298028159	38.7825525967385	41.3351952054325
ttcA	57.2991983847337	39.137888989765	0	84.3070786503658	34.7579108424145	85.1544085465242	54.8325879039734	26.9540921287899	81.8627312141275	37.1556312083755	55.3685359382514	61.5371066715744	61.2672794741756	92.4814715768379	55.1135936072433
intR	17.3230134651521	13.0459629965883	0	13.3116439974262	4.63438811232193	8.51544085465242	6.09250976710816	0	0	3.53863154365481	19.0329342287739	18.0991490210513	0	11.9330931066888	22.3898974029426
ydaQ	0	0	0	0	0	0	0	0	0	0	0	0	0	0	0
ydaC	0	0	0	0	0	0	2.03083658903605	0	0	0	1.73026674807036	0	0	0	0
ralR	0	0	0	0	2.31719405616096	0	0	0	0	0	0	0	0	0	0
recT	5.33015798927755	1.86370899951262	18.9404503877751	0	2.31719405616096	8.51544085465242	6.09250976710816	8.98469737626329	0	5.30794731548221	8.65133374035179	0	30.6336397370878	11.9330931066888	3.44459960045271
recE	9.32777648123572	7.45483599805049	0	0	4.63438811232193	12.7731612819786	14.2158561232524	8.98469737626329	0	3.53863154365481	10.3816004884221	7.23965960842052	0	17.8996396600332	5.16689940067906
racC	0	0	0	0	2.31719405616096	0	0	0	0	0	0	1.80991490210513	0	2.98327327667219	3.44459960045271
ydaE	2.66507899463878	0	0	0	0	0	0	0	0	0	0	0	0	0	0
kilR	0	0	0	0	0	0	0	0	0	0	0	0	0	0	1.72229980022635
sieB	1.33253949731939	1.86370899951262	0	0	2.31719405616096	2.83848028488414	2.03083658903605	17.9693947525266	0	0	0	1.80991490210513	0	2.98327327667219	0
ydaF	0	1.86370899951262	0	0	0	0	2.03083658903605	0	0	0	1.73026674807036	0	0	0	1.72229980022635
ydaG	0	1.86370899951262	0	0	0	1.41924014244207	0	0	0	0	0	0	0	0	1.72229980022635
racR	63.9618958713307	76.4120689800175	56.8213511633254	48.809361323896	30.1235227300925	69.5427669796614	62.9559342601176	26.9540921287899	22.7396475594799	26.539736577411	86.5133374035179	92.3056600073617	22.9752298028159	47.7323724267551	48.2243944063379
ydaS	0	3.72741799902524	0	0	0	4.25772042732621	0	0	0	0	3.46053349614071	0	0	0	1.72229980022635
ydaT	2.66507899463878	13.0459629965883	0	0	0	5.67696056976828	2.03083658903605	0	9.09585902379195	0	3.46053349614071	5.42974470631539	0	0	1.72229980022635
ydaU	9.32777648123572	0	0	8.87442933161745	4.63438811232193	8.51544085465242	8.12334635614421	8.98469737626329	0	5.30794731548221	6.92106699228143	7.23965960842052	7.65840993427195	2.98327327667219	0
ydaV	9.32777648123572	3.72741799902524	9.47022519388757	4.43721466580873	0	5.67696056976828	2.03083658903605	8.98469737626329	4.54792951189597	5.30794731548221	8.65133374035179	1.80991490210513	0	5.96654655334438	1.72229980022635
rzoR	11.9928554758745	3.72741799902524	9.47022519388757	0	6.95158216848289	8.51544085465242	2.03083658903605	0	0	5.30794731548221	10.3816004884221	1.80991490210513	7.65840993427195	11.9330931066888	6.88919920090542
trkG	23.985710951749	16.7733809956136	18.9404503877751	13.3116439974262	6.95158216848289	25.5463225639573	8.12334635614421	0	27.2875770713758	7.07726308730961	25.9540012210554	14.479319216841	76.5840993427195	23.8661862133775	5.16689940067906
ynaK	2.66507899463878	3.72741799902524	18.9404503877751	0	2.31719405616096	1.41924014244207	0	0	4.54792951189597	0	1.73026674807036	1.80991490210513	7.65840993427195	0	0
stfR	35.9785664276235	9.31854499756311	56.8213511633254	53.2465759897047	25.4891346177706	45.4156845581462	12.1850195342163	17.9693947525266	63.6710131665436	26.539736577411	50.1777356940404	12.6694043147359	22.9752298028159	11.9330931066888	22.3898974029426
tfaR	3.99761849195817	5.59112699853786	0	8.87442933161745	0	2.83848028488414	6.09250976710816	0	0	5.30794731548221	0	1.80991490210513	15.3168198685439	2.98327327667219	1.72229980022635
pinR	11.9928554758745	1.86370899951262	0	8.87442933161745	0	9.93468099709449	6.09250976710816	8.98469737626329	0	0	3.46053349614071	1.80991490210513	0	2.98327327667219	1.72229980022635
ynaE	1.33253949731939	1.86370899951262	0	0	2.31719405616096	0	0	8.98469737626329	0	0	0	0	0	0	0
uspF	486.376916521577	93.1854499756311	132.583152714426	257.358450616906	111.225314695726	414.418121593084	101.541829451803	161.724552772739	200.108898523423	141.545261746192	607.323628572695	257.007916098929	176.143428488255	140.213844003593	142.950883418787
ompN	0	3.72741799902524	28.4106755816627	0	0	4.25772042732621	4.0616731780721	8.98469737626329	0	0	0	1.80991490210513	15.3168198685439	0	0
pfo	403.759467687775	700.754583816746	738.677565123231	665.582199871309	384.65421332272	479.70316814542	560.51089857395	772.683974358643	545.751541427517	495.408416111673	394.500818560041	667.858598876793	712.232123887291	453.457538054173	511.523040667227
ydbJ	182.557911132756	33.5467619912272	18.9404503877751	13.3116439974262	11.5859702808048	160.374136095954	16.2466927122884	35.9387895050532	22.7396475594799	12.3852104027918	205.901743020373	61.5371066715744	22.9752298028159	65.6320120867882	12.0560986015845
hslJ	26.6507899463878	452.881286881567	142.053377908314	328.353885269846	407.82615388433	21.288602136631	406.16731780721	116.801065891423	150.081673892567	263.628050002283	20.7632009768443	331.214427085239	84.2425092769915	101.431291406855	296.235565638933
ldhA	255.847583485323	231.099915939565	719.737114735456	217.423518624628	113.542508751887	246.94778478492	134.035214876379	584.005329457114	77.3148017022316	136.23731443071	188.599075539669	217.189788252616	505.455055661949	161.096756940298	186.008378424446
ydbH	59.9642773793725	65.2298149829417	104.172477132763	44.3721466580873	55.6126573478631	68.1235268372193	85.2951367395142	53.9081842575797	54.5751541427517	42.4635785238577	89.9738708996586	95.9254898115719	61.2672794741756	65.6320120867882	49.9466942065643
ynbE	9.32777648123572	9.31854499756311	0	8.87442933161745	11.5859702808048	2.83848028488414	6.09250976710816	26.9540921287899	0	0	5.19080024421107	9.04957451052565	7.65840993427195	2.98327327667219	0
ydbL	15.9904739678327	16.7733809956136	9.47022519388757	26.6232879948524	6.95158216848289	29.8040429912835	18.2775293013245	17.9693947525266	0	8.84657885913701	13.8421339845629	14.479319216841	7.65840993427195	11.9330931066888	3.44459960045271
feaR	83.9499883311215	68.957232981967	18.9404503877751	8.87442933161745	57.9298514040241	112.119971252924	48.7400781368653	8.98469737626329	18.1917180475839	70.7726308730961	96.89493789194	101.355234517887	15.3168198685439	17.8996396600332	29.279096603848
feaB	53.3015798927755	61.5023969839165	56.8213511633254	31.0605026606611	37.0751048985754	59.6080859825669	38.585895191685	17.9693947525266	36.3834360951678	26.539736577411	48.44746894597	65.1569364757847	68.9256894084476	44.7490991500829	27.5567968036217
tynA	10.6603159785551	14.909671996101	9.47022519388757	8.87442933161745	0	11.3539211395366	26.4008756574687	26.9540921287899	4.54792951189597	3.53863154365481	20.7632009768443	10.8594894126308	7.65840993427195	5.96654655334438	6.88919920090542
paaZ	5.33015798927755	0	0	0	6.95158216848289	1.41924014244207	0	0	9.09585902379195	5.30794731548221	5.19080024421107	1.80991490210513	0	8.94981983001658	5.16689940067906
paaA	15.9904739678327	11.1822539970757	0	0	18.5375524492877	21.288602136631	10.1541829451803	0	4.54792951189597	8.84657885913701	6.92106699228143	9.04957451052565	0	0	8.61149900113177
paaB	5.33015798927755	3.72741799902524	0	0	4.63438811232193	4.25772042732621	6.09250976710816	0	0	14.1545261746192	3.46053349614071	1.80991490210513	0	0	0
paaC	15.9904739678327	13.0459629965883	28.4106755816627	8.87442933161745	25.4891346177706	15.6116415668628	0	0	0	5.30794731548221	1.73026674807036	16.2892341189462	0	0	8.61149900113177
paaD	13.3253949731939	7.45483599805049	0	0	9.26877622464386	7.09620071221035	6.09250976710816	0	0	19.4624734901014	6.92106699228143	1.80991490210513	0	0	6.88919920090542
paaE	10.6603159785551	14.909671996101	0	0	20.8547465054487	18.4501218517469	12.1850195342163	0	9.09585902379195	17.693157718274	10.3816004884221	18.0991490210513	7.65840993427195	0	8.61149900113177
paaF	14.6579344705133	1.86370899951262	0	4.43721466580873	13.9031643369658	11.3539211395366	10.1541829451803	0	0	10.6158946309644	5.19080024421107	5.42974470631539	0	0	10.3337988013581
paaG	25.3182504490684	5.59112699853786	0	4.43721466580873	2.31719405616096	15.6116415668628	10.1541829451803	0	4.54792951189597	8.84657885913701	13.8421339845629	7.23965960842052	0	0	6.88919920090542
paaH	15.9904739678327	24.2282169936641	9.47022519388757	22.1860733290436	32.4407167862535	12.7731612819786	20.3083658903605	0	0	8.84657885913701	12.1118672364925	10.8594894126308	0	11.9330931066888	17.2229980022635
paaI	9.32777648123572	1.86370899951262	0	0	0	1.41924014244207	6.09250976710816	0	4.54792951189597	7.07726308730961	3.46053349614071	5.42974470631539	0	0	1.72229980022635
paaJ	78.6198303418439	48.4564339873282	0	0	30.1235227300925	83.7351684040821	26.4008756574687	8.98469737626329	4.54792951189597	37.1556312083755	74.4014701670254	74.2065109863103	15.3168198685439	32.8160060433941	27.5567968036217
paaK	165.234897667604	80.1394869790427	0	13.3116439974262	60.2470454601851	147.600974813975	64.9867708491537	0	36.3834360951678	65.4646835576139	164.375341066684	135.743617657885	22.9752298028159	44.7490991500829	48.2243944063379
paaX	111.933317774829	82.0031959785553	66.291576357213	35.4977173264698	46.3438811232193	122.054652250018	91.3876465066223	26.9540921287899	36.3834360951678	67.2339993294413	141.881873341769	123.074213343149	22.9752298028159	62.648738810116	51.6689940067906
paaY	66.6269748659694	72.6846509809922	37.8809007755503	26.6232879948524	55.6126573478631	105.023770540713	67.0176074381897	53.9081842575797	31.8355065832718	26.539736577411	55.3685359382514	39.8181278463129	84.2425092769915	41.7658258734107	36.1682958047534
ynbG	0	0	0	0	0	0	0	0	0	0	0	0	0	0	0
ydbC	87.9476068230797	29.8193439922019	18.9404503877751	17.7488586632349	39.3922989547364	123.47389239246	28.4317122465047	0	18.1917180475839	46.0022100675125	86.5133374035179	57.9172768673642	7.65840993427195	23.8661862133775	44.7797948058852
ydbD	10.6603159785551	5.59112699853786	0	8.87442933161745	4.63438811232193	8.51544085465242	10.1541829451803	8.98469737626329	13.6437885356879	3.53863154365481	8.65133374035179	9.04957451052565	15.3168198685439	2.98327327667219	5.16689940067906
ynbA	0	0	0	0	0	0	0	0	0	0	0	0	0	0	0
ynbB	1.33253949731939	1.86370899951262	0	0	0	1.41924014244207	0	8.98469737626329	0	0	0	0	0	0	0
ynbC	10.6603159785551	1.86370899951262	0	4.43721466580873	2.31719405616096	2.83848028488414	10.1541829451803	0	4.54792951189597	1.7693157718274	22.4934677249146	9.04957451052565	0	0	1.72229980022635
ynbD	14.6579344705133	11.1822539970757	18.9404503877751	4.43721466580873	2.31719405616096	9.93468099709449	12.1850195342163	8.98469737626329	0	1.7693157718274	10.3816004884221	23.5288937273667	7.65840993427195	8.94981983001658	5.16689940067906
azoR	30.6484084383459	24.2282169936641	113.642702326651	8.87442933161745	27.8063286739316	39.738723988378	20.3083658903605	35.9387895050532	50.0272246308557	51.3101573829947	43.2566687017589	50.6776172589437	7.65840993427195	44.7490991500829	31.0013964040744
hrpA	363.783282768193	277.692640927381	94.7022519388757	212.986303958819	192.32710666136	403.064200453548	245.731227273362	107.816368515159	245.588193642383	249.473523827664	385.84948481969	287.776469434716	245.069117896702	289.377507837203	208.398275827389
ydcF	74.6222118498858	387.651471898625	75.7618015511006	48.809361323896	169.15516609975	82.31592826164	367.581422615525	62.892881633843	90.9585902379195	205.240629531979	50.1777356940404	258.817831001034	99.5593291455354	89.4981983001658	261.789569634406
aldA	4854.44138873453	5216.52148963583	738.677565123231	492.530827904769	2880.27221180808	4365.58267815181	3389.46626710117	754.714579606116	886.846254819715	2857.44497150126	4284.1404682222	8081.27003789941	559.063925201852	1336.50642794914	2638.56329394678
cybB	61.2968168766919	87.5943229770932	217.815179459414	93.1815079819833	88.0533741341166	51.0926451279145	91.3876465066223	170.709250149002	59.1230836546477	90.2351043631976	62.2896029305329	99.5453196157822	275.70275763379	128.280750896904	127.45018521675
ydcA	21.3206319571102	18.6370899951262	37.8809007755503	17.7488586632349	11.5859702808048	11.3539211395366	22.3392024793966	53.9081842575797	40.9313656070638	8.84657885913701	25.9540012210554	21.7189788252616	76.5840993427195	23.8661862133775	27.5567968036217
hokB	77.2872908445245	37.2741799902524	37.8809007755503	62.1210053213222	37.0751048985754	83.7351684040821	30.4625488355408	80.8622763863696	81.8627312141275	37.1556312083755	69.2106699228143	27.148723531577	45.9504596056317	44.7490991500829	60.2804930079224
mokB	62.6293563740113	29.8193439922019	66.291576357213	48.809361323896	23.1719405616096	43.9964444157042	10.1541829451803	17.9693947525266	63.6710131665436	17.693157718274	57.0988026863218	25.3388086294718	30.6336397370878	35.7992793200663	32.7236962043007
trg	15.9904739678327	5.59112699853786	0	4.43721466580873	2.31719405616096	5.67696056976828	14.2158561232524	17.9693947525266	0	1.7693157718274	15.5724007326332	16.2892341189462	0	8.94981983001658	5.16689940067906
ydcI	369.113440757471	160.278973958085	47.3511259694379	26.6232879948524	159.886389875107	306.555870767487	152.312744177704	35.9387895050532	45.4792951189597	180.470208726395	280.303213187398	304.065703553662	30.6336397370878	140.213844003593	94.7264890124495
ydcJ	381.106296233345	134.187047964909	18.9404503877751	26.6232879948524	60.2470454601851	388.871799029127	140.127724643488	8.98469737626329	13.6437885356879	53.0794731548221	335.671749125649	282.3467247284	22.9752298028159	47.7323724267551	44.7797948058852
opgD	229.196793538935	447.290159883029	142.053377908314	119.804795976836	396.240183603525	261.140186209341	369.612259204561	107.816368515159	140.985814868775	362.709733224618	226.664943997217	385.511874148393	275.70275763379	235.678588857103	415.074251854551
ydcH	106.603159785551	117.413666969295	160.993828296089	230.735162622054	55.6126573478631	83.7351684040821	107.634339218911	170.709250149002	186.465109987735	77.8498939604057	102.085738136151	148.413021972621	91.9009192112634	107.397837960199	60.2804930079224
rimL	47.971421903498	35.4104709907398	18.9404503877751	13.3116439974262	13.9031643369658	66.7042866947773	32.4933854245768	0	13.6437885356879	10.6158946309644	46.7172021978996	57.9172768673642	22.9752298028159	17.8996396600332	17.2229980022635
ydcK	83.9499883311215	61.5023969839165	94.7022519388757	22.1860733290436	16.2203583931267	46.8349247005883	42.6475683697571	26.9540921287899	36.3834360951678	23.0011050337562	39.7961352056182	65.1569364757847	38.2920496713598	8.94981983001658	18.9452978024899
tehA	21.3206319571102	9.31854499756311	28.4106755816627	13.3116439974262	9.26877622464386	31.2232831337255	18.2775293013245	26.9540921287899	18.1917180475839	5.30794731548221	31.1448014652664	28.9586384336821	38.2920496713598	32.8160060433941	20.6675976027163
tehB	79.9523698391633	46.5927249878155	9.47022519388757	48.809361323896	55.6126573478631	70.9620071221035	44.6784049587932	62.892881633843	45.4792951189597	31.8476838928933	60.5593361824625	86.8759153010463	15.3168198685439	62.648738810116	65.4473924086015
ydcL	325.139637345931	212.462825944439	132.583152714426	106.493151979409	83.4189860217947	417.256601877969	115.757685575055	143.755158020213	136.437885356879	53.0794731548221	290.68481367582	195.470809427354	122.534558948351	149.16366383361	86.1149900113177
insQ	69.2920538606082	91.3217409761184	37.8809007755503	35.4977173264698	37.0751048985754	34.0617634186097	46.7092415478292	35.9387895050532	45.4792951189597	31.8476838928933	50.1777356940404	41.628042748418	45.9504596056317	44.7490991500829	36.1682958047534
ydcO	7.99523698391633	16.7733809956136	18.9404503877751	4.43721466580873	11.5859702808048	14.1924014244207	30.4625488355408	8.98469737626329	22.7396475594799	17.693157718274	13.8421339845629	14.479319216841	30.6336397370878	14.916366383361	0
ydcN	7.99523698391633	7.45483599805049	0	17.7488586632349	11.5859702808048	5.67696056976828	8.12334635614421	8.98469737626329	0	1.7693157718274	10.3816004884221	14.479319216841	0	5.96654655334438	8.61149900113177
ydcP	86.6150673257603	61.5023969839165	9.47022519388757	93.1815079819833	69.5158216848289	85.1544085465242	69.0484440272258	8.98469737626329	104.602378773607	35.3863154365481	141.881873341769	104.975064322098	0	146.180390556937	72.3365916095069
yncJ	5.33015798927755	180.779772952724	757.618015511006	315.04224127242	57.9298514040241	8.51544085465242	144.18939782156	826.592158616222	218.300616571007	70.7726308730961	10.3816004884221	79.6362556926258	696.915304018748	116.347657790215	93.0041892122231
hicA	3.99761849195817	3.72741799902524	18.9404503877751	8.87442933161745	4.63438811232193	2.83848028488414	12.1850195342163	0	9.09585902379195	1.7693157718274	10.3816004884221	5.42974470631539	7.65840993427195	0	0
hicB	29.3158689410266	44.7290159883029	37.8809007755503	13.3116439974262	13.9031643369658	19.869361994189	18.2775293013245	26.9540921287899	22.7396475594799	8.84657885913701	31.1448014652664	39.8181278463129	30.6336397370878	29.8327327667219	8.61149900113177
ydcR	69.2920538606082	113.68624897027	56.8213511633254	35.4977173264698	25.4891346177706	78.0582078343138	54.8325879039734	98.8316711388962	13.6437885356879	42.4635785238577	89.9738708996586	94.1155749094668	7.65840993427195	41.7658258734107	32.7236962043007
ydcS	604.972931783002	167.733809956136	9.47022519388757	53.2465759897047	88.0533741341166	623.046422532069	95.4493196846945	44.9234868813164	27.2875770713758	86.6964728195427	468.902288727067	463.338214938913	15.3168198685439	56.6821922567716	122.283285816071
[truncated: 2,761 more rows]

## Sheet: COL_FC
Gene	Log2FC	P value	adj. P value
yhbO	3.96858608146568	2.25005881087211E-14	7.70648433583877E-11
degP	4.3557092977727	5.38839028950715E-14	7.70648433583877E-11
[truncated: 3,896 more rows]

## Sheet: COL_UP
Gene	Log2FC	P value	adj. P value
[truncated: 350 more rows]

[truncated: 10 more sheets: COL_DOWN, CSA13_FC, CSA13_UP, CSA13_DOWN, CSA131_FC, CSA131_UP, CSA131_DOWN, LL37_FC, LL37_UP, LL37_DOWN]
