# Supplementary material for: Ceragenins and Antimicrobial Peptides Kill Bacteria through Distinct Mechanisms
Source: mBio. 2022 Jan 25;13(1):e02726-21. doi: 10.1128/mbio.02726-21 (PMC8787472; doi:10.1128/mbio.02726-21)
Supplement: DATA SET S2 [file mbio.02726-21-sd002.xlsx]

## Sheet: COL_UP
Category	Term	Count	%	PValue	Genes	List Total	Pop Hits	Pop Total	Fold Enrichment	Bonferroni	Benjamini	FDR
GOTERM_BP_DIRECT	GO:0045228~slime layer polysaccharide biosynthetic process	10	2.85714285714285	1.38754805935078E-09	WCAL. WCAK. WCAI. WCAF. WCAE. WCAC. WCAD. WCAA. WCAB. WCAM	270	10	3277	12.137037037037	4.31527358957239E-07	4.31527358957239E-07	1.86436258653444E-06
GOTERM_BP_DIRECT	GO:0009103~lipopolysaccharide biosynthetic process	19	5.42857142857142	1.26104176604531E-08	WCAC. CPSG. WCAD. GALU. WCAA. WCAB. WZC. WZXC. WCAL. LPXL. WCAK. WCAJ. WCAI. WCAH. WCAF. UGD. WCAE. CPSB. WCAM	270	48	3277	4.80424382716049	0.0000039218322421819	1.96091804371967E-06	0.0000169438376551589
GOTERM_BP_DIRECT	GO:0009242~colanic acid biosynthetic process	9	2.57142857142857	1.66819713992355E-06	WCAJ. WZB. WCAG. UGD. GMD. GALU. GALE. CPSB. WZC	270	13	3277	8.4025641025641	0.000518675184734473	0.000172921628410871	0.0022414301553808
UP_KEYWORDS	Signal	68	19.4285714285714	0.0000116702611623279	YPEC. LDTC. LDTB. WZA. NRFC. SPY. YMGD. YCBK. YIHF. ACRA. OSMY. YGIM. YHCN. YHHA. IVY. YIIQ. YBJH. RSEB. YGDI. YJBE. YJBF. YJBG. YJBH. LOLA. YGDR. MLIC. YBGS. YAJI. DCRB. PTRA. WCAM. IAP. ECO. YCHO. GSIB. YBHG. RCNB. MLAC. LOIP. BEPA. CPXP. YPFG. MSCK. YDEI. FKPA. YBIO. MLTF. YIAD. DSBA. YHJJ. TAUA. YNCJ. DEGP. SBP. ENDA. DSBD. YEAY. YAAX. YCEI. YJDP. MLTC. PAOA. OMPX. OSMB. CYSP. YCEB. MSCM. SODC	350	482	4139	1.66835803200948	0.00192375154138102	0.00192375154138102	0.0141648220326806
UP_KEYWORDS	Sulfate transport	6	1.71428571428571	0.000023181549159401	SBP. CYSZ. CYSW. CYSU. CYSA. CYSP	350	6	4139	11.8257142857142	0.00381769395199593	0.0019106723103367	0.0281348861080887
UP_KEYWORDS	Lipopolysaccharide biosynthesis	17	4.85714285714285	0.0000786939593760062	WCAC. CPSG. WCAD. WCAA. WCAB. WZXC. WCAL. LPXL. WCAK. WCAJ. WCAI. WCAH. WCAF. WCAE. CPSB. EPTB. WCAM	350	66	4139	3.04601731601731	0.0129010726479541	0.00431898431996879	0.0954794361402555
KEGG_PATHWAY	eco00520:Amino sugar and nucleotide sugar metabolism	12	3.42857142857142	0.000109139763840147	NANE. WCAG. UGD. GMD. GALT. CPSG. GALU. GALE. CPSB. NANK. NANA. WECB	106	45	1564	3.93459119496855	0.00793598007139473	0.00793598007139473	0.113860706099944
GOTERM_MF_DIRECT	GO:0015419~sulfate transmembrane-transporting ATPase activity	5	1.42857142857142	0.000155432638406497	SBP. CYSW. CYSU. CYSA. CYSP	244	5	3186	13.0573770491803	0.0445236841209303	0.0445236841209303	0.206759076672458
KEGG_PATHWAY	eco00550:Peptidoglycan biosynthesis	8	2.28571428571428	0.000371273155361418	MRCB. MURC. MURD. YBJG. MURF. FTSI. BACA. MRAY	106	22	1564	5.36535162950257	0.0267438494226386	0.0134625447671227	0.386854192028451
GOTERM_BP_DIRECT	GO:0071470~cellular response to osmotic stress	5	1.42857142857142	0.000583680024153261	MSCK. YBIO. RCSC. YBDG. MSCM	270	6	3277	10.1141975308641	0.166046375465635	0.0443794615753015	0.781414701331317
UP_KEYWORDS	Transmembrane helix	101	28.8571428571428	0.000656854620063644	YQAE. YJFZ. MRCB. HTPX. YEEE. NANT. YBBP. YGBE. ACRB. BACA. EPTB. ICET. ACRD. PUUP. ACRZ. YAJR. YICG. LACY. RHTB. YBCI. YCCA. HOFN. GLTP. YHHT. YQIK. NUPG. YBJG. YEDA. YHHN. YQJA. YAIY. UHPT. YBDG. MRAY. MLAD. MLAE. GALP. YFGG. RCSC. MSCK. EMRA. YIAD. EMRB. WZC. CCMB. MSCM. YEAI. PSPC. PSPB. YCFT. MZRA. PSPG. YCFJ. MDTC. MGTA. MDTB. MDTG. YGIM. ALX. YPDK. YGHD. WCAD. YNEM. RSEA. RSTB. WCAJ. SPPA.…	350	892	4139	1.33901024983984	0.102746298150051	0.0267401344124419	0.794401303313863
UP_KEYWORDS	Cell membrane	115	32.8571428571428	0.000914736700514122	YQAE. MRCB. HTPX. YEEE. NANT. YGBE. YBBP. ACRB. BACA. ACRA. EPTB. ICET. ACRD. PUUP. ACRZ. YAJR. YICG. LACY. RHTB. YBCI. GLTP. YCCA. HOFN. YHHT. YQIK. NUPG. YBJG. YGDI. YEDA. YGDR. YAJI. YHHN. YQJA. YAIY. UHPT. MLAF. YBDG. MRAY. MLAD. MLAE. GALP. RCSC. MSCK. CLSB. EMRA. YIAD. EMRB. WZC. DEGP. CCMB. MSCM. PSPD. YEAI. PSPC. PSPB. PSPA. YCFT. MZRA. PSPG. MDTC. MGTA. MDTB. MDTG. ALX. YPDK. YGHD. WCAD.…	350	1052	4139	1.29273492667028	0.140152842208297	0.0297486582135081	1.10469820622398
UP_KEYWORDS	Cell wall biogenesis/degradation	14	4	0.00116330729046747	MLTF. FTSI. MRAY. LDTC. LDTB. MRCB. FTSW. MURC. MURD. YBJG. MURF. YCEG. BACA. MLTC	350	60	4139	2.75933333333333	0.174740532064836	0.0315026889873962	1.40294786494664
UP_KEYWORDS	Peptidoglycan synthesis	11	3.14285714285714	0.00135908725795941	MRCB. FTSW. MURC. MURD. YBJG. MURF. FTSI. BACA. MRAY. LDTC. LDTB	350	40	4139	3.25207142857142	0.201006064234746	0.0315490256237167	1.63727492701476
UP_KEYWORDS	Membrane	125	35.7142857142857	0.00140278573088612	YQAE. YJFZ. MRCB. HTPX. YEEE. WZA. NANT. YGBE. YBBP. ACRB. BACA. ACRA. EPTB. ICET. ACRD. PUUP. ACRZ. YAJR. YICG. LACY. RHTB. YBCI. GLTP. HOFN. YCCA. YHHT. YQIK. YBJG. NUPG. YGDI. YEDA. YGDR. YAJI. YHHN. YQJA. YAIY. UHPT. MLAF. YBDG. MRAY. MLAD. MLAE. LOIP. GALP. YFGG. RCSC. MSCK. CLSB. EMRA. YIAD. EMRB. WZC. DEGP. CCMB. OMPX. MSCM. PSPD. YEAI. PSPC. PSPB. PSPA. YCFT. MZRA. PSPG. YCFJ. MDTC. MGTA.…	350	1174	4139	1.25912630810416	0.206754198823	0.0285376522308637	1.6895073772336
GOTERM_CC_DIRECT	GO:0005886~plasma membrane	110	31.4285714285714	0.00203858746523317	YQAE. MRCB. HTPX. YEEE. NANT. YBBP. YGBE. ACRB. ACRA. BACA. EPTB. ICET. ACRD. PUUP. ACRZ. YAJR. YICG. LACY. FADE. RHTB. YBCI. GLTP. YCCA. HOFN. YHHT. YQIK. NUPG. YBJG. YGDI. YEDA. YGDR. YAJI. YHHN. YQJA. YAIY. UHPT. YBDG. MRAY. MLAD. MLAE. GALP. RCSC. MSCK. CLSB. YIAD. EMRB. WZC. DEGP. CCMB. MSCM. PSPD. YEAI. PSPC. PSPB. YCFT. PSPG. MDTC. MGTA. MDTB. ALX. YPDK. YGHD. WCAD. YNEM. RSEA. RSTB. WCAJ.…	253	1021	2941	1.25239534982753	0.0727246498147006	0.0727246498147006	1.8156623842638
UP_KEYWORDS	Transmembrane	103	29.4285714285714	0.00160193331972616	YQAE. YJFZ. MRCB. HTPX. YEEE. WZA. NANT. YBBP. YGBE. ACRB. BACA. EPTB. ICET. ACRD. PUUP. ACRZ. YAJR. YICG. LACY. RHTB. YBCI. YCCA. HOFN. GLTP. YHHT. YQIK. NUPG. YBJG. YEDA. YHHN. YQJA. YAIY. UHPT. YBDG. MRAY. MLAD. MLAE. GALP. YFGG. RCSC. MSCK. EMRA. YIAD. EMRB. WZC. CCMB. OMPX. MSCM. YEAI. PSPC. PSPB. YCFT. MZRA. PSPG. YCFJ. MDTC. MGTA. MDTB. MDTG. YGIM. ALX. YPDK. YGHD. WCAD. YNEM. RSEA. RSTB. …	350	936	4139	1.30133394383394	0.232434096019834	0.028964572808413	1.92722482522476
GOTERM_MF_DIRECT	GO:0005548~phospholipid transporter activity	4	1.14285714285714	0.00165534720497205	MLAF. MLAB. MLAD. MLAE	244	4	3186	13.0573770491803	0.384560486401295	0.215500469344496	2.1817526689012
KEGG_PATHWAY	eco00071:Fatty acid degradation	6	1.71428571428571	0.00216670928771429	YIAY. FADB. FADA. FADE. FADJ. FADI	106	15	1564	5.90188679245283	0.146441655424258	0.0514117572770378	2.23861311195938
GOTERM_BP_DIRECT	GO:0009271~phage shock	4	1.14285714285714	0.00205647062444074	PSPD. PSPB. PSPA. PSPG	270	4	3277	12.137037037037	0.472824035550413	0.120185489769789	2.72809412599717
GOTERM_BP_DIRECT	GO:0015914~phospholipid transport	4	1.14285714285714	0.00205647062444074	MLAF. MLAB. MLAC. MLAE	270	4	3277	12.137037037037	0.472824035550413	0.120185489769789	2.72809412599717
KEGG_PATHWAY	eco00281:Geraniol degradation	4	1.14285714285714	0.00266442381699354	FADB. FADA. FADJ. FADI	106	5	1564	11.8037735849056	0.176969911110757	0.047524248207035	2.74640083735747
UP_KEYWORDS	Stress response	23	6.57142857142857	0.00260162628985104	PSPD. PSPC. PSPB. ACRZ. RPOE. PSPA. YPDK. YHBO. SRKA. YNEM. CSPA. PSPG. DEGP. HTPX. LOIP. SPY. RMF. BAES. CPXP. HSLJ. RAIA. YGGX. YPFM	350	139	4139	1.95677286742034	0.349378816878968	0.0420721055628949	3.11258353695682
UP_KEYWORDS	Periplasm	27	7.71428571428571	0.00276133054781406	ECO. YCHO. GSIB. YBHG. RCNB. MLAC. LDTC. LDTB. SPY. BEPA. CPXP. OSMY. YHCN. FKPA. YHJJ. DSBA. IVY. TAUA. RSEB. SBP. ENDA. YCEI. LOLA. CYSP. DCRB. PTRA. SODC	350	175	4139	1.8245387755102	0.366344443778364	0.0406288399886917	3.30072596658416
UP_KEYWORDS	Cell inner membrane	97	27.7142857142857	0.00349019998479064	PSPD. YEAI. PSPC. PSPB. PSPA. YCFT. MZRA. PSPG. MRCB. HTPX. YEEE. NANT. MDTC. YGBE. MDTB. MGTA. MDTG. ACRB. ACRA. BACA. EPTB. ICET. ACRD. PUUP. ALX. ACRZ. YPDK. YGHD. YAJR. WCAD. YNEM. YICG. LACY. YBCI. GLTP. YCCA. YHHT. RSEA. YQIK. RSTB. WCAJ. SPPA. NUPG. RSEC. YBJG. TOLA. YEDA. LOLD. MODF. YBHN. YQJA. FTSL. YAIY. FTSI. UHPT. MLAF. YBDG. ENVZ. MRAY. MLAD. YADH. MLAE. LPXL. FTSW. YDHC. SBMA. OPGB…	350	892	4139	1.28598014093529	0.438357816159489	0.0469369261078762	4.15513458293231
KEGG_PATHWAY	eco00920:Sulfur metabolism	8	2.28571428571428	0.00418101338562662	SBP. CYSH. CYSW. CYSU. CYSD. TAUA. CYSA. CYSP	106	32	1564	3.68867924528301	0.263505722581111	0.0593374039447204	4.27901445128369
GOTERM_MF_DIRECT	GO:0005543~phospholipid binding	4	1.14285714285714	0.00390521905484136	PSPA. MLAC. MLAD. MLAE	244	5	3186	10.4459016393442	0.682243289312745	0.317611691988617	5.07654961426773
UP_KEYWORDS	Exopolysaccharide synthesis	4	1.14285714285714	0.00522643382449566	WCAJ. WZA. WZB. WZC	350	5	4139	9.46057142857142	0.578789681767896	0.0643459370416573	6.16258387492381
UP_KEYWORDS	Cell shape	11	3.14285714285714	0.00571276551838865	MRCB. FTSW. MURC. MURD. YBJG. MURF. FTSI. BACA. MRAY. LDTC. LDTB	350	48	4139	2.71005952380952	0.61144053323709	0.0652929134901327	6.71792654723472
GOTERM_BP_DIRECT	GO:0008360~regulation of cell shape	11	3.14285714285714	0.00543239248154149	MRCB. FTSW. MURC. MURD. YBJG. MURF. FTSI. BACA. MRAY. LDTC. LDTB	270	49	3277	2.72464096749811	0.816231725386532	0.245987713006248	7.05764106837279
GOTERM_BP_DIRECT	GO:0071555~cell wall organization	14	4	0.00557815605259504	MLTF. FTSI. MRAY. LDTC. LDTB. MRCB. FTSW. MURC. MURD. YBJG. MURF. YCEG. BACA. MLTC	270	73	3277	2.32765093860984	0.824420458716022	0.220048313594996	7.24049949374003
GOTERM_CC_DIRECT	GO:0042597~periplasmic space	17	4.85714285714285	0.00973617912289304	YHCN. YCHO. YBHG. YHJJ. TAUA. MLAC. LDTC. LDTB. ENDA. OPGB. YCEI. PAOA. PAOC. PAOB. OSMY. DCRB. SODC	253	100	2941	1.97616600790513	0.303720255705182	0.165566213354937	8.41026964615427
GOTERM_MF_DIRECT	GO:0016757~transferase activity. transferring glycosyl groups	6	1.71428571428571	0.00715347810293408	WCAL. WCAJ. WCAE. WCAA. LDTC. LDTB	244	17	3186	4.60848601735776	0.877971635255623	0.408962280742502	9.11635910328295
UP_KEYWORDS	Capsule biogenesis/degradation	4	1.14285714285714	0.00980268634807747	RCSA. RCSC. CPSG. CPSB	350	6	4139	7.88380952380952	0.803171617334196	0.102696872229764	11.2702752823908
GOTERM_CC_DIRECT	GO:0030288~outer membrane-bounded periplasmic space	21	6	0.0153443531502234	ECO. FKPA. GSIB. DSBA. IVY. RCNB. MLAC. MARB. DEGP. RSEB. SBP. SPY. BEPA. CPXP. LOLA. ACRA. CYSP. OSMY. PTRA. SODC. IAP	253	141	2941	1.73130939365907	0.435684594106237	0.173631091325899	12.9639117974479
GOTERM_MF_DIRECT	GO:0015307~drug:proton antiporter activity	4	1.14285714285714	0.0121799244939816	MDTC. MDTB. ACRB. ACRD	244	7	3186	7.46135831381733	0.972419032724088	0.512334650269383	15.0553424760913
GOTERM_BP_DIRECT	GO:0045226~extracellular polysaccharide biosynthetic process	5	1.42857142857142	0.0129541639043005	YJBE. YJBF. YJBG. YJBH. WZC	270	12	3277	5.05709876543209	0.982665682174451	0.397629986204748	16.0706077323586
COG_ONTOLOGY	Cell envelope biogenesis. outer membrane	9	2.57142857142857	0.0254627467646025	WAAH. OPGB. FTSI. UGD. WCAA. GALE. YBDG. RHSB. RHSA	60	40	630	2.3625	0.433022534663678	0.433022534663678	18.2791638542918
GOTERM_BP_DIRECT	GO:0006855~drug transmembrane transport	6	1.71428571428571	0.016005732098366	MDTC. MDTB. MDTG. ACRB. ACRA. ACRD	270	19	3277	3.83274853801169	0.993382578290572	0.427396085814422	19.4908069449737
GOTERM_BP_DIRECT	GO:0042493~response to drug	7	2	0.0163634905618063	YQJA. FPR. DSBD. FTSI. ACRB. ACRR. ACRD	270	26	3277	3.26766381766381	0.994090196568759	0.401371618075809	19.8832201061551
GOTERM_CC_DIRECT	GO:0016021~integral component of membrane	73	20.8571428571428	0.0263152964037793	YQAE. YEAI. PSPC. PSPB. YCFT. PSPG. YJFZ. YCFJ. YEEE. HTPX. NANT. YBBP. YGBE. MDTG. BACA. EPTB. ACRD. ALX. ACRZ. YPDK. YGHD. WCAD. YNEM. YICG. LACY. RHTB. YBCI. GLTP. YCCA. HOFN. RSEA. RSTB. YQIK. WCAJ. RSEC. YBJG. TOLA. YEDA. YHHN. YBHN. YQJA. YAIY. UHPT. YBDG. MRAY. YTJA. MLAD. YADH. YDHC. SBMA. OPGC. OPGB. YFGG. RCSC. MSCK. LSPA. YBIO. EMRA. YIAD. EMRB. WZXC. CYSW. YCEG. CYSU. YCEJ. DSBD. BAES…	253	687	2941	1.23520950917951	0.627197468387736	0.218606645767733	21.2942367056026
UP_KEYWORDS	Coiled coil	8	2.28571428571428	0.0243325869871145	MSCK. RSEA. PSPB. PSPA. FTSL. EMRA. YBHG. ACRA	350	35	4139	2.70302040816326	0.982828944624909	0.224333899093197	25.8447732822123
GOTERM_MF_DIRECT	GO:0004222~metalloendopeptidase activity	5	1.42857142857142	0.0230372654677441	LOIP. HTPX. BEPA. YHJJ. PTRA	244	15	3186	4.35245901639344	0.99891793468187	0.679587896645119	26.6793106371586
KEGG_PATHWAY	eco01503:Cationic antimicrobial peptide (CAMP) resistance	7	2	0.0296030375676805	DEGP. MARA. DSBA. ACRB. ACRA. EPTB. LDTC	106	36	1564	2.86897274633123	0.888491422779949	0.30622595903826	26.9232874546374
KEGG_PATHWAY	eco00280:Valine. leucine and isoleucine degradation	4	1.14285714285714	0.0326573066215701	FADB. FADA. FADJ. FADI	106	11	1564	5.36535162950257	0.911413822422224	0.292667344037821	29.2887179640529
GOTERM_BP_DIRECT	GO:0009252~peptidoglycan biosynthetic process	9	2.57142857142857	0.0276531083536036	MRCB. FTSW. MURC. MURD. YBJG. MURF. FTSI. BACA. MRAY	270	45	3277	2.4274074074074	0.999836919289873	0.547443337335259	31.3941109783154
GOTERM_MF_DIRECT	GO:0003857~3-hydroxyacyl-CoA dehydrogenase activity	3	0.857142857142857	0.0313611240772757	FADB. FADJ. FADI	244	4	3186	9.79303278688524	0.999911806755458	0.736502515034488	34.5745085197968
KEGG_PATHWAY	eco00730:Thiamine metabolism	4	1.14285714285714	0.0414620041920841	THIF. THIH. THIG. THIC	106	12	1564	4.91823899371069	0.954555504440433	0.320506728067031	35.7253918211354
KEGG_PATHWAY	eco00362:Benzoate degradation	4	1.14285714285714	0.0414620041920841	FADB. FADA. FADJ. FADI	106	12	1564	4.91823899371069	0.954555504440433	0.320506728067031	35.7253918211354
UP_KEYWORDS	Galactose metabolism	3	0.857142857142857	0.0379380671368089	GALT. GALE. GALR	350	4	4139	8.86928571428571	0.998307611499023	0.312978082682682	37.4664733451975
GOTERM_BP_DIRECT	GO:0006972~hyperosmotic response	3	0.857142857142857	0.0360455397530581	OSMC. CPSB. KATE	270	4	3277	9.10277777777777	0.999988995334661	0.613812626781255	38.937121380723
UP_KEYWORDS	Palmitate	14	4	0.0400215229969047	YIAD. LOIP. WZA. YGDI. YJBF. YEAY. YJBH. ACRA. MLTC. YGDR. MLIC. OSMB. YAJI. YCEB	350	91	4139	1.81934065934065	0.998816558313624	0.312303129585292	39.0906073365952
UP_KEYWORDS	Lipoprotein	14	4	0.0400215229969047	YIAD. LOIP. WZA. YGDI. YJBF. YEAY. YJBH. ACRA. MLTC. YGDR. MLIC. OSMB. YAJI. YCEB	350	91	4139	1.81934065934065	0.998816558313624	0.312303129585292	39.0906073365952
KEGG_PATHWAY	eco00051:Fructose and mannose metabolism	7	2	0.0469391209765986	WCAG. RHAA. GMD. FBAB. CPSG. FBP. CPSB	106	40	1564	2.58207547169811	0.970090651898527	0.322911844895702	39.4571778325521
KEGG_PATHWAY	eco01212:Fatty acid metabolism	5	1.42857142857142	0.0473100787555366	FADB. FADA. FADE. FADJ. FADI	106	21	1564	3.51302785265049	0.970928685926036	0.297984879605672	39.7026959103999
UP_KEYWORDS	Antibiotic resistance	11	3.14285714285714	0.0436638668382864	MRCB. ACRZ. YBJG. EMRA. MARA. MDTG. EMRB. ACRA. BACA. MARR. MARB	350	65	4139	2.00127472527472	0.999367961950375	0.321393423066919	41.8372771203889
UP_KEYWORDS	Lipid degradation	4	1.14285714285714	0.0456284251031822	FADB. FADA. FADJ. FADI	350	10	4139	4.73028571428571	0.999549819370513	0.319748762981405	43.2710996562467
GOTERM_MF_DIRECT	GO:0015238~drug transmembrane transporter activity	5	1.42857142857142	0.0431425287230744	ACRZ. EMRA. ACRB. ACRA. ACRD	244	18	3186	3.62704918032786	0.999997555191146	0.801147702223009	44.4117447237898
KEGG_PATHWAY	eco01040:Biosynthesis of unsaturated fatty acids	3	0.857142857142857	0.0560606787326879	TESB. FADB. FADJ	106	6	1564	7.37735849056603	0.985177629292511	0.318101416560824	45.2394313583407
GOTERM_BP_DIRECT	GO:0055085~transmembrane transport	15	4.28571428571428	0.0489707119013783	MSCK. YQJA. YBIO. UHPT. YAJR. EMRB. YHHT. YDHC. NANT. YEDA. DSBD. YBHS. ICET. YBHR. MSCM	270	106	3277	1.71750524109014	0.999999834689537	0.699163314345659	49.0663500348029
GOTERM_MF_DIRECT	GO:0016903~oxidoreductase activity. acting on the aldehyde or oxo group of donors	3	0.857142857142857	0.0496650607589818	PAOA. PAOC. PAOB	244	5	3186	7.83442622950819	0.999999670487368	0.809557636341679	49.2506616335633
KEGG_PATHWAY	eco01100:Metabolic pathways	55	15.7142857142857	0.0634479192545922	THRA. CPSG. GLDA. GLPK. GUDD. YIAY. UGD. DXR. NANK. THIF. ARGC. THIH. THIG. TREF. MALZ. FADB. FADA. LACZ. FADE. GLCE. GLCD. MURC. MURD. MURF. PSD. WCAG. OTSB. THIC. ADD. PHEA. LPXC. FBAB. MRAY. ZWF. LPXL. GDHA. GALE. WECB. FADJ. FADI. CLSB. CYSH. GMD. GALT. CYSD. GALU. FBP. BTUR. HISG. HISC. HISD. CPSB. PAOA. PAOC. PAOB	106	685	1564	1.1846853050544	0.991647218623986	0.328850517684577	49.551040806971
UP_KEYWORDS	Thiamine biosynthesis	4	1.14285714285714	0.0589261062475162	THIF. THIH. THIG. THIC	350	11	4139	4.30025974025974	0.999955545598576	0.379477053490991	52.1550391843495
GOTERM_BP_DIRECT	GO:0009229~thiamine diphosphate biosynthetic process	4	1.14285714285714	0.0550481444994045	THIF. THIH. THIG. THIC	270	11	3277	4.41346801346801	0.999999977488152	0.715721736994466	53.2700738061322
UP_KEYWORDS	Lipid metabolism	11	3.14285714285714	0.0616479829777854	YEGS. CLSC. CLSB. PSD. LPXC. FADB. FADA. EPTB. FADE. FADJ. FADI	350	69	4139	1.88525879917184	0.999972435148451	0.379497638034601	53.8079761081117
UP_KEYWORDS	Metalloprotease	6	1.71428571428571	0.0624379499517028	FRVX. LOIP. HTPX. BEPA. YHJJ. PTRA	350	26	4139	2.72901098901098	0.99997601148876	0.37030451685963	54.2777985342905
UP_KEYWORDS	Ion channel	4	1.14285714285714	0.0738165598168917	CLCB. YBIO. YBDG. MSCM	350	12	4139	3.94190476190476	0.999996801053838	0.409741900102953	60.5762898396729
GOTERM_CC_DIRECT	GO:0005887~integral component of plasma membrane	38	10.8571428571428	0.101229451191271	YQJA. FTSL. UHPT. FTSI. MZRA. ENVZ. FTSW. LPXL. NANT. SBMA. NRFC. MDTC. MDTB. MGTA. GALP. MDTG. RCSC. ACRB. YBHS. ICET. YBHR. YGIM. YJEM. PUUP. YBIO. MNGA. YAJR. WZC. LACY. YHHT. CCMB. CYSZ. NUPG. SPPA. DSBD. TOLA. NUPX. MSCM	253	352	2941	1.25491825368307	0.980724448319829	0.546056958326614	61.6464434382342
GOTERM_BP_DIRECT	GO:0000103~sulfate assimilation	4	1.14285714285714	0.0690794713645268	CYSZ. CYSW. CYSU. CYSD	270	12	3277	4.04567901234567	0.999999999785305	0.773298325493029	61.7793632802584
GOTERM_BP_DIRECT	GO:0009228~thiamine biosynthetic process	4	1.14285714285714	0.0690794713645268	THIF. THIH. THIG. THIC	270	12	3277	4.04567901234567	0.999999999785305	0.773298325493029	61.7793632802584
GOTERM_BP_DIRECT	GO:0006508~proteolysis	7	2	0.0697542371575453	MRCB. DEGP. HTPX. CLPA. LDTC. PTRA. LDTB	270	36	3277	2.35997942386831	0.999999999828649	0.754745037188911	62.1499281698995
GOTERM_MF_DIRECT	GO:0008381~mechanically-gated ion channel activity	3	0.857142857142857	0.0708115452935574	MSCK. YBIO. YBDG	244	6	3186	6.52868852459016	0.999999999548752	0.883737010388054	62.3898302514119
GOTERM_MF_DIRECT	GO:0004300~enoyl-CoA hydratase activity	3	0.857142857142857	0.0708115452935574	FADB. FADJ. FADI	244	6	3186	6.52868852459016	0.999999999548752	0.883737010388054	62.3898302514119
GOTERM_MF_DIRECT	GO:0016829~lyase activity	4	1.14285714285714	0.0708318382981207	GUDX. THIH. YCEG. THIC	244	13	3186	4.01765447667087	0.99999999955163	0.858697869959063	62.400765468532
GOTERM_BP_DIRECT	GO:0009266~response to temperature stimulus	3	0.857142857142857	0.080747327151494	DEGP. HTPX. RPOE	270	6	3277	6.06851851851851	0.999999999995751	0.785674530968989	67.7375484549227
GOTERM_BP_DIRECT	GO:0071236~cellular response to antibiotic	3	0.857142857142857	0.080747327151494	DSBA. MLTC. MARR	270	6	3277	6.06851851851851	0.999999999995751	0.785674530968989	67.7375484549227
COG_ONTOLOGY	Energy production and conversion	6	1.71428571428571	0.139377059262058	YIAY. GLDA. PAOC. PAOB. YQHD. YHBW	60	30	630	2.1	0.963196916611505	0.808158702599011	69.109595149399
KEGG_PATHWAY	eco00380:Tryptophan metabolism	3	0.857142857142857	0.118008996211404	FADB. KATE. FADJ	106	9	1564	4.91823899371069	0.999895556036557	0.50596211110548	73.0376041132579
KEGG_PATHWAY	eco00340:Histidine metabolism	3	0.857142857142857	0.118008996211404	HISG. HISC. HISD	106	9	1564	4.91823899371069	0.999895556036557	0.50596211110548	73.0376041132579
GOTERM_BP_DIRECT	GO:0006790~sulfur compound metabolic process	4	1.14285714285714	0.101333552091072	SBP. CYSH. CYSD. CYSP	270	14	3277	3.46772486772486	0.999999999999996	0.842135067479337	76.2024587640455
GOTERM_BP_DIRECT	GO:0019262~N-acetylneuraminate catabolic process	3	0.857142857142857	0.107076232730835	NANE. NANK. NANA	270	7	3277	5.2015873015873	0.999999999999999	0.843357679050166	78.1665051307065
GOTERM_BP_DIRECT	GO:0006166~purine ribonucleoside salvage	3	0.857142857142857	0.107076232730835	PAOA. PAOC. PAOB	270	7	3277	5.2015873015873	0.999999999999999	0.843357679050166	78.1665051307065
GOTERM_BP_DIRECT	GO:0046618~drug export	3	0.857142857142857	0.107076232730835	MDTC. ACRB. ACRD	270	7	3277	5.2015873015873	0.999999999999999	0.843357679050166	78.1665051307065
GOTERM_BP_DIRECT	GO:0033499~galactose catabolic process via UDP-galactose	3	0.857142857142857	0.107076232730835	GALT. GALU. GALE	270	7	3277	5.2015873015873	0.999999999999999	0.843357679050166	78.1665051307065
GOTERM_BP_DIRECT	GO:0046677~response to antibiotic	12	3.42857142857142	0.109289500945542	MRCB. ACRZ. SBMA. YBJG. EMRA. MARA. MDTG. EMRB. ACRA. BACA. MLAB. MARB	270	89	3277	1.63645443196005	0.999999999999999	0.834650195115922	78.8825549480608
UP_KEYWORDS	Zinc	21	6	0.124943323188078	THIF. SSNA. LPXC. RHAA. YHJJ. GALT. GLDA. GLPK. HTPX. YBDR. YCBL. LOIP. BEPA. HISD. NANK. YQHD. THIC. PTRA. SODC. ADD. IAP	350	181	4139	1.37204419889502	0.999999999727121	0.585581812427887	80.211342587572
KEGG_PATHWAY	eco01130:Biosynthesis of antibiotics	18	5.14285714285714	0.143867427207725	PHEA. ARGC. THRA. FBAB. FADB. CYSD. FADA. GALU. FBP. GLCE. ZWF. GLCD. YIAY. HISC. DXR. KATE. FADJ. FADI	106	194	1564	1.36899435907411	0.999988101437048	0.555113110027477	80.2363269453694
GOTERM_BP_DIRECT	GO:0006979~response to oxidative stress	7	2	0.114941287739036	DEGP. RSEC. YHBO. CLPA. OSMC. CYSD. KATE	270	41	3277	2.07217705510388	1	0.836061189928198	80.61362410966
UP_KEYWORDS	Phospholipid biosynthesis	4	1.14285714285714	0.126855680775498	YEGS. CLSC. CLSB. PSD	350	15	4139	3.1535238095238	0.999999999809806	0.577211758455457	80.7299385823997
GOTERM_MF_DIRECT	GO:0008237~metallopeptidase activity	4	1.14285714285714	0.117399549232503	FRVX. LOIP. BEPA. PTRA	244	16	3186	3.26434426229508	0.999999999999999	0.952604053011317	81.0392762010562
UP_KEYWORDS	Protease	10	2.85714285714285	0.158329367951132	DEGP. FRVX. LSPA. LOIP. HTPX. SPPA. BEPA. YHJJ. IAP. PTRA	350	73	4139	1.61996086105675	0.999999999999554	0.651232902722452	87.65897159649
GOTERM_MF_DIRECT	GO:0008692~3-hydroxybutyryl-CoA epimerase activity	2	0.571428571428571	0.14674719953216	FADB. FADJ	244	2	3186	13.0573770491803	1	0.972036089972275	87.9133307823192
KEGG_PATHWAY	eco00592:alpha-Linolenic acid metabolism	2	0.571428571428571	0.188299877777763	FADA. FADI	106	3	1564	9.83647798742138	0.999999756847001	0.637708085297505	88.6687605443128
KEGG_PATHWAY	eco00903:Limonene and pinene degradation	2	0.571428571428571	0.188299877777763	FADB. FADJ	106	3	1564	9.83647798742138	0.999999756847001	0.637708085297505	88.6687605443128
KEGG_PATHWAY	eco00930:Caprolactam degradation	2	0.571428571428571	0.188299877777763	FADB. FADJ	106	3	1564	9.83647798742138	0.999999756847001	0.637708085297505	88.6687605443128
GOTERM_MF_DIRECT	GO:0016887~ATPase activity	9	2.57142857142857	0.15183130198053	MUTL. CLPA. MLAF. YBHF. YADG. LOLD. WZC. YBBA. MODF	244	69	3186	1.7031361368496	1	0.968140756120069	88.837844917987
KEGG_PATHWAY	eco00052:Galactose metabolism	5	1.42857142857142	0.19011422395471	MALZ. GALT. GALU. LACZ. GALE	106	34	1564	2.16981132075471	0.99999979349274	0.617894351496291	88.9303620186239
GOTERM_BP_DIRECT	GO:0006012~galactose metabolic process	2	0.571428571428571	0.157459229476846	GALE. GALR	270	2	3277	12.137037037037	1	0.911258602089179	89.9951346137841
GOTERM_BP_DIRECT	GO:0030162~regulation of proteolysis	2	0.571428571428571	0.157459229476846	CPXP. YCCA	270	2	3277	12.137037037037	1	0.911258602089179	89.9951346137841
GOTERM_BP_DIRECT	GO:0042351~'de novo' GDP-L-fucose biosynthetic process	2	0.571428571428571	0.157459229476846	WCAG. GMD	270	2	3277	12.137037037037	1	0.911258602089179	89.9951346137841
COG_ONTOLOGY	Amino acid transport and metabolism / Coenzyme metabolism	2	0.571428571428571	0.255829599872203	CYSH. CYSD	60	3	630	6.99999999999999	0.998497575638745	0.88546693780983	90.0993379081354
GOTERM_BP_DIRECT	GO:0006970~response to osmotic stress	4	1.14285714285714	0.158398617540008	RPOE. OTSB. YBDG. OSMY	270	17	3277	2.8557734204793	1	0.90287996686225	90.1439812845658
UP_KEYWORDS	Glycosyltransferase	8	2.28571428571428	0.177396233524635	MRCB. HISG. WCAL. WAAH. WCAJ. FTSI. LDTC. LDTB	350	55	4139	1.72010389610389	0.999999999999989	0.683604080720497	90.6554789172583
GOTERM_MF_DIRECT	GO:0005351~sugar:proton symporter activity	3	0.857142857142857	0.174026660313116	NANT. MNGA. LACY	244	10	3186	3.91721311475409	1	0.97611805033088	92.1582889965041
UP_KEYWORDS	Phospholipid metabolism	4	1.14285714285714	0.189610889072407	YEGS. CLSC. CLSB. PSD	350	18	4139	2.6279365079365	0.999999999999999	0.697658299775946	92.2072064137665
COG_ONTOLOGY	Defense mechanisms	4	1.14285714285714	0.286010417018089	YBHF. YADG. YBHS. YBHR	60	20	630	2.1	0.999395743596513	0.843214709375026	92.8395128771878
UP_KEYWORDS	Multifunctional enzyme	7	2	0.20077961538504	PHEA. MRCB. THRA. WCAG. FADB. CCA. FADJ	350	47	4139	1.76127659574468	0.999999999999999	0.708481555671629	93.4153158850603
UP_KEYWORDS	Histidine biosynthesis	3	0.857142857142857	0.203859334174798	HISG. HISC. HISD	350	10	4139	3.54771428571428	1	0.702826371748629	93.7167827870726
UP_KEYWORDS	Purine salvage	3	0.857142857142857	0.203859334174798	PAOA. PAOC. PAOB	350	10	4139	3.54771428571428	1	0.702826371748629	93.7167827870726
UP_KEYWORDS	Fatty acid metabolism	5	1.42857142857142	0.206522430401934	FADB. FADA. FADE. FADJ. FADI	350	28	4139	2.11173469387755	1	0.696627953078944	93.9671996913497
GOTERM_CC_DIRECT	GO:0019867~outer membrane	3	0.857142857142857	0.274812832206103	YCFJ. YEAY. OSMB	253	12	2941	2.90612648221343	0.999993134785775	0.86213870651768	94.4158151931132
GOTERM_CC_DIRECT	GO:0031226~intrinsic component of plasma membrane	3	0.857142857142857	0.274812832206103	EMRA. FTSI. ACRA	253	12	2941	2.90612648221343	0.999993134785775	0.86213870651768	94.4158151931132
KEGG_PATHWAY	eco02010:ABC transporters	15	4.28571428571428	0.242779858086783	GSIB. MLAF. TAUA. CYSA. MLAB. MLAC. MLAD. MLAE. SBP. CCMB. CYSW. CYSU. LOLD. MODF. CYSP	106	170	1564	1.30188679245283	0.999999998475183	0.697053642169473	94.5130763927542
GOTERM_BP_DIRECT	GO:0000105~histidine biosynthetic process	3	0.857142857142857	0.195476071591359	HISG. HISC. HISD	270	10	3277	3.64111111111111	1	0.940304385295641	94.6199606167908
GOTERM_BP_DIRECT	GO:0006635~fatty acid beta-oxidation	3	0.857142857142857	0.195476071591359	FADB. FADA. FADJ	270	10	3277	3.64111111111111	1	0.940304385295641	94.6199606167908
GOTERM_MF_DIRECT	GO:0008808~cardiolipin synthase activity	2	0.571428571428571	0.211866681477686	CLSC. CLSB	244	3	3186	8.70491803278688	1	0.987221443934454	95.8001382949533
GOTERM_MF_DIRECT	GO:0019154~glycolate dehydrogenase activity	2	0.571428571428571	0.211866681477686	GLCE. GLCD	244	3	3186	8.70491803278688	1	0.987221443934454	95.8001382949533
GOTERM_MF_DIRECT	GO:0070401~NADP+ binding	2	0.571428571428571	0.211866681477686	WCAG. GMD	244	3	3186	8.70491803278688	1	0.987221443934454	95.8001382949533
GOTERM_MF_DIRECT	GO:0008271~secondary active sulfate transmembrane transporter activity	2	0.571428571428571	0.211866681477686	SBP. CYSP	244	3	3186	8.70491803278688	1	0.987221443934454	95.8001382949533
GOTERM_MF_DIRECT	GO:0060241~lysozyme inhibitor activity	2	0.571428571428571	0.211866681477686	IVY. MLIC	244	3	3186	8.70491803278688	1	0.987221443934454	95.8001382949533
GOTERM_MF_DIRECT	GO:0008270~zinc ion binding	16	4.57142857142857	0.213350817653115	THIF. DGCZ. LPXC. YHJJ. GALT. GLPK. YBDR. HTPX. BEPA. HISD. NANK. YQHD. THIC. SODC. ADD. PTRA	244	157	3186	1.33068810692283	1	0.984013384495329	95.904230429674
GOTERM_BP_DIRECT	GO:0009298~GDP-mannose biosynthetic process	2	0.571428571428571	0.226663341620719	CPSG. CPSB	270	3	3277	8.09135802469135	1	0.95913934232602	96.8371555780961
GOTERM_BP_DIRECT	GO:1901652~response to peptide	2	0.571428571428571	0.226663341620719	YAIW. RCNB	270	3	3277	8.09135802469135	1	0.95913934232602	96.8371555780961
GOTERM_BP_DIRECT	GO:0044874~lipoprotein localization to outer membrane	2	0.571428571428571	0.226663341620719	LOLA. LOLD	270	3	3277	8.09135802469135	1	0.95913934232602	96.8371555780961
GOTERM_BP_DIRECT	GO:0006001~fructose catabolic process	2	0.571428571428571	0.226663341620719	FPR. FBP	270	3	3277	8.09135802469135	1	0.95913934232602	96.8371555780961
GOTERM_BP_DIRECT	GO:0018104~peptidoglycan-protein cross-linking	2	0.571428571428571	0.226663341620719	LDTC. LDTB	270	3	3277	8.09135802469135	1	0.95913934232602	96.8371555780961
GOTERM_BP_DIRECT	GO:0032049~cardiolipin biosynthetic process	2	0.571428571428571	0.226663341620719	CLSC. CLSB	270	3	3277	8.09135802469135	1	0.95913934232602	96.8371555780961
KEGG_PATHWAY	eco00471:D-Glutamine and D-glutamate metabolism	2	0.571428571428571	0.29385729277515	MURC. MURD	106	5	1564	5.90188679245283	0.999999999990685	0.756120637754349	97.3530256201929
GOTERM_BP_DIRECT	GO:0016311~dephosphorylation	6	1.71428571428571	0.243325164022126	YFBR. SIXA. OTSB. FBP. BACA. YBIV	270	41	3277	1.77615176151761	1	0.96439025773413	97.6396360218048
GOTERM_BP_DIRECT	GO:0006810~transport	9	2.57142857142857	0.247076197141554	YBBP. YAJR. YBHF. YADG. TAUA. YBBA. MODF. WZXC. YADH	270	73	3277	1.49634703196347	1	0.961950020837889	97.7920983903321
KEGG_PATHWAY	eco00500:Starch and sucrose metabolism	4	1.14285714285714	0.308019943857691	MALZ. TREF. OTSB. GALU	106	29	1564	2.03513337670787	0.999999999997877	0.756990812671576	97.8575662631829
GOTERM_MF_DIRECT	GO:0016740~transferase activity	4	1.14285714285714	0.254027210513562	LPXL. WCAK. WCAI. WCAC	244	23	3186	2.27084818246614	1	0.991523568570909	97.9801503132852
KEGG_PATHWAY	eco01501:beta-Lactam resistance	3	0.857142857142857	0.317905349356739	FTSI. ACRB. ACRA	106	17	1564	2.60377358490566	0.999999999999257	0.752524079086243	98.1563374235412
GOTERM_MF_DIRECT	GO:0042954~lipoprotein transporter activity	2	0.571428571428571	0.272035200609536	LOLA. LOLD	244	4	3186	6.52868852459016	1	0.99252524596537	98.5411412796206
GOTERM_MF_DIRECT	GO:0050380~undecaprenyl-diphosphatase activity	2	0.571428571428571	0.272035200609536	YBJG. BACA	244	4	3186	6.52868852459016	1	0.99252524596537	98.5411412796206
UP_KEYWORDS	Antioxidant	2	0.571428571428571	0.297061829105997	OSMC. SODC	350	4	4139	5.91285714285714	1	0.828372990623917	98.613785991357
GOTERM_MF_DIRECT	GO:0000287~magnesium ion binding	17	4.85714285714285	0.279605997181528	THIF. YEGS. YIEE. CPSG. GALU. CCA. SRKA. LACZ. FBP. HISG. MURC. GUDD. WCAH. NUDK. OTSB. LYSU. YBIV	244	178	3186	1.24705286424755	1	0.991807776357561	98.7307133613822
UP_KEYWORDS	Nucleotidyltransferase	6	1.71428571428571	0.311664154062509	THIF. GALT. CYSD. CCA. GALU. CPSB	350	44	4139	1.6125974025974	1	0.836749388340377	98.9255942544305
GOTERM_BP_DIRECT	GO:0097264~self proteolysis	2	0.571428571428571	0.290202608907925	RHSB. RHSA	270	4	3277	6.06851851851851	1	0.977791025766204	99.0004951375554
GOTERM_BP_DIRECT	GO:0006465~signal peptide processing	2	0.571428571428571	0.290202608907925	LSPA. SPPA	270	4	3277	6.06851851851851	1	0.977791025766204	99.0004951375554
GOTERM_BP_DIRECT	GO:0009250~glucan biosynthetic process	2	0.571428571428571	0.290202608907925	OPGC. OPGB	270	4	3277	6.06851851851851	1	0.977791025766204	99.0004951375554
GOTERM_BP_DIRECT	GO:0042953~lipoprotein transport	2	0.571428571428571	0.290202608907925	LOLA. LOLD	270	4	3277	6.06851851851851	1	0.977791025766204	99.0004951375554
GOTERM_BP_DIRECT	GO:0051596~methylglyoxal catabolic process	2	0.571428571428571	0.290202608907925	YEAE. GLDA	270	4	3277	6.06851851851851	1	0.977791025766204	99.0004951375554
UP_KEYWORDS	Transferase	52	14.8571428571428	0.323642628778813	THRA. YHHY. LDTC. LDTB. GLPK. MRCB. LACA. FRVR. EPTB. NANK. THIF. ANMK. RSMH. THIG. WCAC. FADA. WCAA. SRKA. WCAB. WCAL. RSTB. WCAK. WCAJ. WCAI. WCAF. WCAE. YEGS. WAAH. FTSI. CCA. ENVZ. MRAY. LPXL. OPGC. OPGB. YJIR. RCSC. FADI. CLSC. DGCZ. CLSB. MNGA. GALT. CYSD. GALU. WZC. BTUR. HISG. HISC. BAES. KPTA. CPSB	350	566	4139	1.08646138313982	1	0.841728683295283	99.1317919684023
GOTERM_CC_DIRECT	GO:0032153~cell division site	4	1.14285714285714	0.411470718203884	FTSW. FTSL. TOLA. FTSI	253	27	2941	1.72214902649685	0.999999996970166	0.939318008035228	99.1435309958764
UP_KEYWORDS	Purine metabolism	3	0.857142857142857	0.333111795235957	PAOA. PAOC. PAOB	350	14	4139	2.53408163265306	1	0.843837621316401	99.2683581991751
GOTERM_CC_DIRECT	GO:0043190~ATP-binding cassette (ABC) transporter complex	8	2.28571428571428	0.42218074526727	CCMB. GSIB. MLAF. LOLD. CYSA. MLAB. MLAC. MLAE	253	72	2941	1.29161176987263	0.999999998464307	0.920879678142291	99.2737380173532
UP_KEYWORDS	Acyltransferase	8	2.28571428571428	0.334374818602957	LPXL. OPGC. LACA. WCAF. YHHY. FADA. WCAB. FADI	350	67	4139	1.41202558635394	1	0.837182827907802	99.2850015243533
GOTERM_BP_DIRECT	GO:0046777~protein autophosphorylation	4	1.14285714285714	0.31459004792787	RSTB. BAES. RCSC. ENVZ	270	24	3277	2.02283950617283	1	0.982593577255525	99.3751626457517
GOTERM_BP_DIRECT	GO:0018106~peptidyl-histidine phosphorylation	4	1.14285714285714	0.31459004792787	RSTB. BAES. RCSC. ENVZ	270	24	3277	2.02283950617283	1	0.982593577255525	99.3751626457517
KEGG_PATHWAY	eco02020:Two-component system	12	3.42857142857142	0.389440169479871	RSTA. RCSA. DEGP. RSTB. MDTC. BAES. MDTB. UHPT. RCSC. ENVZ. ICET. ACRD	106	146	1564	1.21271646420263	0.999999999999999	0.820050556744424	99.4199766249392
UP_KEYWORDS	NADP	10	2.85714285714285	0.346817269367479	ARGC. GDHA. THIH. THRA. FPR. WCAG. GMD. DXR. YQHD. ZWF	350	90	4139	1.31396825396825	1	0.842652020226636	99.4313684674644
GOTERM_MF_DIRECT	GO:0003988~acetyl-CoA C-acyltransferase activity	2	0.571428571428571	0.327627735573369	FADA. FADI	244	5	3186	5.22295081967213	1	0.996066799166804	99.493427889742
GOTERM_MF_DIRECT	GO:0016807~cysteine-type carboxypeptidase activity	2	0.571428571428571	0.327627735573369	LDTC. LDTB	244	5	3186	5.22295081967213	1	0.996066799166804	99.493427889742
GOTERM_MF_DIRECT	GO:0004854~xanthine dehydrogenase activity	2	0.571428571428571	0.327627735573369	PAOC. PAOB	244	5	3186	5.22295081967213	1	0.996066799166804	99.493427889742
GOTERM_MF_DIRECT	GO:0008955~peptidoglycan glycosyltransferase activity	2	0.571428571428571	0.327627735573369	MRCB. FTSI	244	5	3186	5.22295081967213	1	0.996066799166804	99.493427889742
GOTERM_MF_DIRECT	GO:0042802~identical protein binding	24	6.85714285714285	0.329425828918638	YFBR. PSPA. YHBO. YBIH. RHAA. FBAB. GLDA. GALR. NANA. ZWF. MUTL. DEGP. GDHA. MURD. DIAA. HISC. TILS. DXR. CPXP. ACRB. ACRA. GALE. KATE. WECB	244	272	3186	1.15212150433944	1	0.99511811873331	99.5111715674163
UP_KEYWORDS	Carbohydrate metabolism	9	2.57142857142857	0.361121457129695	NANE. ANMK. GALT. FBP. GALE. GALR. NANK. NANA. ZWF	350	80	4139	1.33039285714285	1	0.849765477623477	99.5653856631455
GOTERM_BP_DIRECT	GO:0023014~signal transduction by protein phosphorylation	4	1.14285714285714	0.337867480452819	RSTB. BAES. RCSC. ENVZ	270	25	3277	1.94192592592592	1	0.986074985676034	99.6072216731377
GOTERM_MF_DIRECT	GO:0005215~transporter activity	7	2	0.347908746126161	YHHT. YDHC. TOLA. MDTB. FRVR. MDTG. TAUA	244	63	3186	1.45081967213114	1	0.995690268914165	99.6630742221737
KEGG_PATHWAY	eco00640:Propanoate metabolism	4	1.14285714285714	0.421139667720553	FADB. GLDA. YQHD. FADJ	106	35	1564	1.68625336927223	1	0.837004105594046	99.6675234600278
GOTERM_BP_DIRECT	GO:0060567~negative regulation of DNA-templated transcription. termination	2	0.571428571428571	0.348539149758601	ROF. CSPA	270	5	3277	4.85481481481481	1	0.986420630210072	99.684257973448
GOTERM_BP_DIRECT	GO:0043687~post-translational protein modification	2	0.571428571428571	0.348539149758601	EPMC. IAP	270	5	3277	4.85481481481481	1	0.986420630210072	99.684257973448
UP_KEYWORDS	Isomerase	11	3.14285714285714	0.380210519990941	PHEA. NANE. FKPA. WCAG. RHAA. FADB. CPSG. GALE. TRUA. FADJ. WECB	350	104	4139	1.2507967032967	1	0.86100239188041	99.6992590867986
KEGG_PATHWAY	eco01502:Vancomycin resistance	2	0.571428571428571	0.427221201212447	MURF. MRAY	106	8	1564	3.68867924528301	1	0.829442204433461	99.702228097023
GOTERM_BP_DIRECT	GO:0051301~cell division	7	2	0.354826125841896	FTSW. MURC. MURD. MURF. TOLA. FTSI. MRAY	270	59	3277	1.43998744507219	1	0.985864989544541	99.7228311568436
UP_KEYWORDS	Schiff base	3	0.857142857142857	0.395981097389425	THIG. FBAB. NANA	350	16	4139	2.21732142857142	1	0.868519335938873	99.7800519582257
UP_KEYWORDS	Lipid biosynthesis	6	1.71428571428571	0.397958956181538	YEGS. CLSC. CLSB. PSD. LPXC. EPTB	350	49	4139	1.44804664723032	1	0.863778583158369	99.7886365417463
COG_ONTOLOGY	Secondary metabolites biosynthesis. transport. and catabolism	2	0.571428571428571	0.546733897520731	YBBP. MLAD	60	8	630	2.625	0.999999972472212	0.969242271236246	99.7955896357865
GOTERM_MF_DIRECT	GO:0071972~peptidoglycan L.D-transpeptidase activity	2	0.571428571428571	0.378990973628316	LDTC. LDTB	244	6	3186	4.35245901639344	1	0.997021001045218	99.8241594589055
GOTERM_MF_DIRECT	GO:0016755~transferase activity. transferring amino-acyl groups	2	0.571428571428571	0.378990973628316	LDTC. LDTB	244	6	3186	4.35245901639344	1	0.997021001045218	99.8241594589055
GOTERM_MF_DIRECT	GO:0008106~alcohol dehydrogenase (NADP+) activity	2	0.571428571428571	0.378990973628316	YGHA. YQHD	244	6	3186	4.35245901639344	1	0.997021001045218	99.8241594589055
GOTERM_MF_DIRECT	GO:0008933~lytic transglycosylase activity	2	0.571428571428571	0.378990973628316	MLTF. MLTC	244	6	3186	4.35245901639344	1	0.997021001045218	99.8241594589055
UP_KEYWORDS	Cell cycle	7	2	0.410303542372615	FTSW. MURC. MURD. MURF. FTSL. FTSI. MRAY	350	61	4139	1.35704918032786	1	0.868218751075572	99.8356331095383
UP_KEYWORDS	Cell division	7	2	0.410303542372615	FTSW. MURC. MURD. MURF. FTSL. FTSI. MRAY	350	61	4139	1.35704918032786	1	0.868218751075572	99.8356331095383
GOTERM_CC_DIRECT	GO:0043231~intracellular membrane-bounded organelle	2	0.571428571428571	0.512046942316544	MGTA. LACZ	253	8	2941	2.90612648221343	0.999999999997048	0.947653516365331	99.8408165685607
GOTERM_BP_DIRECT	GO:0015992~proton transport	4	1.14285714285714	0.384208201172229	PUUP. NANT. CYSZ. LACY	270	27	3277	1.79807956104252	1	0.989634887188311	99.8518323313
KEGG_PATHWAY	eco00350:Tyrosine metabolism	2	0.571428571428571	0.465872726837329	HISC. YIAY	106	9	1564	3.27882599580712	1	0.851547974648545	99.8563935133389
GOTERM_MF_DIRECT	GO:0016787~hydrolase activity	4	1.14285714285714	0.404060149007765	NUDG. YHBO. MUTY. YECD	244	30	3186	1.74098360655737	1	0.997680617070341	99.898412004919
GOTERM_BP_DIRECT	GO:0009992~cellular water homeostasis	2	0.571428571428571	0.402097514281044	MSCK. MSCM	270	6	3277	4.04567901234567	1	0.990946328055109	99.900294257845
GOTERM_BP_DIRECT	GO:0070814~hydrogen sulfide biosynthetic process	2	0.571428571428571	0.402097514281044	CYSH. CYSD	270	6	3277	4.04567901234567	1	0.990946328055109	99.900294257845
GOTERM_BP_DIRECT	GO:1900190~regulation of single-species biofilm formation	2	0.571428571428571	0.402097514281044	YCFJ. BSSR	270	6	3277	4.04567901234567	1	0.990946328055109	99.900294257845
GOTERM_BP_DIRECT	GO:0046296~glycolate catabolic process	2	0.571428571428571	0.402097514281044	GLCE. GLCD	270	6	3277	4.04567901234567	1	0.990946328055109	99.900294257845
GOTERM_CC_DIRECT	GO:0009279~cell outer membrane	10	2.85714285714285	0.540128099621779	LOIP. ACRZ. YCHO. WZA. MLTF. YIAD. OMPX. MLTC. HSLJ. MLIC	253	104	2941	1.11774095469747	0.99999999999967	0.94353797728461	99.9065102751736
KEGG_PATHWAY	eco01120:Microbial metabolism in diverse environments	17	4.85714285714285	0.48928856938281	THRA. CYSH. RHAA. FBAB. FADB. CYSD. FADA. FBP. GLCE. ZWF. GLCD. YIAY. PAOA. PAOC. PAOB. FADJ. FADI	106	231	1564	1.08584497263742	1	0.859436459221643	99.9100593350051
UP_KEYWORDS	Glycosidase	5	1.42857142857142	0.439556853394476	MALZ. TREF. ASCB. LACZ. MUTY	350	40	4139	1.47821428571428	1	0.885976764494152	99.9113672353704
GOTERM_CC_DIRECT	GO:0009898~cytoplasmic side of plasma membrane	2	0.571428571428571	0.553971310039435	DSBD. ENVZ	253	9	2941	2.58322353974527	0.999999999999893	0.933841759558197	99.9289484007243
KEGG_PATHWAY	eco01110:Biosynthesis of secondary metabolites	21	6	0.501283547191089	PHEA. ARGC. THRA. FBAB. FADB. CPSG. FADA. FBP. GLCE. ZWF. GLCD. HISG. YIAY. PSD. HISC. HISD. DXR. CPSB. KATE. FADJ. FADI	106	292	1564	1.0611269061773	1	0.858203292613765	99.9298194166816
KEGG_PATHWAY	eco00261:Monobactam biosynthesis	2	0.571428571428571	0.501939198658827	THRA. CYSD	106	10	1564	2.95094339622641	1	0.84810579553414	99.9307765184533
UP_KEYWORDS	Signal-anchor	3	0.857142857142857	0.455997760998463	MRCB. RSEA. MLAD	350	18	4139	1.97095238095238	1	0.892715778789641	99.9382502617137
GOTERM_MF_DIRECT	GO:0008144~drug binding	2	0.571428571428571	0.426445436962965	MRCB. ACRR	244	7	3186	3.73067915690866	1	0.998097507195297	99.9389836331195
GOTERM_MF_DIRECT	GO:0016837~carbon-oxygen lyase activity. acting on polysaccharides	2	0.571428571428571	0.426445436962965	MLTF. MLTC	244	7	3186	3.73067915690866	1	0.998097507195297	99.9389836331195
KEGG_PATHWAY	eco00010:Glycolysis / Gluconeogenesis	4	1.14285714285714	0.51070172318995	YIAY. FBAB. ASCB. FBP	106	40	1564	1.4754716981132	1	0.844877693529469	99.9424837207969
UP_KEYWORDS	Hydrolase	42	12	0.482174913594129	YHBO. LPXC. MLAF. CCA. LDTC. LDTB. MRCB. FRVX. HTPX. YCBL. LOIP. NUDG. WZB. BEPA. NUDK. MGTA. BACA. YECD. LSPA. YFBR. TESB. SSNA. TREF. MALZ. SIXA. YHJJ. FBP. LACZ. CYSA. DEGP. ENDA. YBJG. SPPA. WCAH. OTSB. ASCB. LOLD. YBIV. MUTY. PTRA. IAP. ADD	350	479	4139	1.03691022964509	1	0.905640168337932	99.9660639481982
GOTERM_BP_DIRECT	GO:0016998~cell wall macromolecule catabolic process	2	0.571428571428571	0.451267727872431	MLTF. MLTC	270	7	3277	3.46772486772486	1	0.995169057194802	99.9685262751077
GOTERM_MF_DIRECT	GO:0000155~phosphorelay sensor kinase activity	4	1.14285714285714	0.466362586271388	RSTB. BAES. RCSC. ENVZ	244	33	3186	1.58271236959761	1	0.998903226527867	99.9766487109096
GOTERM_MF_DIRECT	GO:0016810~hydrolase activity. acting on carbon-nitrogen (but not peptide) bonds	2	0.571428571428571	0.470287449805444	YOBB. SSNA	244	8	3186	3.26434426229508	1	0.998704974077335	99.9788347610066
GOTERM_MF_DIRECT	GO:0015562~efflux transmembrane transporter activity	2	0.571428571428571	0.470287449805444	YBHS. YBHR	244	8	3186	3.26434426229508	1	0.998704974077335	99.9788347610066
GOTERM_MF_DIRECT	GO:0016989~sigma factor antagonist activity	2	0.571428571428571	0.470287449805444	RSEA. RSEB	244	8	3186	3.26434426229508	1	0.998704974077335	99.9788347610066
GOTERM_MF_DIRECT	GO:0050660~flavin adenine dinucleotide binding	6	1.71428571428571	0.472424294758946	MDAB. PAOC. PAOB. FADE. GLCE. GLCD	244	59	3186	1.32786885245901	1	0.998436424986125	99.9799437743409
KEGG_PATHWAY	eco00310:Lysine degradation	2	0.571428571428571	0.566991082789289	FADB. FADJ	106	12	1564	2.45911949685534	1	0.878388455416708	99.9839387924916
KEGG_PATHWAY	eco00561:Glycerolipid metabolism	2	0.571428571428571	0.566991082789289	GLPK. GLDA	106	12	1564	2.45911949685534	1	0.878388455416708	99.9839387924916
GOTERM_BP_DIRECT	GO:0010468~regulation of gene expression	2	0.571428571428571	0.49640808909616	BSSR. HHA	270	8	3277	3.03425925925925	1	0.99733135143753	99.9900684687912
GOTERM_BP_DIRECT	GO:0043164~Gram-negative-bacterium-type cell wall biogenesis	2	0.571428571428571	0.49640808909616	LDTC. LDTB	270	8	3277	3.03425925925925	1	0.99733135143753	99.9900684687912
GOTERM_BP_DIRECT	GO:0044011~single-species biofilm formation on inanimate substrate	2	0.571428571428571	0.49640808909616	YHCN. YDEI	270	8	3277	3.03425925925925	1	0.99733135143753	99.9900684687912
GOTERM_BP_DIRECT	GO:0016036~cellular response to phosphate starvation	2	0.571428571428571	0.49640808909616	WAAH. PSIE	270	8	3277	3.03425925925925	1	0.99733135143753	99.9900684687912
UP_KEYWORDS	Copper	3	0.857142857142857	0.539185790054621	YFBR. CUTC. SODC	350	21	4139	1.68938775510204	1	0.934118874848752	99.9917630305708
GOTERM_MF_DIRECT	GO:0008484~sulfuric ester hydrolase activity	2	0.571428571428571	0.51079095820677	OPGB. EPTB	244	9	3186	2.90163934426229	1	0.99907232459642	99.9926607884013
GOTERM_MF_DIRECT	GO:0004721~phosphoprotein phosphatase activity	2	0.571428571428571	0.51079095820677	SIXA. ENVZ	244	9	3186	2.90163934426229	1	0.99907232459642	99.9926607884013
GOTERM_BP_DIRECT	GO:0005975~carbohydrate metabolic process	6	1.71428571428571	0.507910336808945	NANE. ANMK. DIAA. LACZ. GALE. NANA	270	57	3277	1.27758284600389	1	0.997420669401813	99.992719037504
UP_KEYWORDS	Glycerol metabolism	2	0.571428571428571	0.547784218146322	GLPK. GLDA	350	9	4139	2.6279365079365	1	0.934649202131048	99.9934464871514
UP_KEYWORDS	Protein phosphatase	2	0.571428571428571	0.547784218146322	WZB. SIXA	350	9	4139	2.6279365079365	1	0.934649202131048	99.9934464871514
KEGG_PATHWAY	eco00030:Pentose phosphate pathway	3	0.857142857142857	0.609808520330612	FBAB. FBP. ZWF	106	30	1564	1.4754716981132	1	0.898738908970825	99.9945826777603
GOTERM_MF_DIRECT	GO:0005524~ATP binding	34	9.71428571428571	0.532813655465572	YEGS. THRA. CLPA. MLAF. CCA. YADG. YBHF. ENVZ. YBBA. GLPK. SBMA. YBDK. TILS. MGTA. RCSC. RARA. NANK. THIF. ANMK. CYSD. SRKA. WZC. CYSA. BTUR. HISG. MUTL. RSTB. MURC. MURD. MURF. BAES. LYSU. LOLD. MODF	244	433	3186	1.02529057661	1	0.999248119633031	99.9960253979605
KEGG_PATHWAY	eco00053:Ascorbate and aldarate metabolism	2	0.571428571428571	0.623616870047635	GUDD. UGD	106	14	1564	2.10781671159029	1	0.899843889934339	99.9962807469813
UP_KEYWORDS	Disulfide bond	9	2.57142857142857	0.568579850124481	DEGP. LOIP. ECO. DSBD. TOLA. DSBA. IVY. MLIC. SODC	350	96	4139	1.10866071428571	1	0.941036525768139	99.9962991406371
UP_KEYWORDS	Lyase	14	4	0.571272597634035	PHEA. GUDX. THIH. MLTF. GMD. FBAB. FADB. NANA. PSD. GUDD. YCEG. MLTC. FADJ. THIC	350	157	4139	1.05452229299363	1	0.938877923438879	99.9965699831266
KEGG_PATHWAY	eco00540:Lipopolysaccharide biosynthesis	3	0.857142857142857	0.628002631217309	LPXL. LPXC. EPTB	106	31	1564	1.42787583688374	1	0.895216216936734	99.9967090316539
GOTERM_BP_DIRECT	GO:0071468~cellular response to acidic pH	2	0.571428571428571	0.537847741598963	YHCN. CLCB	270	9	3277	2.69711934156378	1	0.998194778404475	99.9968672605932
GOTERM_BP_DIRECT	GO:0006144~purine nucleobase metabolic process	2	0.571428571428571	0.537847741598963	PAOA. PAOB	270	9	3277	2.69711934156378	1	0.998194778404475	99.9968672605932
GOTERM_BP_DIRECT	GO:0006950~response to stress	2	0.571428571428571	0.537847741598963	RSEA. SRKA	270	9	3277	2.69711934156378	1	0.998194778404475	99.9968672605932
GOTERM_BP_DIRECT	GO:0034599~cellular response to oxidative stress	2	0.571428571428571	0.537847741598963	MLTC. YGGX	270	9	3277	2.69711934156378	1	0.998194778404475	99.9968672605932
GOTERM_BP_DIRECT	GO:0019243~methylglyoxal catabolic process to D-lactate via S-lactoyl-glutathione	2	0.571428571428571	0.537847741598963	YCBL. YHBO	270	9	3277	2.69711934156378	1	0.998194778404475	99.9968672605932
UP_KEYWORDS	Allosteric enzyme	4	1.14285714285714	0.576225839394452	GLPK. THRA. FBP. WECB	350	35	4139	1.35151020408163	1	0.937817188857019	99.9970212303722
UP_KEYWORDS	Transport	61	17.4285714285714	0.580352090633962	YBBA. NANT. WZA. NRFC. MDTC. YBBP. MDTB. MDTG. ACRB. ACRA. ICET. ACRD. PUUP. ACRZ. YGHD. YAJR. HYFH. LACY. RHTB. GLTP. NUPG. YEDA. TOLA. LOLA. LOLD. MODF. GSIB. UHPT. MLAF. YBHF. YADG. YBDG. MLAB. YADH. MLAD. MLAE. FTSW. YDHC. SBMA. GALP. YBHS. YBHR. YJEM. MSCK. YBIO. MNGA. EMRA. EMRB. TAUA. CYSA. CLCB. SBP. CCMB. CYSZ. CYSW. YCEJ. DSBD. CYSU. NUPX. CYSP. MSCM	350	723	4139	0.997743528946848	1	0.936410516311754	99.9973548140053
GOTERM_MF_DIRECT	GO:0043024~ribosomal small subunit binding	2	0.571428571428571	0.54820921352842	RMF. RAIA	244	10	3186	2.61147540983606	1	0.999307339704794	99.9974559540979
GOTERM_MF_DIRECT	GO:0004177~aminopeptidase activity	2	0.571428571428571	0.54820921352842	FRVX. IAP	244	10	3186	2.61147540983606	1	0.999307339704794	99.9974559540979
UP_KEYWORDS	Cytochrome c-type biogenesis	2	0.571428571428571	0.585998094144677	CCMB. DSBD	350	10	4139	2.36514285714285	1	0.935783180005518	99.9977558607407
GOTERM_BP_DIRECT	GO:0043093~FtsZ-dependent cytokinesis	3	0.857142857142857	0.549931140435478	FTSW. YQJA. FTSL	270	22	3277	1.6550505050505	1	0.9982816089472	99.9978055599652
UP_KEYWORDS	Oxidoreductase	30	8.57142857142857	0.591528388774185	THRA. GLDA. ZWF. GDHA. YBDR. NRFC. YIAY. UGD. DXR. KATE. YQHD. FADJ. ARGC. CYSH. YGHA. FADB. FADE. GLCE. GLCD. EPMC. WCAG. FPR. DSBD. HISD. OSMC. PAOA. PAOC. YCIK. PAOB. SODC	350	353	4139	1.0050182112505	1	0.935153951393159	99.9980938530602
KEGG_PATHWAY	eco00410:beta-Alanine metabolism	2	0.571428571428571	0.649113791754702	FADB. FADJ	106	15	1564	1.96729559748427	1	0.901405492786712	99.9982115530074
KEGG_PATHWAY	eco00300:Lysine biosynthesis	2	0.571428571428571	0.649113791754702	THRA. MURF	106	15	1564	1.96729559748427	1	0.901405492786712	99.9982115530074
GOTERM_CC_DIRECT	GO:0031234~extrinsic component of cytoplasmic side of plasma membrane	2	0.571428571428571	0.715503120925564	PSPA. LOLD	253	14	2941	1.66064370412196	1	0.979263331809189	99.9987466371935
GOTERM_BP_DIRECT	GO:0009245~lipid A biosynthetic process	3	0.857142857142857	0.574557703394161	LPXL. LPXC. EPTB	270	23	3277	1.58309178743961	1	0.998699123208689	99.9989697055152
GOTERM_BP_DIRECT	GO:0017004~cytochrome complex assembly	2	0.571428571428571	0.575889038267698	CCMB. DSBD	270	10	3277	2.4274074074074	1	0.998506188835763	99.9990121927317
GOTERM_BP_DIRECT	GO:0070301~cellular response to hydrogen peroxide	2	0.571428571428571	0.575889038267698	YHCN. YDEI	270	10	3277	2.4274074074074	1	0.998506188835763	99.9990121927317
GOTERM_BP_DIRECT	GO:0016485~protein processing	2	0.571428571428571	0.575889038267698	YHJJ. PTRA	270	10	3277	2.4274074074074	1	0.998506188835763	99.9990121927317
GOTERM_BP_DIRECT	GO:0007049~cell cycle	4	1.14285714285714	0.577154165135317	MURC. MURD. MURF. MRAY	270	36	3277	1.34855967078189	1	0.998294046706448	99.9990510587816
GOTERM_MF_DIRECT	GO:0008658~penicillin binding	2	0.571428571428571	0.582776329747937	MRCB. FTSI	244	11	3186	2.37406855439642	1	0.999574071855083	99.9991184444589
UP_KEYWORDS	Aminopeptidase	2	0.571428571428571	0.62099123173796	FRVX. IAP	350	11	4139	2.15012987012987	1	0.945556282466801	99.9992317410934
UP_KEYWORDS	Phosphoprotein	12	3.42857142857142	0.624609112860403	RSTA. RSTB. MNGA. BAES. UGD. FRVR. MGTA. RCSC. CPSG. SRKA. ENVZ. WZC	350	138	4139	1.02832298136645	1	0.94424976638485	99.9993161749209
GOTERM_MF_DIRECT	GO:0022857~transmembrane transporter activity	3	0.857142857142857	0.601088101866678	YQJA. YEDA. MDTG	244	26	3186	1.50662042875157	1	0.999636504727835	99.9995150284204
UP_KEYWORDS	Magnesium	21	6	0.635241656698355	YEGS. GUDX. DGCZ. CPSG. CCA. GALU. SRKA. LACZ. FBP. MRAY. HISG. NUDG. GUDD. WCAH. NUDK. OTSB. LYSU. MGTA. DXR. YBIV. PTRA	350	250	4139	0.993359999999999	1	0.946033976803462	99.9995175225285
GOTERM_BP_DIRECT	GO:0061077~chaperone-mediated protein folding	3	0.857142857142857	0.598191126615728	FKPA. SPY. BEPA	270	24	3277	1.51712962962962	1	0.998632119431641	99.9995219701228
GOTERM_MF_DIRECT	GO:0016773~phosphotransferase activity. alcohol group as acceptor	2	0.571428571428571	0.614708724037749	ANMK. KPTA	244	12	3186	2.17622950819672	1	0.999659228183447	99.9996946320034
KEGG_PATHWAY	eco00220:Arginine biosynthesis	2	0.571428571428571	0.715781465820911	ARGC. GDHA	106	18	1564	1.63941299790356	1	0.932863367362445	99.9998017286157
COG_ONTOLOGY	Carbohydrate transport and metabolism	4	1.14285714285714	0.81614935194099	DIAA. TREF. FBAB. CPSG	60	45	630	0.933333333333333	0.999999999999999	0.997990727045373	99.9998248328086
GOTERM_CC_DIRECT	GO:0016020~membrane	15	4.28571428571428	0.77420859414642	WAAH. CLSC. CLSB. YPDK. FBAB. WZC. LACY. MRCB. LPXL. SPPA. BEPA. OPGB. LYSU. ACRB. ACRD	253	191	2941	0.912919313784326	1	0.985527223597138	99.9998426604029
GOTERM_BP_DIRECT	GO:0045892~negative regulation of transcription. DNA-templated	8	2.28571428571428	0.640912615408812	TRER. RSEB. ARGP. CPXP. MARA. ACRR. MARR. MRAZ	270	92	3277	1.05539452495974	1	0.999282083769157	99.999894440029
GOTERM_BP_DIRECT	GO:0009409~response to cold	2	0.571428571428571	0.642864884831305	RAIA. CSPA	270	12	3277	2.02283950617283	1	0.999187962479796	99.9999018958523
GOTERM_MF_DIRECT	GO:0051287~NAD binding	4	1.14285714285714	0.648473648734096	ARGC. HISD. UGD. FADJ	244	43	3186	1.21463972550514	1	0.999798348393592	99.9999099520535
UP_KEYWORDS	Peroxidase	2	0.571428571428571	0.68237553585898	OSMC. KATE	350	13	4139	1.81934065934065	1	0.961714788424456	99.9999100358622
UP_KEYWORDS	Formylation	2	0.571428571428571	0.68237553585898	PSD. LACY	350	13	4139	1.81934065934065	1	0.961714788424456	99.9999100358622
GOTERM_BP_DIRECT	GO:0008643~carbohydrate transport	2	0.571428571428571	0.672288880533825	UHPT. LACY	270	13	3277	1.86723646723646	1	0.999469971712784	99.9999691002925
GOTERM_BP_DIRECT	GO:0008654~phospholipid biosynthetic process	2	0.571428571428571	0.672288880533825	YEGS. PSD	270	13	3277	1.86723646723646	1	0.999469971712784	99.9999691002925
GOTERM_BP_DIRECT	GO:0006974~cellular response to DNA damage stimulus	16	4.57142857142857	0.678493187932084	PUUP. THIH. YBJX. GSIB. MLAB. RCNB. YHCH. GLCD. GLPK. YCIE. YCIF. NANK. KATE. YBHR. PAOC. ADD	270	199	3277	0.975842173832123	1	0.999451638532225	99.9999760988398
KEGG_PATHWAY	eco00400:Phenylalanine. tyrosine and tryptophan biosynthesis	2	0.571428571428571	0.769879985455942	PHEA. HISC	106	21	1564	1.40521114106019	1	0.953310506552175	99.9999781162176
KEGG_PATHWAY	eco00630:Glyoxylate and dicarboxylate metabolism	3	0.857142857142857	0.775305960824205	KATE. GLCE. GLCD	106	41	1564	1.07961343764381	1	0.951563611172431	99.9999829409148
UP_KEYWORDS	ATP-binding	33	9.42857142857142	0.723059144854364	YEGS. THRA. CLPA. MLAF. CCA. YADG. YBHF. ENVZ. YBBA. GLPK. YBDK. TILS. MGTA. RCSC. RARA. NANK. THIF. ANMK. CYSD. SRKA. WZC. CYSA. BTUR. MUTL. HISG. RSTB. MURC. MURD. MURF. BAES. LYSU. LOLD. MODF	350	412	4139	0.947205270457697	1	0.972421293411796	99.9999829583224
GOTERM_MF_DIRECT	GO:0015035~protein disulfide oxidoreductase activity	2	0.571428571428571	0.696623586496008	DSBD. DSBA	244	15	3186	1.74098360655737	1	0.999920958353702	99.9999873340236
UP_KEYWORDS	Serine protease	2	0.571428571428571	0.733841868323597	DEGP. SPPA	350	15	4139	1.5767619047619	1	0.973749699275265	99.999989476526
UP_KEYWORDS	Cell outer membrane	7	2	0.734445942179227	LOIP. WZA. MLTF. YIAD. OMPX. MLTC. MLIC	350	85	4139	0.973882352941176	1	0.972306304742468	99.9999897628029
UP_KEYWORDS	NAD	11	3.14285714285714	0.7397093276985	YIAY. DSBD. HISD. UGD. KPTA. FADB. GLDA. GALE. PAOC. PAOB. FADJ	350	138	4139	0.942629399585921	1	0.972179454409618	99.9999919712788
UP_KEYWORDS	Kinase	13	3.71428571428571	0.748668663687151	YEGS. GLPK. RSTB. ANMK. THRA. MNGA. BAES. FRVR. RCSC. SRKA. WZC. ENVZ. NANK	350	165	4139	0.931722943722943	1	0.973133110358185	99.9999947519423
KEGG_PATHWAY	eco00040:Pentose and glucuronate interconversions	2	0.571428571428571	0.800142823674076	UGD. GALU	106	23	1564	1.28301886792452	1	0.95828051288661	99.9999949770456
GOTERM_MF_DIRECT	GO:0005507~copper ion binding	2	0.571428571428571	0.719871920924613	CUTC. SODC	244	16	3186	1.63217213114754	1	0.999945193905642	99.9999956186501
GOTERM_CC_DIRECT	GO:0005737~cytoplasm	42	12	0.850522884673542	PHEA. YEGS. PSPD. YAFD. YHBO. LPXC. CSPF. MRAZ. GLPK. TOMB. GDHA. NRFC. RMF. LACA. GALE. KATE. CUTC. FADJ. FADI. YPFM. ARGC. YFBR. RSMH. FKPA. RPOE. CYSH. GCVA. TREF. MALZ. SIXA. RHAA. FADA. SRKA. WCAB. BTUR. RSTA. MURC. MURD. FPR. WCAG. YBIV. PTRA	253	544	2941	0.89748023715415	1	0.993415559594674	99.9999961240551
UP_KEYWORDS	Lipid A biosynthesis	2	0.571428571428571	0.7563659197194	LPXC. EPTB	350	16	4139	1.47821428571428	1	0.973761801947925	99.9999964022846
KEGG_PATHWAY	eco01230:Biosynthesis of amino acids	7	2	0.821608580118161	PHEA. HISG. ARGC. THRA. HISC. HISD. FBAB	106	118	1564	0.875279820914614	1	0.96353720296213	99.9999984657673
GOTERM_BP_DIRECT	GO:0016310~phosphorylation	2	0.571428571428571	0.746839854537031	GLPK. ENVZ	270	16	3277	1.51712962962962	1	0.999863699028491	99.9999990366328
GOTERM_BP_DIRECT	GO:0009254~peptidoglycan turnover	2	0.571428571428571	0.746839854537031	ANMK. MLTF	270	16	3277	1.51712962962962	1	0.999863699028491	99.9999990366328
GOTERM_BP_DIRECT	GO:0006811~ion transport	3	0.857142857142857	0.752347007245522	WZA. YBIO. MSCM	270	32	3277	1.13784722222222	1	0.999857844941801	99.9999992831128
GOTERM_MF_DIRECT	GO:0003697~single-stranded DNA binding	2	0.571428571428571	0.761179179543266	MUTL. CSPA	244	18	3186	1.45081967213114	1	0.999978739769854	99.9999994762884
GOTERM_MF_DIRECT	GO:0015179~L-amino acid transmembrane transporter activity	2	0.571428571428571	0.761179179543266	PUUP. YJEM	244	18	3186	1.45081967213114	1	0.999978739769854	99.9999994762884
UP_KEYWORDS	Symport	3	0.857142857142857	0.794524235029406	GALP. LACY. GLTP	350	34	4139	1.04344537815126	1	0.981991844566254	99.9999995449442
GOTERM_BP_DIRECT	GO:0006464~cellular protein modification process	2	0.571428571428571	0.767723043476826	THIF. SIXA	270	17	3277	1.42788671023965	1	0.999886090981571	99.9999996970185
GOTERM_BP_DIRECT	GO:0046835~carbohydrate phosphorylation	2	0.571428571428571	0.767723043476826	GALT. NANK	270	17	3277	1.42788671023965	1	0.999886090981571	99.9999996970185
KEGG_PATHWAY	eco00680:Methane metabolism	2	0.571428571428571	0.849338212735485	FBAB. FBP	106	27	1564	1.09294199860237	1	0.97106720125383	99.9999997369422
KEGG_PATHWAY	eco00230:Purine metabolism	5	1.42857142857142	0.851035486566162	CYSD. PAOA. PAOC. PAOB. ADD	106	87	1564	0.847972240294946	1	0.969034638755917	99.9999997662812
KEGG_PATHWAY	eco01200:Carbon metabolism	6	1.71428571428571	0.861486100731437	FBAB. FADB. FBP. KATE. ZWF. FADJ	106	107	1564	0.8273673073532	1	0.970389933112083	99.9999998906132
KEGG_PATHWAY	eco00564:Glycerophospholipid metabolism	2	0.571428571428571	0.869226218058032	CLSB. PSD	106	29	1564	1.01756668835393	1	0.970864075222286	99.9999999399792
COG_ONTOLOGY	Posttranslational modification. protein turnover. chaperones	2	0.571428571428571	0.933745428526303	LOIP. PTRA	60	27	630	0.777777777777777	1	0.999802644237229	99.9999999405116
UP_KEYWORDS	Aminotransferase	2	0.571428571428571	0.828985158054889	HISC. YJIR	350	20	4139	1.18257142857142	1	0.987905594977036	99.9999999509866
UP_KEYWORDS	Nucleotide-binding	37	10.5714285714285	0.829141720272965	YEGS. THRA. CLPA. MLAF. CCA. YADG. YBHF. ENVZ. YBBA. GLPK. YBDK. TILS. MGTA. RCSC. RARA. NANK. THIF. ANMK. YFBR. DGCZ. CYSD. FBP. SRKA. CYSA. WZC. BTUR. HISG. MUTL. RSTB. MURC. MURD. MURF. BAES. LYSU. LOLD. CPSB. MODF	350	486	4139	0.900311581422692	1	0.987110886221018	99.9999999515285
UP_KEYWORDS	Activator	8	2.28571428571428	0.832569361382367	RCSA. PSPC. GCVA. ARGP. MARA. CSPF. CSPA. YHAJ	350	110	4139	0.860051948051948	1	0.986918477422685	99.9999999620985
UP_KEYWORDS	Two-component regulatory system	5	1.42857142857142	0.837721442899009	RSTA. RSTB. BAES. RCSC. ENVZ	350	68	4139	0.86953781512605	1	0.987073110855197	99.9999999740646
GOTERM_BP_DIRECT	GO:0006355~regulation of transcription. DNA-templated	13	3.71428571428571	0.806755297668321	RSTA. RCSA. PSPC. RSEA. PSPB. RPOE. YBIH. GCVA. FRVR. RCSC. GALR. CSPF. HHA	270	178	3277	0.886412817311693	1	0.999955674246195	99.9999999744218
UP_KEYWORDS	Translation regulation	2	0.571428571428571	0.843475126454465	RMF. RAIA	350	21	4139	1.12625850340136	1	0.987366667582566	99.9999999832663
UP_KEYWORDS	Manganese	6	1.71428571428571	0.848924561771951	NUDG. YFBR. RHAA. DXR. LACZ. MRAY	350	84	4139	0.84469387755102	1	0.98762649382222	99.999999989116
GOTERM_MF_DIRECT	GO:0030145~manganese ion binding	4	1.14285714285714	0.822301073327118	WCAH. HISD. RHAA. DXR	244	57	3186	0.916307161345988	1	0.99999680889427	99.9999999897758
GOTERM_MF_DIRECT	GO:0005515~protein binding	50	14.2857142857142	0.823434374119763	PSPA. SFSA. CLPA. HHA. MZRA. GLPK. MRCB. MDTC. YEED. MDTB. UGD. ACRB. ROF. OSMY. THIH. ACRZ. THIG. SIXA. ACRR. LACY. RSTA. RSEA. MURC. RSEB. TOLA. YEGS. ECO. FTSL. FTSI. FBAB. MLAF. YBHF. ENVZ. FTSW. GALE. MARR. FKPA. RPOE. MNGA. DSBA. CYSD. GALR. MUTL. DEGP. DIAA. CCMB. PAOA. PAOC. RAIA. PAOB	244	712	3186	0.916950635476146	1	0.999995849176635	99.9999999906107
GOTERM_MF_DIRECT	GO:0005506~iron ion binding	4	1.14285714285714	0.831334871726146	THIH. LPXC. KATE. YGGX	244	58	3186	0.900508762012436	1	0.999995948822554	99.9999999948959
GOTERM_BP_DIRECT	GO:0009408~response to heat	4	1.14285714285714	0.832993222118444	PSPA. YHBO. HSLJ. MARR	270	54	3277	0.899039780521262	1	0.999977542986301	99.9999999963995
GOTERM_MF_DIRECT	GO:0016491~oxidoreductase activity	6	1.71428571428571	0.836216560546709	ASLB. YBDR. FPR. YEAE. DSBD. YCIK	244	91	3186	0.860925959286615	1	0.999995573380045	99.9999999965479
GOTERM_MF_DIRECT	GO:0043022~ribosome binding	2	0.571428571428571	0.839800309524425	RMF. RAIA	244	23	3186	1.13542409123307	1	0.999994944434114	99.9999999974287
GOTERM_BP_DIRECT	GO:0000160~phosphorelay signal transduction system	5	1.42857142857142	0.839300281448826	RSTA. RSTB. BAES. RCSC. ENVZ	270	70	3277	0.866931216931216	1	0.999978074140597	99.9999999978535
UP_KEYWORDS	Molybdenum	2	0.571428571428571	0.868884757089125	PAOC. MODF	350	23	4139	1.02832298136645	1	0.990494932330713	99.9999999980511
GOTERM_BP_DIRECT	GO:1902475~L-alpha-amino acid transmembrane transport	2	0.571428571428571	0.849033612181656	PUUP. YJEM	270	22	3277	1.103367003367	1	0.999981337984051	99.9999999990729
GOTERM_BP_DIRECT	GO:0045454~cell redox homeostasis	2	0.571428571428571	0.849033612181656	DSBD. DSBA	270	22	3277	1.103367003367	1	0.999981337984051	99.9999999990729
GOTERM_BP_DIRECT	GO:0015807~L-amino acid transport	2	0.571428571428571	0.849033612181656	PUUP. YJEM	270	22	3277	1.103367003367	1	0.999981337984051	99.9999999990729
GOTERM_MF_DIRECT	GO:0050661~NADP binding	2	0.571428571428571	0.852107778630748	THRA. ZWF	244	24	3186	1.08811475409836	1	0.999996060674843	99.999999999113
UP_KEYWORDS	Amino-acid biosynthesis	7	2	0.878007399516963	PHEA. HISG. ARGC. CYSZ. THRA. HISC. HISD	350	103	4139	0.803689320388349	1	0.991392770839231	99.9999999991878
KEGG_PATHWAY	eco00650:Butanoate metabolism	2	0.571428571428571	0.91457711414598	FADB. FADJ	106	35	1564	0.843126684636118	1	0.984648142953995	99.9999999992955
UP_KEYWORDS	Redox-active center	2	0.571428571428571	0.880002157422679	DSBD. DSBA	350	24	4139	0.98547619047619	1	0.991152804201801	99.9999999993351
UP_KEYWORDS	Metal-binding	47	13.4285714285714	0.881193643503634	YEGS. GUDX. LPXC. CCA. GLDA. CPSG. ASLB. GLPK. FRVX. LOIP. HTPX. YBDR. YCBL. NRFC. GUDD. BEPA. MGTA. DXR. KATE. NANK. YQHD. THIF. YFBR. THIH. DGCZ. SSNA. RHAA. GALT. FBP. LACZ. SRKA. HYFH. HISG. WCAH. YCEJ. HISD. OTSB. LYSU. PAOA. YBIV. PAOC. MUTY. THIC. PTRA. IAP. SODC. ADD	350	629	4139	0.88363842834431	1	0.990781775300099	99.999999999411
GOTERM_BP_DIRECT	GO:0044010~single-species biofilm formation	3	0.857142857142857	0.871377374021751	TOMB. YJBE. RCSC	270	42	3277	0.866931216931217	1	0.999990804092499	99.9999999998922
GOTERM_MF_DIRECT	GO:0015297~antiporter activity	2	0.571428571428571	0.873968718195222	PUUP. YJEM	244	26	3186	1.00441361916771	1	0.999998136033053	99.9999999998945
GOTERM_MF_DIRECT	GO:0003676~nucleic acid binding	2	0.571428571428571	0.873968718195222	YCEG. LYSU	244	26	3186	1.00441361916771	1	0.999998136033053	99.9999999998945
UP_KEYWORDS	Ligase	6	1.71428571428571	0.898634171483233	MURC. MURD. MURF. YBDK. TILS. LYSU	350	92	4139	0.771242236024844	1	0.993053943899205	99.9999999999142
GOTERM_CC_DIRECT	GO:0005622~intracellular	4	1.14285714285714	0.957138021396929	RSTB. BAES. RCSC. ENVZ	253	73	2941	0.636959228978287	1	0.999577547260529	99.9999999999478
GOTERM_MF_DIRECT	GO:0016597~amino acid binding	2	0.571428571428571	0.883660364233208	PHEA. THRA	244	27	3186	0.967213114754098	1	0.999998501327548	99.9999999999636
GOTERM_BP_DIRECT	GO:0045893~positive regulation of transcription. DNA-templated	5	1.42857142857142	0.882469899956973	SFSA. CDAR. ARGP. MARA. CSPA	270	76	3277	0.798489278752436	1	0.999993145012908	99.9999999999679
UP_KEYWORDS	Sugar transport	6	1.71428571428571	0.908598404018848	NANT. WZA. MNGA. GALP. UHPT. LACY	350	94	4139	0.75483282674772	1	0.994064293973789	99.9999999999755
GOTERM_BP_DIRECT	GO:0055114~oxidation-reduction process	4	1.14285714285714	0.888775458196319	DSBD. DSBA. MDAB. HYFH	270	61	3277	0.795871281117182	1	0.999993749183567	99.9999999999847
GOTERM_MF_DIRECT	GO:0030246~carbohydrate binding	2	0.571428571428571	0.892609566983639	DIAA. LACZ	244	28	3186	0.932669789227166	1	0.999998784227047	99.9999999999875
GOTERM_MF_DIRECT	GO:0046872~metal ion binding	19	5.42857142857142	0.893652351594202	THIF. GUDX. SSNA. GLDA. HYFH. ASLB. GLPK. EPMC. YCBL. LOIP. FRVX. NRFC. YIAY. YCEJ. HISD. MGTA. PAOA. MUTY. IAP	244	300	3186	0.826967213114754	1	0.999998485636816	99.999999999989
COG_ONTOLOGY	Amino acid transport and metabolism	3	0.857142857142857	0.98257031164993	PUUP. GSIB. HISD	60	59	630	0.533898305084745	1	0.999985427084053	99.9999999999982
GOTERM_MF_DIRECT	GO:0000166~nucleotide binding	2	0.571428571428571	0.908502970962394	YFBR. FBP	244	30	3186	0.870491803278688	1	0.999999179941232	99.9999999999985
UP_KEYWORDS	tRNA processing	3	0.857142857142857	0.927582187260798	TILS. CCA. TRUA	350	49	4139	0.72402332361516	1	0.996126223970456	99.9999999999985
UP_KEYWORDS	Cobalt	2	0.571428571428571	0.929516177169288	YFBR. DXR	350	30	4139	0.788380952380952	1	0.996072548068215	99.9999999999989
UP_KEYWORDS	FAD	4	1.14285714285714	0.930703526412519	FPR. PAOB. FADE. GLCD	350	67	4139	0.706012793176972	1	0.995935878202491	99.9999999999991
GOTERM_MF_DIRECT	GO:0003700~transcription factor activity. sequence-specific DNA binding	11	3.14285714285714	0.914569452648815	TRER. RPOE. YBIH. CDAR. YJIR. ARGP. MARA. ACRR. MARR. MRAZ. YHAJ	244	186	3186	0.772210470650449	1	0.999999272198365	99.9999999999994
GOTERM_MF_DIRECT	GO:0016301~kinase activity	3	0.857142857142857	0.921485086068807	ANMK. MNGA. FRVR	244	53	3186	0.739096814104546	1	0.999999406418394	99.9999999999998
UP_KEYWORDS	Protein transport	4	1.14285714285714	0.939040741173756	SBMA. YGHD. TOLA. LOLA	350	69	4139	0.685548654244306	1	0.996649722154028	99.9999999999998
GOTERM_BP_DIRECT	GO:0006457~protein folding	2	0.571428571428571	0.924342209659532	DEGP. DSBA	270	30	3277	0.809135802469135	1	0.999999026499973	99.9999999999999
GOTERM_BP_DIRECT	GO:0006351~transcription. DNA-templated	22	6.28571428571428	0.926842696697801	RCSA. PSPC. YBIH. GCVA. CDAR. MARA. YAIW. CSPF. ACRR. GALR. HHA. CSPA. YHAJ. MRAZ. RSTA. RSEA. TRER. RSEB. YJIR. ARGP. FRVR. MARR	270	332	3277	0.804261490406068	1	0.999998968924359	99.9999999999999
GOTERM_MF_DIRECT	GO:0043565~sequence-specific DNA binding	4	1.14285714285714	0.934205146545527	GCVA. ARGP. ACRR. MRAZ	244	75	3186	0.69639344262295	1	0.999999707174978	99.9999999999999
GOTERM_BP_DIRECT	GO:0003333~amino acid transmembrane transport	2	0.571428571428571	0.936360555940312	PUUP. YJEM	270	32	3277	0.758564814814814	1	0.999999370036982	99.9999999999999
UP_KEYWORDS	Transcription regulation	22	6.28571428571428	0.94690195469906	RCSA. PSPC. RPOE. YBIH. GCVA. CDAR. MARA. CSPF. ACRR. GALR. HHA. CSPA. YHAJ. MRAZ. RSTA. RSEA. TRER. RSEB. YJIR. ARGP. FRVR. MARR	350	334	4139	0.778939264328486	1	0.997279747333943	99.9999999999999
UP_KEYWORDS	4Fe-4S	6	1.71428571428571	0.949483022648598	ASLB. THIH. NRFC. HYFH. MUTY. THIC	350	105	4139	0.675755102040816	1	0.99735457197183	99.9999999999999
GOTERM_MF_DIRECT	GO:0051539~4 iron. 4 sulfur cluster binding	6	1.71428571428571	0.941297493621849	ASLB. THIH. NRFC. HYFH. MUTY. THIC	244	113	3186	0.693312055708689	1	0.99999979163625	100
GOTERM_MF_DIRECT	GO:0000049~tRNA binding	2	0.571428571428571	0.943447014632012	CCA. TRUA	244	36	3186	0.725409836065573	1	0.999999774061417	100
GOTERM_BP_DIRECT	GO:0006281~DNA repair	2	0.571428571428571	0.946475733137089	NUDG. MODF	270	34	3277	0.713943355119825	1	0.999999670623164	100
UP_KEYWORDS	Transcription	22	6.28571428571428	0.956709028828871	RCSA. PSPC. RPOE. YBIH. GCVA. CDAR. MARA. CSPF. ACRR. GALR. HHA. CSPA. YHAJ. MRAZ. RSTA. RSEA. TRER. RSEB. YJIR. ARGP. FRVR. MARR	350	340	4139	0.765193277310924	1	0.99790350055002	100
GOTERM_MF_DIRECT	GO:0019843~rRNA binding	2	0.571428571428571	0.958986744341134	RMF. RAIA	244	40	3186	0.652868852459016	1	0.999999944713194	100
UP_KEYWORDS	Ion transport	6	1.71428571428571	0.961886849990516	MSCK. CLCB. WZA. YBIO. YBDG. MSCM	350	110	4139	0.645038961038961	1	0.99823958170186	100
UP_KEYWORDS	Heme	2	0.571428571428571	0.962151808628951	YCEJ. KATE	350	37	4139	0.639227799227799	1	0.998130046640296	100
UP_KEYWORDS	S-adenosyl-L-methionine	4	1.14285714285714	0.963942013768103	ASLB. THIH. RSMH. THIC	350	77	4139	0.614322820037105	1	0.998166509570848	100
UP_KEYWORDS	Acetylation	5	1.42857142857142	0.969389783547426	LYSU. FBAB. OSMC. YGHA. RAIA	350	97	4139	0.609572901325478	1	0.998551229810572	100
UP_KEYWORDS	Chaperone	3	0.857142857142857	0.970141513246824	SPY. CLPA. LOLA	350	61	4139	0.5815925058548	1	0.998511055554981	100
UP_KEYWORDS	Cytoplasm	44	12.5714285714285	0.971131123974911	PHEA. YEGS. PSPD. YAFD. PSPA. YHBO. FBAB. CSPF. NANA. MLAB. CSPA. MRAZ. TOMB. RMF. LACA. TILS. KATE. CUTC. FADJ. WECB. FADI. YPFM. ARGC. YFBR. RSMH. RPOE. THIG. CYSH. GCVA. TREF. MALZ. RHAA. FADA. FBP. SRKA. BTUR. HISG. RSTA. MURC. MURD. MURF. WCAG. LYSU. OSMC	350	647	4139	0.804221682490616	1	0.998495283193559	100
UP_KEYWORDS	DNA replication	2	0.571428571428571	0.973483411038412	DIAA. RARA	350	41	4139	0.576864111498257	1	0.998614702649122	100
UP_KEYWORDS	Iron-sulfur	7	2	0.975352272303877	ASLB. THIH. NRFC. PAOA. HYFH. MUTY. THIC	350	134	4139	0.61776119402985	1	0.998694770716681	100
UP_KEYWORDS	DNA repair	3	0.857142857142857	0.976199983334746	MUTL. MODF. MUTY	350	64	4139	0.554330357142857	1	0.998682550883868	100
UP_KEYWORDS	DNA damage	3	0.857142857142857	0.977941829869481	MUTL. MODF. MUTY	350	65	4139	0.545802197802197	1	0.998762811732284	100
GOTERM_MF_DIRECT	GO:0009055~electron carrier activity	4	1.14285714285714	0.979106480755908	DSBD. YCEJ. PAOA. FADE	244	94	3186	0.555633065922567	1	0.999999997686496	100
UP_KEYWORDS	Transmembrane beta strand	2	0.571428571428571	0.97969894974228	WZA. OMPX	350	44	4139	0.537532467532467	1	0.998850717273322	100
UP_KEYWORDS	Iron	13	3.71428571428571	0.979828725812313	ASLB. THIH. NRFC. YIAY. YCEJ. LPXC. GALT. PAOA. KATE. HYFH. MUTY. YGGX. THIC	350	231	4139	0.665516388373531	1	0.998780279239954	100
GOTERM_BP_DIRECT	GO:0015031~protein transport	2	0.571428571428571	0.981099317786441	SBMA. YGHD	270	46	3277	0.527697262479871	1	0.999999997737499	100
UP_KEYWORDS	rRNA-binding	2	0.571428571428571	0.981429124721566	RMF. RAIA	350	45	4139	0.525587301587301	1	0.99886438707789	100
GOTERM_MF_DIRECT	GO:0005525~GTP binding	2	0.571428571428571	0.985606428904474	DGCZ. CPSB	244	53	3186	0.492731209403031	1	0.999999999503892	100
UP_KEYWORDS	GTP-binding	2	0.571428571428571	0.985786054219156	DGCZ. CPSB	350	48	4139	0.492738095238095	1	0.99922415552209	100
UP_KEYWORDS	Repressor	7	2	0.986070150594414	TRER. GCVA. ACRR. GALR. HHA. MARR. MRAZ	350	144	4139	0.574861111111111	1	0.999193550143663	100
GOTERM_MF_DIRECT	GO:0030170~pyridoxal phosphate binding	2	0.571428571428571	0.989580464438506	HISC. YJIR	244	57	3186	0.458153580672994	1	0.999999999856638	100
UP_KEYWORDS	Electron transport	4	1.14285714285714	0.990296079607728	NRFC. DSBD. YCEJ. HYFH	350	96	4139	0.492738095238095	1	0.999523060907117	100
UP_KEYWORDS	Flavoprotein	4	1.14285714285714	0.991586253385377	FPR. PAOB. FADE. GLCD	350	98	4139	0.48268221574344	1	0.999592496592041	100
COG_ONTOLOGY	Transcription	2	0.571428571428571	0.992666305926786	YHGF. MARR	60	48	630	0.437499999999999	1	0.999993947982827	100
UP_KEYWORDS	Pyridoxal phosphate	2	0.571428571428571	0.994676632291243	HISC. YJIR	350	59	4139	0.400871670702179	1	0.99979021606654	100
GOTERM_MF_DIRECT	GO:0003677~DNA binding	19	5.42857142857142	0.995253143499362	RCSA. RPOE. SFSA. YBIH. CDAR. MARA. CSPF. GALR. CSPA. YHAJ. RSTA. TOMB. MUTL. TRER. YJIR. FRVR. RARA. MUTY. MARR	244	387	3186	0.641059855127716	1	0.999999999995501	100
GOTERM_MF_DIRECT	GO:0003723~RNA binding	2	0.571428571428571	0.997578485487028	YHGF. CSPA	244	75	3186	0.348196721311475	1	0.999999999999727	100
UP_KEYWORDS	RNA-binding	4	1.14285714285714	0.998559408816441	YHGF. RMF. CCA. RAIA	350	122	4139	0.387728337236533	1	0.999971936114001	100
UP_KEYWORDS	Amino-acid transport	2	0.571428571428571	0.998939208499371	PUUP. GLTP	350	77	4139	0.307161410018552	1	0.999980899372021	100
UP_KEYWORDS	DNA-binding	19	5.42857142857142	0.999827034005898	RCSA. RPOE. SFSA. YBIH. GCVA. MARA. CSPF. ACRR. GALR. CSPA. YHAJ. MRAZ. RSTA. TOMB. TRER. YJIR. ARGP. FRVR. MARR	350	419	4139	0.536249573815206	1	0.999998774752006	100
GOTERM_CC_DIRECT	GO:0005829~cytosol	56	16	0.999999408033916	NANE. PSPA. THRA. CLPA. CPSG. GLDA. HHA. NANA. CSPA. GLPK. YCBL. KATE. YQHD. YGIM. THIF. RSMH. YBJX. THIG. SIXA. YQIK. MURF. LYSU. OTSB. ASCB. YJBJ. THIC. YHBW. ADD. YHGF. YAIW. MARA. FBAB. YFCL. RCNB. MLAB. ZWF. GDHA. TILS. GALE. YECD. WECB. YGGX. FADI. TESB. SSNA. GALT. GALU. FBP. MDAB. HISG. HISC. FPR. HISD. OSMC. RAIA. PAOC	253	1033	2941	0.630176507275711	1	0.999999999999996	100

## Sheet: COL_DOWN
Category	Term	Count	%	PValue	Genes	List Total	Pop Hits	Pop Total	Fold Enrichment	Bonferroni	Benjamini	FDR
UP_KEYWORDS	Purine biosynthesis	16	6.06060606060606	9.11869627924714E-17	PURH. PURT. PURR. PURF. PURE. PURL. PURK. PURN. PURM. PURD. PURC. PURB. PURA. GUAA. GUAB. FOLD	264	17	4139	14.7557932263814	1.82076576038525E-14	1.82076576038525E-14	1.33226762955018E-13
GOTERM_BP_DIRECT	GO:0006189~'de novo' IMP biosynthetic process	11	4.16666666666666	7.80580660433991E-11	PURH. PURT. PURF. PURE. PURL. PURK. PURN. PURM. PURD. PURC. PURB	218	12	3277	13.7794342507645	2.2714911396271E-08	2.2714911396271E-08	1.03824626673798E-07
UP_KEYWORDS	Signal	60	22.7272727272727	2.07158703594314E-07	FIU. BORD. RZOR. CSGG. YAFK. HDEB. HDEA. YGIW. SLP. CSGA. MALM. MGLB. CSGE. CSGF. NANM. ECNB. YDBJ. MDTE. EFEO. NLPC. TREA. ARTI. YEHE. FIMD. YCGJ. YDCS. XYLF. FIMC. FIMH. MPPA. FIMI. FIMG. YCCT. FIMA. YDCL. PSIF. USHA. CIRA. YPJA. EFEB. YNFC. YBHC. OMPF. OMPC. DDPA. OMPA. YADM. AGP. BSMA. LAMB. SSLE. GLNH. YEBF. YDIY. YTFQ. GGT. ARAF. YDEN. POTD. OMPT	264	482	4139	1.95162202942285	0.0000339734538044034	0.0000169868711791254	0.000251196109468665
KEGG_PATHWAY	eco00250:Alanine. aspartate and glutamate metabolism	13	4.92424242424242	2.69642102716334E-07	PURF. GABD. GADB. GLNA. GLSA. GADA. PURB. PURA. GABT. CARA. CARB. PYRI. PYRB	108	31	1564	6.07287933094384	0.0000153694838175288	0.0000153694838175288	0.000267274437637521
KEGG_PATHWAY	eco01100:Metabolic pathways	73	27.6515151515151	3.37163501008627E-07	UPP. GABD. FRDC. FRDB. FRDA. PRS. PCK. FUMA. NUOG. NUOF. METK. PATA. NUOE. NUOC. NUOB. NUOA. YDFG. PURH. PURF. PDXK. PURE. TREA. PURL. PURK. SUHB. GLYA. NUOH. PURD. PATD. PURC. PURB. PURA. AMYA. GABT. CARA. CARB. PYRH. PYRB. PYRC. PYRD. RIBB. XYLA. PNTB. PURT. ACS. USHA. GADB. WAAL. GLSA. PURN. PNTA. PURM. NDK. YBHC. GADA. RPIB. SERA. ALDB. GLNA. GCVH. FABB. FABA. GUAA. GUAB. GCD. PYRI. GGT. GCVP…	108	685	1564	1.54328196809948	0.0000192181381265532	9.60911523084639E-06	0.000334202845497788
UP_KEYWORDS	Pyrimidine biosynthesis	8	3.03030303030303	1.02436807128644E-06	CARA. CARB. PYRH. PYRI. PYRB. PYRC. PYRD. PYRL	264	11	4139	11.4022038567493	0.000167982339117744	0.0000559972486725568	0.00124212065374385
GOTERM_BP_DIRECT	GO:0006164~purine nucleotide biosynthetic process	6	2.27272727272727	0.0000229155642450596	PURR. PURF. PURL. PURD. FOLD. PURA	218	7	3277	12.8846657929226	0.00664632045971191	0.00332870035287558	0.0304755563478975
KEGG_PATHWAY	eco00190:Oxidative phosphorylation	12	4.54545454545454	0.0000397079767082937	NUOG. NUOF. NUOE. FRDC. NUOC. NUOB. FRDB. FRDA. NUOA. SDHD. PPA. NUOH	108	40	1564	4.34444444444444	0.00226084005274518	0.000754181998411263	0.0393523937884499
KEGG_PATHWAY	eco00230:Purine metabolism	18	6.81818181818181	0.0000402079197739541	PURH. PURT. USHA. PURF. PURE. PURL. PURK. PURN. PRS. PURM. NDK. PURD. PURC. PURB. PURA. GUAA. GUAB. GPT	108	87	1564	2.99616858237547	0.00228927311188675	0.000572810257439493	0.0398477711193945
UP_KEYWORDS	Quinone	7	2.65151515151515	0.0000730305957540439	NUOG. NUOF. NUOE. NUOC. NUOB. NUOA. NUOH	264	13	4139	8.44201631701631	0.011906010878693	0.00298988513148246	0.0885194360698227
GOTERM_CC_DIRECT	GO:0045272~plasma membrane respiratory chain complex I	7	2.65151515151515	0.000127795240713593	NUOG. NUOF. NUOE. NUOC. NUOB. NUOA. NUOH	208	13	2941	7.61353550295857	0.00522623515948816	0.00522623515948816	0.117544354737908
UP_KEYWORDS	Ubiquinone	7	2.65151515151515	0.000121039582126645	NUOG. NUOF. NUOE. NUOC. NUOB. NUOA. NUOH	264	14	4139	7.83901515151515	0.0196559455033653	0.00396246720921655	0.146671332476366
GOTERM_CC_DIRECT	GO:0030964~NADH dehydrogenase complex	7	2.65151515151515	0.000210610795423498	NUOG. NUOF. NUOE. NUOC. NUOB. NUOA. NUOH	208	14	2941	7.06971153846153	0.0085987693357431	0.00430866697341547	0.193651217340495
GOTERM_CC_DIRECT	GO:0016020~membrane	28	10.6060606060606	0.000262977964071283	GADB. UPP. YDDB. FRDB. FRDA. MALG. GADA. CSPC. OMPA. HDA. NUOC. MALK. NUOB. ECNB. MDTF. PPA. ARNC. MSCL. GLNH. GNTP. ARTI. GLNA. URAA. GLYA. PURC. PURA. PYRD. RIDA	208	191	2941	2.07279500604107	0.0107255808397378	0.00358805233513404	0.24174956507279
KEGG_PATHWAY	eco01130:Biosynthesis of antibiotics	27	10.2272727272727	0.000318223144261736	PURT. ACS. FRDC. FRDB. FRDA. PURN. PRS. PURM. PCK. NDK. FUMA. RPIB. SERA. PURH. PURF. PURE. PURL. PURK. GLYA. PURD. GCVH. PURC. PURB. GCD. GCVP. SDHD. GCVT	108	194	1564	2.01546391752577	0.0179780376070356	0.00362174677954452	0.314982364714333
KEGG_PATHWAY	eco01110:Biosynthesis of secondary metabolites	35	13.2575757575757	0.000514441466312316	PURT. USHA. ACS. GADB. FRDC. FRDB. FRDA. PURN. PRS. PURM. PCK. NDK. FUMA. GADA. METK. RPIB. PURH. PURF. ALDB. PURE. PURL. PURK. GLYA. GCVH. PURD. PURC. PURB. GCD. GUAB. GCVP. SDHD. GCVT. GPT. RIBB. MENI	108	292	1564	1.73579401319127	0.028904738287738	0.00487652241616864	0.508757518045921
GOTERM_MF_DIRECT	GO:0048038~quinone binding	7	2.65151515151515	0.000402631620249938	NUOG. NUOF. NUOE. NUOC. NUOB. NUOA. NUOH	202	17	3186	6.4944670937682	0.109508086422291	0.109508086422291	0.533367350262015
GOTERM_CC_DIRECT	GO:0030288~outer membrane-bounded periplasmic space	22	8.33333333333333	0.00065608653517303	GLNH. USHA. TREA. ARTI. CSGG. HDEA. YDCS. DDPA. YGIW. AGP. MALM. MGLB. YTFQ. FIMC. GCD. XYLF. MPPA. CSGE. ARAF. NANM. YDEN. POTD	208	141	2941	2.20615111838516	0.0265495711582014	0.00670451776047209	0.602153883441813
KEGG_PATHWAY	eco00240:Pyrimidine metabolism	13	4.92424242424242	0.00067279861020349	PSUK. CARA. USHA. CARB. UPP. PYRH. PYRI. PYRB. PYRC. PYRD. NDK. PSUG. YDFG	108	62	1564	3.03643966547192	0.0376359093626019	0.00546535705555917	0.664895884790917
GOTERM_BP_DIRECT	GO:0044205~'de novo' UMP biosynthetic process	5	1.89393939393939	0.000558739350471534	CARA. CARB. PYRB. PYRC. PYRD	218	7	3277	10.7372214941022	0.150101706625123	0.052769546068365	0.740627230021329
KEGG_PATHWAY	eco00670:One carbon pool by folate	6	2.27272727272727	0.00166232477532095	PURH. PURT. PURN. GCVT. GLYA. FOLD	108	14	1564	6.2063492063492	0.0904736907675025	0.0117839383756953	1.63557807928583
UP_KEYWORDS	Periplasm	22	8.33333333333333	0.00318309791697485	GLNH. USHA. EFEO. TREA. ARTI. EFEB. HDEB. HDEA. YDCS. DDPA. YGIW. AGP. MALM. MGLB. YTFQ. FIMC. XYLF. MPPA. GGT. ARAF. NANM. POTD	264	175	4139	1.97095238095238	0.40717774225309	0.0834543859864693	3.79214258032306
GOTERM_CC_DIRECT	GO:0009279~cell outer membrane	16	6.06060606060606	0.00534496213055863	CIRA. FIU. BORD. RZOR. YPJA. CSGG. YBHC. OMPF. OMPC. FIMD. SLP. OMPA. CSGE. CSGF. LAMB. OMPT	208	104	2941	2.17529585798816	0.197265455462643	0.0429945951736507	4.81234670911933
COG_ONTOLOGY	Amino acid transport and metabolism	9	3.4090909090909	0.00782951069915354	DDPA. GADC. YBAT. GADB. YCAM. MPPA. YDCT. GADA. POTD	34	59	630	2.82652043868394	0.0900120005683663	0.0900120005683663	4.93133342515808
GOTERM_MF_DIRECT	GO:0008137~NADH dehydrogenase (ubiquinone) activity	6	2.27272727272727	0.00414092704433819	NUOG. NUOF. NUOE. NUOC. NUOB. NUOA	202	18	3186	5.25742574257425	0.697315125980705	0.449831958380628	5.36141312942096
GOTERM_BP_DIRECT	GO:0007155~cell adhesion	8	3.03030303030303	0.00491212532959664	USPF. YADM. CSGA. FIMH. FIMI. YPJA. FIMG. FIMA	218	33	3277	3.64414790102863	0.761396184015306	0.301093070760027	6.33980263999245
UP_KEYWORDS	Transmembrane beta strand	9	3.4090909090909	0.00570874123417125	FIMD. OMPA. CIRA. FIU. YPJA. LAMB. OMPF. OMPT. OMPC	264	44	4139	3.20686983471074	0.608948546979958	0.125524391037496	6.7066512722978
KEGG_PATHWAY	eco00650:Butanoate metabolism	8	3.03030303030303	0.00783397840959649	GABT. GABD. GADB. FRDC. FRDB. FRDA. SDHD. GADA	108	35	1564	3.3100529100529	0.361283789257908	0.0485903573051238	7.4996496368008
GOTERM_BP_DIRECT	GO:0006207~'de novo' pyrimidine nucleobase biosynthetic process	5	1.89393939393939	0.00606594631059805	CARA. PYRI. PYRB. PYRC. PYRD	218	12	3277	6.26337920489296	0.829763375490993	0.298204466479241	7.77403543295037
GOTERM_MF_DIRECT	GO:0003954~NADH dehydrogenase activity	7	2.65151515151515	0.00683351230989159	NUOG. NUOF. NUOE. NUOC. NUOB. NUOA. NUOH	202	28	3186	3.94306930693069	0.861211861118918	0.482253167444814	8.70363667498701
GOTERM_MF_DIRECT	GO:0000104~succinate dehydrogenase activity	4	1.51515151515151	0.00716487499336301	FRDC. FRDB. FRDA. SDHD	202	7	3186	9.01272984441301	0.873929222219381	0.404127136132788	9.1073168634866
GOTERM_BP_DIRECT	GO:0006974~cellular response to DNA damage stimulus	23	8.71212121212121	0.0106303359645213	EFEO. YDHQ. ALDB. TREA. FRDA. PURN. EFEB. YDIZ. NAGE. PURD. YCFL. OMPC. PURB. PURA. OMPA. GABP. YBIX. BSMA. GADW. GADX. AIDB. LAMB. YDEM	218	199	3277	1.73737955834216	0.955398478855321	0.404486499170596	13.2509178212162
GOTERM_MF_DIRECT	GO:0004638~phosphoribosylaminoimidazole carboxylase activity	3	1.13636363636363	0.01138960582061	PURT. PURK. PURC	202	3	3186	15.7722772277227	0.963081026313162	0.483048352300378	14.1114579478205
GOTERM_MF_DIRECT	GO:0048029~monosaccharide binding	3	1.13636363636363	0.01138960582061	XYLF. ARAF. RBSD	202	3	3186	15.7722772277227	0.963081026313162	0.483048352300378	14.1114579478205
GOTERM_MF_DIRECT	GO:0004639~phosphoribosylaminoimidazolesuccinocarboxamide synthase activity	3	1.13636363636363	0.01138960582061	PURT. PURK. PURC	202	3	3186	15.7722772277227	0.963081026313162	0.483048352300378	14.1114579478205
UP_KEYWORDS	Ligase	13	4.92424242424242	0.0126932341428334	ACS. PURL. PURK. WAAL. GLNA. PURM. PURD. PURC. CAIC. PURA. CARA. GUAA. CARB	264	92	4139	2.21537384716732	0.876931598188578	0.230394221133649	14.3499814744423
GOTERM_BP_DIRECT	GO:0046084~adenine biosynthetic process	3	1.13636363636363	0.0125250258434528	PURT. PURK. PURC	218	3	3277	15.0321100917431	0.974467430842089	0.407835901179738	15.4347447195122
GOTERM_BP_DIRECT	GO:0009399~nitrogen fixation	3	1.13636363636363	0.0125250258434528	GLNG. GLNA. GLNL	218	3	3277	15.0321100917431	0.974467430842089	0.407835901179738	15.4347447195122
GOTERM_BP_DIRECT	GO:0022610~biological adhesion	3	1.13636363636363	0.0125250258434528	CSGE. CSGF. CSGG	218	3	3277	15.0321100917431	0.974467430842089	0.407835901179738	15.4347447195122
UP_KEYWORDS	Cell outer membrane	12	4.54545454545454	0.0176381442146257	FIMD. OMPA. SLP. CIRA. FIU. YPJA. RZOR. LAMB. YBHC. OMPF. OMPT. OMPC	264	85	4139	2.21336898395721	0.945983741121234	0.276948237450755	19.4091600919151
GOTERM_CC_DIRECT	GO:0045284~plasma membrane fumarate reductase complex	3	1.13636363636363	0.026909814123821	FRDC. FRDB. FRDA	208	4	2941	10.6045673076923	0.67320395481132	0.17006107863479	22.2005364098896
GOTERM_MF_DIRECT	GO:0042802~identical protein binding	27	10.2272727272727	0.018776098858671	UPP. CSGG. FUMA. METK. PATA. SLP. HDA. CSGE. MALT. RBSD. SERA. NORV. GLNL. CSID. MSCL. PURF. GLNA. GLYA. PATD. GABT. YDAM. GUAA. GUAB. PYRH. GCVP. RIBB. RIDA	202	272	3186	1.56563046010483	0.995741877940669	0.597403787936869	22.2532627041877
UP_KEYWORDS	Activator	14	5.3030303030303	0.0210155099218887	GLNG. GADE. NHAR. RAPA. DSDC. CAIF. CSPC. SDIA. FNR. GADW. GADX. MALT. FLHC. FLHD	264	110	4139	1.99538567493112	0.96929330554724	0.294132304209804	22.7053599456218
KEGG_PATHWAY	eco01200:Carbon metabolism	14	5.3030303030303	0.0263671649743411	ACS. FRDC. FRDB. FRDA. PRS. PCK. FUMA. GLYA. GCVP. SDHD. GCVT. RPIB. SERA. FOLD	108	107	1564	1.89477327795084	0.781964571340374	0.141277767932558	23.2689804802821
KEGG_PATHWAY	eco00020:Citrate cycle (TCA cycle)	6	2.27272727272727	0.028231076726182	FRDC. FRDB. FRDA. SDHD. PCK. FUMA	108	26	1564	3.34188034188034	0.804524935381647	0.137907711134316	24.7126554094675
GOTERM_BP_DIRECT	GO:0019464~glycine decarboxylation via glycine cleavage system	3	1.13636363636363	0.0239597404388471	GCVP. GCVT. GCVH	218	4	3277	11.2740825688073	0.999138788264802	0.586106370088361	27.5712576582252
GOTERM_BP_DIRECT	GO:0015753~D-xylose transport	3	1.13636363636363	0.0239597404388471	XYLE. XYLF. XYLG	218	4	3277	11.2740825688073	0.999138788264802	0.586106370088361	27.5712576582252
GOTERM_BP_DIRECT	GO:0006221~pyrimidine nucleotide biosynthetic process	3	1.13636363636363	0.0239597404388471	PYRH. PYRI. PYRL	218	4	3277	11.2740825688073	0.999138788264802	0.586106370088361	27.5712576582252
UP_KEYWORDS	Lipoprotein	12	4.54545454545454	0.0279753805017105	NLPC. SLP. BORD. BSMA. RZOR. CSGG. YBHC. MDTE. ECNB. YNFC. SSLE. YDCL	264	91	4139	2.06743256743256	0.990470470824969	0.344942803511988	29.1112955433529
UP_KEYWORDS	Palmitate	12	4.54545454545454	0.0279753805017105	NLPC. SLP. BORD. BSMA. RZOR. CSGG. YBHC. MDTE. ECNB. YNFC. SSLE. YDCL	264	91	4139	2.06743256743256	0.990470470824969	0.344942803511988	29.1112955433529
UP_KEYWORDS	Fimbrium	6	2.27272727272727	0.0293594128757845	YADM. CSGA. FIMH. FIMI. FIMG. FIMA	264	28	4139	3.35957792207792	0.992456283562964	0.334524436072121	30.3255765281577
UP_KEYWORDS	Glutamine amidotransferase	4	1.51515151515151	0.0363625906581761	CARA. GUAA. PURF. PURL	264	12	4139	5.2260101010101	0.997699412119391	0.373293029402412	36.182434450111
UP_KEYWORDS	Disulfide bond	12	4.54545454545454	0.0394585294136341	FIMD. OMPA. USHA. RCLA. FIMI. FIMG. RZOR. LAMB. YBHC. FIMA. HDEA. FLHD	264	96	4139	1.95975378787878	0.998642800581031	0.375993902803237	38.6246399597333
GOTERM_BP_DIRECT	GO:0051454~intracellular pH elevation	3	1.13636363636363	0.0382045137284151	GADC. GADB. GADA	218	5	3277	9.01926605504587	0.99998805803579	0.716202596081142	40.4359132582239
GOTERM_BP_DIRECT	GO:0009450~gamma-aminobutyric acid catabolic process	3	1.13636363636363	0.0382045137284151	GABT. GABD. GABP	218	5	3277	9.01926605504587	0.99998805803579	0.716202596081142	40.4359132582239
GOTERM_BP_DIRECT	GO:0042956~maltodextrin transport	3	1.13636363636363	0.0382045137284151	MALK. LAMB. MALG	218	5	3277	9.01926605504587	0.99998805803579	0.716202596081142	40.4359132582239
GOTERM_BP_DIRECT	GO:0006541~glutamine metabolic process	4	1.51515151515151	0.0403579755614709	CARA. GUAA. PURF. PURL	218	12	3277	5.01070336391437	0.999993779946089	0.698436055797759	42.1855580394563
KEGG_PATHWAY	eco00430:Taurine and hypotaurine metabolism	3	1.13636363636363	0.0580231161004002	GADB. GGT. GADA	108	6	1564	7.24074074074074	0.966864465189437	0.247179970529013	44.7055413629698
GOTERM_BP_DIRECT	GO:0009268~response to pH	3	1.13636363636363	0.0548404672533758	YBAT. HDED. HDEB	218	6	3277	7.51605504587156	0.999999925528584	0.775095028678574	52.7724860553072
KEGG_PATHWAY	eco00410:beta-Alanine metabolism	4	1.51515151515151	0.0775605116677273	GABT. GADB. GADA. PATD	108	15	1564	3.86172839506172	0.98996633690469	0.298114749010034	55.0781981392347
UP_KEYWORDS	Sugar transport	11	4.16666666666666	0.0730169044779817	MALM. GNTP. XYLE. MGLB. XYLF. XYLG. MALK. ARAF. LAMB. MALG. NAGE	264	94	4139	1.83466312056737	0.999996020966787	0.563499072406991	60.1232671121989
GOTERM_BP_DIRECT	GO:0009060~aerobic respiration	5	1.89393939393939	0.0699304550880429	NUOG. NUOF. NUOB. SDHD. NUOH	218	24	3277	3.13168960244648	0.999999999311366	0.827615178465174	61.8736196946958
UP_KEYWORDS	Transport	56	21.2121212121212	0.0776041584547826	YHID. FIU. FRDB. FRDA. MALG. DTPA. MALM. ADEP. MGLB. NUOC. MALK. YNAI. NUOB. NUOA. SSTT. MDTE. MDTF. NORV. YKGF. GNTP. ARTI. YDCS. FIMD. XYLE. XYLF. XYLG. GABP. YDCV. MPPA. YDCT. CIRA. GADC. NAGE. OMPF. OMPC. DDPA. XANP. OMPA. DDPB. DDPD. SDAC. LAMB. MSCL. GLNH. BTUD. YBAT. URAA. YBAL. GHXP. ACTP. YTFQ. CYNX. YCAM. ARAF. SDHD. POTD	264	723	4139	1.21434259608533	0.999998236225084	0.563079222692164	62.4513082876837
KEGG_PATHWAY	eco00260:Glycine. serine and threonine metabolism	6	2.27272727272727	0.0943011361131696	GCVP. GCVT. GLYA. GCVH. SERA. YDFG	108	36	1564	2.41358024691358	0.996467534663913	0.331867330619262	62.5359375595031
GOTERM_BP_DIRECT	GO:0044780~bacterial-type flagellum assembly	4	1.51515151515151	0.0721610123903815	FRDC. FRDB. FRDA. FLHD	218	15	3277	4.00856269113149	0.999999999657601	0.812980430040383	63.0720435327796
GOTERM_CC_DIRECT	GO:0009289~pilus	6	2.27272727272727	0.104688705708384	YADM. CSGA. FIMH. FIMI. FIMG. FIMA	208	36	2941	2.35657051282051	0.989261673909298	0.47675483151367	63.8563280670813
UP_KEYWORDS	Acetylation	11	4.16666666666666	0.0862044074922761	PURH. PURT. METK. ACS. GUAB. GADB. GLSA. PCK. GLYA. HDEB. PURB	264	97	4139	1.77792096219931	0.999999620470379	0.580908773472765	66.4831101417468
GOTERM_CC_DIRECT	GO:0046930~pore complex	4	1.51515151515151	0.11263401786864	OMPA. LAMB. OMPF. OMPC	208	17	2941	3.32692307692307	0.99254901304703	0.457965755230598	66.702929941999
UP_KEYWORDS	Oxidoreductase	30	11.3636363636363	0.087242138491432	PNTB. RCLA. GABD. YDBC. FRDB. FRDA. PNTA. EFEB. LHGO. NUOG. NUOF. NUOE. NUOC. NUOB. NUOA. SERA. NORV. YDFG. ALDB. IDND. NUOH. YGFF. PATD. GUAB. GCD. YBIX. GCVP. PYRD. AIDB. FOLD	264	353	4139	1.33241050733968	0.999999684996428	0.564693347427379	66.9417459071538
UP_KEYWORDS	One-carbon metabolism	3	1.13636363636363	0.0873570143013865	METK. GLYA. FOLD	264	8	4139	5.87926136363636	0.99999969143197	0.545708867889617	66.9921608298642
UP_KEYWORDS	Porin	4	1.51515151515151	0.0890782917466705	OMPA. LAMB. OMPF. OMPC	264	17	4139	3.68894830659536	0.999999773591611	0.534687600489755	67.7391698584205
GOTERM_MF_DIRECT	GO:0004872~receptor activity	3	1.13636363636363	0.0862225375968925	CIRA. FIU. YDDB	202	8	3186	5.91460396039603	0.999999999994727	0.975517040582333	69.8026735130671
GOTERM_BP_DIRECT	GO:0006113~fermentation	3	1.13636363636363	0.0938202633901436	FRDC. FRDB. FRDA	218	8	3277	5.63704128440367	0.999999999999645	0.870976258457015	73.0281559366153
GOTERM_CC_DIRECT	GO:0005951~carbamoyl-phosphate synthase complex	2	0.757575757575757	0.135836762451378	CARA. CARB	208	2	2941	14.139423076923	0.997485641110654	0.485768608008609	73.9077945447272
GOTERM_CC_DIRECT	GO:0005960~glycine cleavage complex	2	0.757575757575757	0.135836762451378	GCVP. GCVH	208	2	2941	14.139423076923	0.997485641110654	0.485768608008609	73.9077945447272
UP_KEYWORDS	Membrane	85	32.1969696969696	0.104983450848286	YHID. FIU. FRDC. BORD. RZOR. YEAQ. MALG. CSGG. HDED. NUOG. DTPA. SLP. CPTA. ADEP. NUOC. YJCH. HDA. MALK. YEEA. CSGD. NUOB. YNAI. NUOA. SSTT. YHIM. YFDY. MDTE. ECNB. MDTF. NLPC. GNTP. NUOH. YNID. FIMD. YEDE. XYLE. YAGU. XYLG. GABP. YDCV. PYRD. HOKB. CSTA. RIBB. YDCL. PNTB. CIRA. GADC. YBHL. GADB. WAAL. YECN. PNTA. YPJA. NAGE. YBHC. YNFC. OMPF. OMPC. OMPA. XANP. DDPB. BSMA. DDPD. YMIA. LAMB. SDAC. …	264	1174	4139	1.13512144442723	0.999999987402198	0.579444264494471	73.943662392344
KEGG_PATHWAY	eco00620:Pyruvate metabolism	7	2.65151515151515	0.130321977526584	ACS. ALDB. FRDC. FRDB. FRDA. PCK. FUMA	108	51	1564	1.98765432098765	0.99965051042387	0.411749531408131	74.9441569156155
GOTERM_MF_DIRECT	GO:0015179~L-amino acid transmembrane transporter activity	4	1.51515151515151	0.100298604316432	GADC. YBAT. GABP. YCAM	202	18	3186	3.5049504950495	0.999999999999939	0.977739127058695	75.4282904632158
GOTERM_MF_DIRECT	GO:0015288~porin activity	4	1.51515151515151	0.100298604316432	OMPA. LAMB. OMPF. OMPC	202	18	3186	3.5049504950495	0.999999999999939	0.977739127058695	75.4282904632158
UP_KEYWORDS	Magnesium	22	8.33333333333333	0.11294282524728	PURT. ACS. PURF. YHID. UPP. ALDB. PDXK. PURL. SUHB. PRS. PCK. NDK. PABB. PURD. OMPC. PURA. METK. YDAM. GPT. PPA. RIBB. XYLA	264	250	4139	1.37966666666666	0.99999999708885	0.590736576551349	76.6185239586789
UP_KEYWORDS	Peptide transport	5	1.89393939393939	0.119337978204658	DDPA. DTPA. DDPB. MPPA. DDPD	264	30	4139	2.61300505050505	0.999999999111372	0.595921182447704	78.582513934345
UP_KEYWORDS	GMP biosynthesis	2	0.757575757575757	0.123060641265085	GUAA. GUAB	264	2	4139	15.6780303030303	0.999999999556383	0.592345716270175	79.6548638080774
UP_KEYWORDS	Nitrogen fixation	2	0.757575757575757	0.123060641265085	GLNG. GLNL	264	2	4139	15.6780303030303	0.999999999556383	0.592345716270175	79.6548638080774
GOTERM_BP_DIRECT	GO:0034220~ion transmembrane transport	3	1.13636363636363	0.115525176966121	MSCL. OMPA. OMPF	218	9	3277	5.01070336391437	0.999999999999999	0.907594416079227	80.4626001796031
UP_KEYWORDS	Aminotransferase	4	1.51515151515151	0.13016902003962	GABT. PATA. GCVT. ARNB	264	20	4139	3.13560606060606	0.999999999883233	0.599416776666454	81.5668455352923
GOTERM_MF_DIRECT	GO:0004351~glutamate decarboxylase activity	2	0.757575757575757	0.12221542245771	GADB. GADA	202	2	3186	15.7722772277227	1	0.984568282079813	82.290648738162
GOTERM_MF_DIRECT	GO:0008750~NAD(P)+ transhydrogenase (AB-specific) activity	2	0.757575757575757	0.12221542245771	PNTB. PNTA	202	2	3186	15.7722772277227	1	0.984568282079813	82.290648738162
GOTERM_MF_DIRECT	GO:0004088~carbamoyl-phosphate synthase (glutamine-hydrolyzing) activity	2	0.757575757575757	0.12221542245771	CARA. CARB	202	2	3186	15.7722772277227	1	0.984568282079813	82.290648738162
GOTERM_MF_DIRECT	GO:0004644~phosphoribosylglycinamide formyltransferase activity	2	0.757575757575757	0.12221542245771	PURT. PURN	202	2	3186	15.7722772277227	1	0.984568282079813	82.290648738162
GOTERM_BP_DIRECT	GO:0019856~pyrimidine nucleobase biosynthetic process	2	0.757575757575757	0.128072110983749	CARB. PYRL	218	2	3277	15.0321100917431	1	0.917302886955284	83.8439314067326
GOTERM_BP_DIRECT	GO:0006536~glutamate metabolic process	2	0.757575757575757	0.128072110983749	GADB. GADA	218	2	3277	15.0321100917431	1	0.917302886955284	83.8439314067326
GOTERM_BP_DIRECT	GO:0009113~purine nucleobase biosynthetic process	2	0.757575757575757	0.128072110983749	PURF. PURD	218	2	3277	15.0321100917431	1	0.917302886955284	83.8439314067326
GOTERM_BP_DIRECT	GO:0009116~nucleoside metabolic process	2	0.757575757575757	0.128072110983749	PURF. PRS	218	2	3277	15.0321100917431	1	0.917302886955284	83.8439314067326
GOTERM_BP_DIRECT	GO:0006740~NADPH regeneration	2	0.757575757575757	0.128072110983749	PNTB. PNTA	218	2	3277	15.0321100917431	1	0.917302886955284	83.8439314067326
GOTERM_BP_DIRECT	GO:0071731~response to nitric oxide	2	0.757575757575757	0.128072110983749	FNR. NORV	218	2	3277	15.0321100917431	1	0.917302886955284	83.8439314067326
GOTERM_BP_DIRECT	GO:0006183~GTP biosynthetic process	2	0.757575757575757	0.128072110983749	GUAB. NDK	218	2	3277	15.0321100917431	1	0.917302886955284	83.8439314067326
GOTERM_BP_DIRECT	GO:0006177~GMP biosynthetic process	2	0.757575757575757	0.128072110983749	GUAA. GUAB	218	2	3277	15.0321100917431	1	0.917302886955284	83.8439314067326
GOTERM_BP_DIRECT	GO:0044208~'de novo' AMP biosynthetic process	2	0.757575757575757	0.128072110983749	PURB. PURA	218	2	3277	15.0321100917431	1	0.917302886955284	83.8439314067326
GOTERM_BP_DIRECT	GO:0071276~cellular response to cadmium ion	2	0.757575757575757	0.128072110983749	YGIW. YCHH	218	2	3277	15.0321100917431	1	0.917302886955284	83.8439314067326
GOTERM_BP_DIRECT	GO:0009156~ribonucleoside monophosphate biosynthetic process	2	0.757575757575757	0.128072110983749	PURL. PRS	218	2	3277	15.0321100917431	1	0.917302886955284	83.8439314067326
UP_KEYWORDS	Receptor	3	1.13636363636363	0.151601113813243	CIRA. FIU. LAMB	264	11	4139	4.27582644628099	0.999999999998048	0.645487677903402	86.378676142668
GOTERM_CC_DIRECT	GO:0019867~outer membrane	3	1.13636363636363	0.204863207255828	OMPA. SLP. YHJY	208	12	2941	3.53485576923076	0.99991718369736	0.609328631594118	87.8717714355161
UP_KEYWORDS	Metal-binding	47	17.8030303030303	0.162795572381584	PURT. USHA. ACS. FRDB. PRS. PCK. EFEB. NDK. NAGE. FUMA. OMPC. NUOG. NUOF. METK. NUOE. MGLB. NUOB. PPA. FLHC. NORV. CSID. YKGF. PURF. PDXK. PURL. SUHB. IDND. PURD. PSUG. PURA. AMYA. YDAM. CARB. FNR. GUAB. PYRI. YBIX. PYRC. SDHD. YDIJ. GPT. YDEN. RIBB. YDEM. PRIA. PHNP. XYLA	264	629	4139	1.17149034060798	0.999999999999779	0.660161236521197	88.4049992239291
GOTERM_MF_DIRECT	GO:0000287~magnesium ion binding	16	6.06060606060606	0.149794953255509	PURT. PURF. UPP. PDXK. SUHB. PRS. PCK. PABB. PURD. PURA. METK. GCD. GPT. PPA. RIBB. XYLA	202	178	3186	1.4177327845144	1	0.990661396360733	88.4098833705648
UP_KEYWORDS	Pyridoxal phosphate	7	2.65151515151515	0.169478000771678	GABT. PATA. GADB. GCVP. GLYA. GADA. ARNB	264	59	4139	1.86010529019003	0.99999999999994	0.663001389709877	89.4787228981934
GOTERM_BP_DIRECT	GO:0006811~ion transport	5	1.89393939393939	0.158138532105797	MSCL. OMPA. YNAI. LAMB. OMPC	218	32	3277	2.34876720183486	1	0.947483529724273	89.8695153709955
UP_KEYWORDS	Calcium	4	1.51515151515151	0.17655421728665	AMYA. MGLB. PCK. YDEN	264	23	4139	2.7266139657444	0.999999999999985	0.666649252083459	90.5156534363086
GOTERM_CC_DIRECT	GO:0043190~ATP-binding cassette (ABC) transporter complex	8	3.03030303030303	0.240674652783843	DDPA. BTUD. YTFQ. XYLG. MALK. MPPA. YDCT. MALG	208	72	2941	1.571047008547	0.999987481745011	0.641637825598936	92.0637524142592
GOTERM_BP_DIRECT	GO:1902475~L-alpha-amino acid transmembrane transport	4	1.51515151515151	0.175071437820089	GADC. YBAT. GABP. YCAM	218	22	3277	2.73311092577147	1	0.955461986464783	92.2685872196419
GOTERM_BP_DIRECT	GO:0015807~L-amino acid transport	4	1.51515151515151	0.175071437820089	GADC. YBAT. GABP. YCAM	218	22	3277	2.73311092577147	1	0.955461986464783	92.2685872196419
GOTERM_MF_DIRECT	GO:0015423~maltose-transporting ATPase activity	2	0.757575757575757	0.177628330776782	MALK. MALG	202	3	3186	10.5148514851485	1	0.994025115769813	92.5506050732856
GOTERM_MF_DIRECT	GO:0042912~colicin transmembrane transporter activity	2	0.757575757575757	0.177628330776782	CIRA. OMPF	202	3	3186	10.5148514851485	1	0.994025115769813	92.5506050732856
GOTERM_MF_DIRECT	GO:0019808~polyamine binding	2	0.757575757575757	0.177628330776782	YDCS. POTD	202	3	3186	10.5148514851485	1	0.994025115769813	92.5506050732856
GOTERM_CC_DIRECT	GO:1990060~maltose transport complex	2	0.757575757575757	0.253298876755357	MALK. MALG	208	4	2941	7.06971153846153	0.99999370466291	0.63137488944423	93.1984236033869
GOTERM_MF_DIRECT	GO:0046872~metal ion binding	24	9.09090909090909	0.18448707229312	ACS. USHA. PDXK. PURL. FRDB. PURK. EFEB. NDK. NAGE. FUMA. PSUG. OMPC. NUOF. YDAM. NUOE. CARB. MGLB. GUAB. FNR. SDHD. YDIJ. YDEN. YDEM. YKGF	202	300	3186	1.26178217821782	1	0.992512438555697	93.3347188866028
GOTERM_BP_DIRECT	GO:1902208~regulation of bacterial-type flagellum assembly	2	0.757575757575757	0.185845653554096	FLHC. FLHD	218	3	3277	10.0214067278287	1	0.957105331446469	93.5089360735974
GOTERM_BP_DIRECT	GO:0015752~D-ribose transport	2	0.757575757575757	0.185845653554096	XYLF. XYLG	218	3	3277	10.0214067278287	1	0.957105331446469	93.5089360735974
GOTERM_BP_DIRECT	GO:0033554~cellular response to stress	2	0.757575757575757	0.185845653554096	HDEB. HDEA	218	3	3277	10.0214067278287	1	0.957105331446469	93.5089360735974
GOTERM_BP_DIRECT	GO:0006163~purine nucleotide metabolic process	2	0.757575757575757	0.185845653554096	NDK. PURB	218	3	3277	10.0214067278287	1	0.957105331446469	93.5089360735974
GOTERM_BP_DIRECT	GO:0071806~protein transmembrane transport	2	0.757575757575757	0.185845653554096	CSGE. CSGG	218	3	3277	10.0214067278287	1	0.957105331446469	93.5089360735974
COG_ONTOLOGY	Nucleotide transport and metabolism	2	0.757575757575757	0.351373739287389	PYRC. PYRD	34	8	630	4.63235294117647	0.994454581410671	0.925532432634546	93.8278834753093
UP_KEYWORDS	NADP	9	3.4090909090909	0.210713546548342	PNTB. RCLA. GABD. ALDB. YDBC. IDND. PNTA. FOLD. YDFG	264	90	4139	1.56780303030303	1	0.725706142914336	94.3260119983486
UP_KEYWORDS	Nucleotide-binding	36	13.6363636363636	0.233602534003024	PURT. USHA. ACS. UPP. PRS. PNTA. PURM. PCK. NDK. METK. MALK. HDA. DDPD. MALT. GLNL. GLNG. PSUK. BTUD. PDXK. PURL. PURK. GLNA. RAPA. ERA. PURD. PURC. PURA. YDAM. CARA. CARB. GUAA. PHNL. PYRH. XYLG. YDCT. PRIA	264	486	4139	1.16133557800224	1	0.755248870219275	96.0288745149336
GOTERM_MF_DIRECT	GO:0015297~antiporter activity	4	1.51515151515151	0.223421621503102	GADC. YBAT. GABP. YCAM	202	26	3186	2.42650418888042	1	0.996308678141645	96.5191803390677
KEGG_PATHWAY	eco02020:Two-component system	13	4.92424242424242	0.291315904469083	GLNG. FRDC. FRDB. FRDA. GLNA. OMPF. OMPC. SDIA. ARNB. FLHC. GLNL. FLHD. FLIC	108	146	1564	1.2894469812278	0.999999997009091	0.706750219964062	96.7065089554722
GOTERM_MF_DIRECT	GO:0010181~FMN binding	5	1.89393939393939	0.229318445564383	NUOG. NUOF. NUOE. PYRD. NORV	202	39	3186	2.02208682406702	1	0.995291783597638	96.8542734548236
GOTERM_MF_DIRECT	GO:0004970~ionotropic glutamate receptor activity	2	0.757575757575757	0.229559435240875	GLNH. ARTI	202	4	3186	7.88613861386138	1	0.993310533153086	96.8673112058888
GOTERM_MF_DIRECT	GO:0001072~transcription antitermination factor activity. RNA binding	2	0.757575757575757	0.229559435240875	RPSJ. CSPC	202	4	3186	7.88613861386138	1	0.993310533153086	96.8673112058888
KEGG_PATHWAY	eco00630:Glyoxylate and dicarboxylate metabolism	5	1.89393939393939	0.306684873215884	GCVP. GLNA. GCVT. GLYA. GCVH	108	41	1564	1.76603432700993	0.999999999142866	0.707146841180805	97.3498382979217
UP_KEYWORDS	NAD	12	4.54545454545454	0.259589096732776	PNTB. NUOG. NUOF. NUOE. GUAB. NUOC. NUOB. NUOA. PNTA. NUOH. PATD. SERA	264	138	4139	1.3633069828722	1	0.785687191132376	97.3863105344745
GOTERM_BP_DIRECT	GO:0033212~iron assimilation	2	0.757575757575757	0.239807624590921	CIRA. EFEB	218	4	3277	7.51605504587156	1	0.981488693925922	97.3928208095779
GOTERM_BP_DIRECT	GO:0015846~polyamine transport	2	0.757575757575757	0.239807624590921	YDCS. POTD	218	4	3277	7.51605504587156	1	0.981488693925922	97.3928208095779
GOTERM_BP_DIRECT	GO:2000144~positive regulation of DNA-templated transcription. initiation	2	0.757575757575757	0.239807624590921	SDIA. CSGD	218	4	3277	7.51605504587156	1	0.981488693925922	97.3928208095779
UP_KEYWORDS	Ion transport	10	3.78787878787878	0.263173907086224	MSCL. OMPA. CIRA. FIU. YNAI. LAMB. OMPF. YBAL. OMPC. ACTP	264	110	4139	1.42527548209366	1	0.780798143883736	97.5356911740231
GOTERM_MF_DIRECT	GO:0005198~structural molecule activity	3	1.13636363636363	0.243610130397671	OMPA. STFR. FLIC	202	15	3186	3.15445544554455	1	0.993432158462492	97.5466137806234
KEGG_PATHWAY	eco01501:beta-Lactam resistance	3	1.13636363636363	0.32617442093914	MPPA. OMPF. OMPC	108	17	1564	2.55555555555555	0.999999999831264	0.713537972267195	98.0023116398128
UP_KEYWORDS	Manganese	8	3.03030303030303	0.283982133226924	METK. CARB. PRS. PCK. RIBB. PURD. PSUG. PHNP	264	84	4139	1.49314574314574	1	0.800372223842929	98.2588489553716
KEGG_PATHWAY	eco00460:Cyanoamino acid metabolism	2	0.757575757575757	0.346824051852352	GGT. GLYA	108	6	1564	4.82716049382716	0.999999999971376	0.721329784727248	98.5326239932251
KEGG_PATHWAY	eco00760:Nicotinate and nicotinamide metabolism	3	1.13636363636363	0.351936335985482	PNTB. USHA. PNTA	108	18	1564	2.41358024691358	0.99999999998171	0.70952392685794	98.6425748452405
GOTERM_MF_DIRECT	GO:0051287~NAD binding	5	1.89393939393939	0.28600094442113	NUOF. NUOC. PNTA. PATD. SERA	202	43	3186	1.83398572415381	1	0.996677493372754	98.8594026796375
GOTERM_MF_DIRECT	GO:0030170~pyridoxal phosphate binding	6	2.27272727272727	0.289336449195504	GABT. PATA. GADB. GLYA. GADA. ARNB	202	57	3186	1.66023970818134	1	0.99576723006274	98.9281683435707
GOTERM_BP_DIRECT	GO:0042891~antibiotic transport	2	0.757575757575757	0.290208402306983	DTPA. NAGE	218	5	3277	6.01284403669724	1	0.991348349305687	98.9531111034328
GOTERM_BP_DIRECT	GO:0006270~DNA replication initiation	2	0.757575757575757	0.290208402306983	HDA. PRIA	218	5	3277	6.01284403669724	1	0.991348349305687	98.9531111034328
GOTERM_BP_DIRECT	GO:0001101~response to acid chemical	2	0.757575757575757	0.290208402306983	DCTR. BSMA	218	5	3277	6.01284403669724	1	0.991348349305687	98.9531111034328
GOTERM_BP_DIRECT	GO:0015768~maltose transport	2	0.757575757575757	0.290208402306983	MALK. MALG	218	5	3277	6.01284403669724	1	0.991348349305687	98.9531111034328
GOTERM_MF_DIRECT	GO:0000166~nucleotide binding	4	1.51515151515151	0.293009791200805	USHA. CARB. GUAB. HDA	202	30	3186	2.1029702970297	1	0.99478296011648	98.9994507357297
GOTERM_BP_DIRECT	GO:0044010~single-species biofilm formation	5	1.89393939393939	0.301669543691902	CSGA. BSMA. CSGE. CSGF. CSGG	218	42	3277	1.7895369156837	1	0.991343305366163	99.1569279788687
GOTERM_BP_DIRECT	GO:0071973~bacterial-type flagellum-dependent cell motility	4	1.51515151515151	0.319351612307487	FRDC. FRDB. FRDA. FLIC	218	30	3277	2.00428134556574	1	0.992306739060031	99.400600124294
GOTERM_MF_DIRECT	GO:0008381~mechanically-gated ion channel activity	2	0.757575757575757	0.323833676959251	MSCL. YNAI	202	6	3186	5.25742574257425	1	0.996429155591235	99.4464674428673
GOTERM_MF_DIRECT	GO:0008177~succinate dehydrogenase (ubiquinone) activity	2	0.757575757575757	0.323833676959251	FRDC. FRDB	202	6	3186	5.25742574257425	1	0.996429155591235	99.4464674428673
GOTERM_MF_DIRECT	GO:0042895~antibiotic transporter activity	2	0.757575757575757	0.323833676959251	DTPA. NAGE	202	6	3186	5.25742574257425	1	0.996429155591235	99.4464674428673
UP_KEYWORDS	4Fe-4S	9	3.4090909090909	0.350072905487353	NUOG. NUOF. FNR. NUOB. FRDB. YDIJ. FUMA. YDEM. YKGF	264	105	4139	1.34383116883116	1	0.867218618841478	99.4619346791902
GOTERM_BP_DIRECT	GO:0008610~lipid biosynthetic process	2	0.757575757575757	0.337281989318731	FABB. FABA	218	6	3277	5.01070336391437	1	0.993182716110683	99.5797526876457
GOTERM_BP_DIRECT	GO:0035999~tetrahydrofolate interconversion	2	0.757575757575757	0.337281989318731	GLYA. FOLD	218	6	3277	5.01070336391437	1	0.993182716110683	99.5797526876457
GOTERM_BP_DIRECT	GO:0000050~urea cycle	2	0.757575757575757	0.337281989318731	CARA. CARB	218	6	3277	5.01070336391437	1	0.993182716110683	99.5797526876457
GOTERM_BP_DIRECT	GO:0015684~ferrous iron transport	2	0.757575757575757	0.337281989318731	EFEO. EFEB	218	6	3277	5.01070336391437	1	0.993182716110683	99.5797526876457
KEGG_PATHWAY	eco00440:Phosphonate and phosphinate metabolism	2	0.757575757575757	0.433487452787411	PHNL. PHNP	108	8	1564	3.62037037037037	0.999999999999991	0.786134780726488	99.6420993444955
GOTERM_BP_DIRECT	GO:0006810~transport	7	2.65151515151515	0.353372302862518	OMPA. YHID. NUOC. YEEA. YDDB. YDCV. NUOA	218	73	3277	1.44143521427673	1	0.993748041511515	99.6969428999866
UP_KEYWORDS	ATP-binding	29	10.9848484848484	0.380634215470829	PURT. ACS. PRS. PURM. PCK. NDK. METK. MALK. DDPD. MALT. GLNL. GLNG. PSUK. BTUD. PDXK. PURL. PURK. GLNA. RAPA. PURD. PURC. CARA. CARB. GUAA. PHNL. PYRH. XYLG. YDCT. PRIA	264	412	4139	1.1035506766696	1	0.887227305577037	99.6999493974644
GOTERM_BP_DIRECT	GO:0003333~amino acid transmembrane transport	4	1.51515151515151	0.356589224594192	GADC. YBAT. GABP. YCAM	218	32	3277	1.87901376146789	1	0.992813085776858	99.7163942781499
GOTERM_BP_DIRECT	GO:0006855~drug transmembrane transport	3	1.13636363636363	0.361592010210688	MDTE. MDTF. OMPF	218	19	3277	2.37349106711733	1	0.992067813147534	99.7443624834204
UP_KEYWORDS	Decarboxylase	3	1.13636363636363	0.389375206730745	GADB. PCK. GADA	264	21	4139	2.23971861471861	1	0.887679338237368	99.7474515624544
GOTERM_BP_DIRECT	GO:0015031~protein transport	5	1.89393939393939	0.363327421525154	DDPA. DTPA. DDPB. MPPA. DDPD	218	46	3277	1.63392500997207	1	0.990835083578489	99.7534524794335
GOTERM_MF_DIRECT	GO:0042623~ATPase activity. coupled	2	0.757575757575757	0.366572491716799	PURL. PURD	202	7	3186	4.5063649222065	1	0.998092718041327	99.7674198359261
GOTERM_MF_DIRECT	GO:0051087~chaperone binding	2	0.757575757575757	0.366572491716799	HDEA. CSPC	202	7	3186	4.5063649222065	1	0.998092718041327	99.7674198359261
UP_KEYWORDS	Iron	17	6.43939393939393	0.404026102851317	CIRA. FIU. FRDB. EFEB. FUMA. NUOG. NUOF. NUOE. FNR. YBIX. NUOB. SDHD. YDIJ. YDEM. CSID. NORV. YKGF	264	231	4139	1.15379443788534	1	0.892865811937318	99.811872815432
UP_KEYWORDS	TonB box	2	0.757575757575757	0.408837148558613	CIRA. FIU	264	8	4139	3.91950757575757	1	0.890352373409848	99.8294830704596
UP_KEYWORDS	Tricarboxylic acid cycle	3	1.13636363636363	0.412252671246758	FRDB. SDHD. FUMA	264	22	4139	2.13791322314049	1	0.886842922529797	99.8410526510857
COG_ONTOLOGY	Cell envelope biogenesis. outer membrane	3	1.13636363636363	0.635792474815863	WAAL. YNAI. ARNB	34	40	630	1.38970588235294	0.9999945526287	0.982404741184093	99.8493871593675
GOTERM_MF_DIRECT	GO:0005524~ATP binding	30	11.3636363636363	0.392617572964444	PURT. ACS. PRS. PURM. PCK. NDK. USPF. METK. MALK. DDPD. MALT. GLNL. GLNG. PSUK. BTUD. PDXK. PURL. PURK. GLNA. RAPA. PURD. PURC. CARA. CARB. GUAA. PHNL. PYRH. XYLG. YDCT. PRIA	202	433	3186	1.09276747536185	1	0.998536732786638	99.8668260292748
COG_ONTOLOGY	Cell motility and secretion / Intracellular trafficking and secretion	2	0.757575757575757	0.645683195913912	FIMD. FIMC	34	19	630	1.95046439628482	0.999996085277339	0.955518927518199	99.8738365660942
GOTERM_CC_DIRECT	GO:0045203~integral component of cell outer membrane	2	0.757575757575757	0.518572817878994	LAMB. OMPC	208	10	2941	2.82788461538461	0.999999999999903	0.900287322601369	99.8802079133079
UP_KEYWORDS	Flavoprotein	8	3.03030303030303	0.431600733918455	NUOF. RCLA. FRDA. PYRD. AIDB. YDIJ. LHGO. NORV	264	98	4139	1.27983920841063	1	0.895620783168121	99.8940798175422
GOTERM_MF_DIRECT	GO:0008483~transaminase activity	2	0.757575757575757	0.40662248516452	GCVT. ARNB	202	8	3186	3.94306930693069	1	0.998548854425548	99.9023033289835
GOTERM_MF_DIRECT	GO:0004029~aldehyde dehydrogenase (NAD) activity	2	0.757575757575757	0.40662248516452	GABD. ALDB	202	8	3186	3.94306930693069	1	0.998548854425548	99.9023033289835
GOTERM_CC_DIRECT	GO:0022627~cytosolic small ribosomal subunit	3	1.13636363636363	0.534364652257729	RPSP. RPSJ. RPSU	208	25	2941	1.69673076923076	0.999999999999975	0.893377508038921	99.9118686825226
GOTERM_MF_DIRECT	GO:0051539~4 iron. 4 sulfur cluster binding	9	3.4090909090909	0.421254730836412	NUOG. NUOF. FNR. NUOB. FRDB. YDIJ. FUMA. YDEM. YKGF	202	113	3186	1.25619907123455	1	0.998587952039541	99.9298741084232
GOTERM_BP_DIRECT	GO:0006098~pentose-phosphate shunt	2	0.757575757575757	0.422308052648406	RPIB. XYLA	218	8	3277	3.75802752293578	1	0.995937945279656	99.9323391819405
GOTERM_BP_DIRECT	GO:0000028~ribosomal small subunit assembly	2	0.757575757575757	0.422308052648406	RPSP. ERA	218	8	3277	3.75802752293578	1	0.995937945279656	99.9323391819405
GOTERM_BP_DIRECT	GO:0009636~response to toxic substance	2	0.757575757575757	0.422308052648406	ECNB. RIDA	218	8	3277	3.75802752293578	1	0.995937945279656	99.9323391819405
GOTERM_BP_DIRECT	GO:0044011~single-species biofilm formation on inanimate substrate	2	0.757575757575757	0.422308052648406	YGIW. YCHH	218	8	3277	3.75802752293578	1	0.995937945279656	99.9323391819405
GOTERM_BP_DIRECT	GO:0043213~bacteriocin transport	2	0.757575757575757	0.422308052648406	CIRA. OMPF	218	8	3277	3.75802752293578	1	0.995937945279656	99.9323391819405
GOTERM_BP_DIRECT	GO:0019700~organic phosphonate catabolic process	2	0.757575757575757	0.422308052648406	PHNL. PHNP	218	8	3277	3.75802752293578	1	0.995937945279656	99.9323391819405
GOTERM_BP_DIRECT	GO:0006730~one-carbon metabolic process	2	0.757575757575757	0.422308052648406	METK. FOLD	218	8	3277	3.75802752293578	1	0.995937945279656	99.9323391819405
GOTERM_BP_DIRECT	GO:0009437~carnitine metabolic process	2	0.757575757575757	0.422308052648406	CAIF. CAIC	218	8	3277	3.75802752293578	1	0.995937945279656	99.9323391819405
KEGG_PATHWAY	eco00010:Glycolysis / Gluconeogenesis	4	1.51515151515151	0.523812455729415	ACS. AGP. ALDB. PCK	108	40	1564	1.44814814814814	1	0.853731040505475	99.9360161979392
UP_KEYWORDS	2Fe-2S	3	1.13636363636363	0.456679835249057	NUOG. NUOE. FRDB	264	24	4139	1.95975378787878	1	0.907645922729396	99.9387168316246
UP_KEYWORDS	Cell membrane	69	26.1363636363636	0.457768205158615	YHID. BORD. FRDC. YEAQ. MALG. CSGG. HDED. NUOG. DTPA. CPTA. ADEP. NUOC. YJCH. HDA. MALK. YEEA. CSGD. NUOB. YNAI. NUOA. SSTT. YHIM. ECNB. MDTE. YFDY. MDTF. NLPC. GNTP. NUOH. YEDE. XYLE. YAGU. XYLG. GABP. YDCV. PYRD. RIBB. CSTA. YDCL. PNTB. GADC. YBHL. WAAL. YECN. PNTA. NAGE. YNFC. XANP. DDPB. BSMA. DDPD. SDAC. SSLE. CVPA. ARNC. MSCL. BTUD. YBAT. URAA. YBAL. ERA. GHXP. YNCL. ACTP. GCD. CYNX. YCAM. …	264	1052	4139	1.02831187348772	1	0.903128979226922	99.9401889351304
GOTERM_MF_DIRECT	GO:0005525~GTP binding	5	1.89393939393939	0.432259192353531	YDAM. UPP. GMR. ERA. PURA	202	53	3186	1.48795068186063	1	0.998528333915223	99.9456549410656
UP_KEYWORDS	Glycosyltransferase	5	1.89393939393939	0.466383019234113	PURF. UPP. GPT. YAFK. ARNC	264	55	4139	1.42527548209366	1	0.903770001055135	99.9507458843573
COG_ONTOLOGY	Carbohydrate transport and metabolism	3	1.13636363636363	0.701225113304607	TREA. MGLB. XYLF	34	45	630	1.23529411764705	0.99999949402497	0.94494131725267	99.9578754754282
GOTERM_MF_DIRECT	GO:0004386~helicase activity	2	0.757575757575757	0.444152025907186	RAPA. PRIA	202	9	3186	3.5049504950495	1	0.998504117328854	99.9589735093899
UP_KEYWORDS	Secreted	2	0.757575757575757	0.481722296041741	YEBF. FLIC	264	10	4139	3.13560606060606	1	0.908853712487723	99.9654185114595
UP_KEYWORDS	Gluconate utilization	2	0.757575757575757	0.481722296041741	GNTP. IDND	264	10	4139	3.13560606060606	1	0.908853712487723	99.9654185114595
UP_KEYWORDS	Iron-sulfur	10	3.78787878787878	0.48226765090551	NUOG. NUOF. NUOE. FNR. NUOB. FRDB. YDIJ. FUMA. YDEM. YKGF	264	134	4139	1.17000226142017	1	0.90434156994557	99.9658571734532
KEGG_PATHWAY	eco00680:Methane metabolism	3	1.13636363636363	0.561855803086051	ACS. GLYA. SERA	108	27	1564	1.60905349794238	1	0.870629995481957	99.9719692220874
UP_KEYWORDS	Isomerase	8	3.03030303030303	0.494696931287138	LSRG. PURE. NANM. FUMA. RPIB. RBSD. XYLA. FABA	264	104	4139	1.20600233100233	1	0.907618400400456	99.9745708689192
GOTERM_CC_DIRECT	GO:0005887~integral component of plasma membrane	25	9.46969696969696	0.602779901088249	PNTB. MSCL. GADC. GNTP. YBAT. PNTA. URAA. MALG. NAGE. NUOH. GHXP. ACTP. DTPA. XANP. XYLE. DDPB. CPTA. ADEP. GABP. YNAI. YCAM. NUOA. SDAC. YHIM. CSTA	208	352	2941	1.00422038898601	1	0.91982875001571	99.979582185808
GOTERM_BP_DIRECT	GO:0070301~cellular response to hydrogen peroxide	2	0.757575757575757	0.496469151725163	YGIW. YCHH	218	10	3277	3.00642201834862	1	0.998712779350121	99.9891190417385
GOTERM_BP_DIRECT	GO:0006526~arginine biosynthetic process	2	0.757575757575757	0.496469151725163	CARA. CARB	218	10	3277	3.00642201834862	1	0.998712779350121	99.9891190417385
GOTERM_BP_DIRECT	GO:0042938~dipeptide transport	2	0.757575757575757	0.496469151725163	DDPA. DDPB	218	10	3277	3.00642201834862	1	0.998712779350121	99.9891190417385
GOTERM_BP_DIRECT	GO:0009447~putrescine catabolic process	2	0.757575757575757	0.496469151725163	PATA. PATD	218	10	3277	3.00642201834862	1	0.998712779350121	99.9891190417385
KEGG_PATHWAY	eco00061:Fatty acid biosynthesis	2	0.757575757575757	0.603450890912301	FABB. FABA	108	13	1564	2.22792022792022	1	0.888838263115516	99.9895711212868
COG_ONTOLOGY	Inorganic ion transport and metabolism	2	0.757575757575757	0.760260461053879	YDDB. YDEN	34	26	630	1.42533936651583	0.99999996395243	0.942524953465901	99.9897800839289
GOTERM_MF_DIRECT	GO:0005506~iron ion binding	5	1.89393939393939	0.502993463103237	FIU. YBIX. NUOB. CSID. NORV	202	58	3186	1.35967907135541	1	0.999422973521636	99.9907157626104
GOTERM_CC_DIRECT	GO:0005886~plasma membrane	71	26.8939393939393	0.637500291947606	YHID. BORD. FRDC. YEAQ. MALG. CSGG. LHGO. HDED. NUOG. DTPA. NUOF. NUOE. ADEP. NUOC. YJCH. HDA. YEEA. CSGD. NUOB. YNAI. NUOA. SSTT. YHIM. YFDY. ECNB. MDTE. MDTF. NLPC. GNTP. NUOH. YEDE. XYLE. YAGU. GABP. YDCV. PYRD. CSTA. RIBB. YDCL. FLIC. PNTB. GADC. YBHL. WAAL. YECN. PNTA. NAGE. YNFC. XANP. DDPB. BSMA. DDPD. SDAC. SSLE. CVPA. ARNC. MSCL. YBAT. URAA. YBAL. ERA. GHXP. YNCL. ACTP. GCD. YTFQ. CYNX. …	208	1021	2941	0.983250772244405	1	0.925744969353518	99.9912007479072
GOTERM_CC_DIRECT	GO:0031234~extrinsic component of cytoplasmic side of plasma membrane	2	0.757575757575757	0.640889476578122	BTUD. MALK	208	14	2941	2.01991758241758	1	0.915410802185292	99.9919294501503
GOTERM_CC_DIRECT	GO:0009295~nucleoid	2	0.757575757575757	0.640889476578122	STPA. CBPA	208	14	2941	2.01991758241758	1	0.915410802185292	99.9919294501503
GOTERM_MF_DIRECT	GO:0015197~peptide transporter activity	2	0.757575757575757	0.51227140845703	DDPA. MPPA	202	11	3186	2.86768676867686	1	0.99937957367578	99.9927712069861
UP_KEYWORDS	Arginine biosynthesis	2	0.757575757575757	0.545651286609987	CARA. CARB	264	12	4139	2.61300505050505	1	0.932482951259726	99.9929923421291
UP_KEYWORDS	Ion channel	2	0.757575757575757	0.545651286609987	MSCL. YNAI	264	12	4139	2.61300505050505	1	0.932482951259726	99.9929923421291
KEGG_PATHWAY	eco00030:Pentose phosphate pathway	3	1.13636363636363	0.620424215350773	GCD. PRS. RPIB	108	30	1564	1.44814814814814	1	0.890149869675458	99.9932404030277
UP_KEYWORDS	Amino-acid transport	6	2.27272727272727	0.547193162601214	GLNH. GADC. YBAT. ARTI. GABP. SSTT	264	77	4139	1.22166469893742	1	0.929471962806197	99.9932753256476
GOTERM_MF_DIRECT	GO:0016597~amino acid binding	3	1.13636363636363	0.515793357111423	CARB. PYRB. SERA	202	27	3186	1.75247524752475	1	0.999255217522325	99.9934344977387
UP_KEYWORDS	Chaperone	5	1.89393939393939	0.549004878899608	STPA. FIMC. HDEB. CBPA. HDEA	264	61	4139	1.28508445106805	1	0.926602097832238	99.9935944172905
GOTERM_MF_DIRECT	GO:0043565~sequence-specific DNA binding	6	2.27272727272727	0.517137693723444	GLNG. HDA. AIDB. DSDC. YIAG. HIPB	202	75	3186	1.26178217821782	1	0.99907805774175	99.9936724819157
UP_KEYWORDS	Transcription regulation	22	8.33333333333333	0.55607476405576	GLNG. GADE. NHAR. PURR. STPA. MCBR. RAPA. DSDC. YIAG. CSIR. CAIF. HIPB. CSPC. SDIA. FNR. DCTR. CSGD. GADW. GADX. MALT. FLHC. FLHD	264	334	4139	1.03268463073852	1	0.926572443750311	99.9947112708966
KEGG_PATHWAY	eco02010:ABC transporters	12	4.54545454545454	0.629746588659562	GLNH. BTUD. MGLB. XYLF. ARTI. XYLG. MALK. MPPA. ARAF. MALG. RBSD. POTD	108	170	1564	1.02222222222222	1	0.886755481685235	99.9947170725269
KEGG_PATHWAY	eco01120:Microbial metabolism in diverse environments	16	6.06060606060606	0.634017680431218	ACS. GABD. ALDB. FRDC. FRDB. FRDA. GLNA. PRS. PCK. FUMA. GLYA. AGP. SDHD. RPIB. SERA. FOLD	108	231	1564	1.00304633637966	1	0.880211320366653	99.995291013822
GOTERM_BP_DIRECT	GO:0010447~response to acidic pH	2	0.757575757575757	0.52991457384968	YAGU. GLSA	218	11	3277	2.73311092577147	1	0.999163064911132	99.9956384234877
UP_KEYWORDS	Cell inner membrane	57	21.590909090909	0.567593883139909	YHID. FRDC. MALG. HDED. NUOG. DTPA. CPTA. ADEP. NUOC. MALK. HDA. YJCH. YEEA. YNAI. NUOB. CSGD. NUOA. SSTT. YHIM. MDTE. MDTF. GNTP. NUOH. XYLE. YEDE. YAGU. GABP. XYLG. YDCV. CSTA. PNTB. GADC. YBHL. WAAL. YECN. PNTA. NAGE. XANP. DDPB. DDPD. SDAC. CVPA. ARNC. MSCL. BTUD. YBAT. URAA. YBAL. ERA. YNCL. GHXP. ACTP. GCD. CYNX. YCAM. SDHD. GPT	264	892	4139	1.00184722788422	1	0.928934495253144	99.9961549771063
GOTERM_BP_DIRECT	GO:0015992~proton transport	3	1.13636363636363	0.542564355472042	GNTP. ADEP. PNTA	218	27	3277	1.67023445463812	1	0.999185059382811	99.9969656187749
GOTERM_BP_DIRECT	GO:0006865~amino acid transport	3	1.13636363636363	0.542564355472042	GLNH. ARTI. SSTT	218	27	3277	1.67023445463812	1	0.999185059382811	99.9969656187749
GOTERM_BP_DIRECT	GO:0006099~tricarboxylic acid cycle	3	1.13636363636363	0.542564355472042	FRDB. SDHD. FUMA	218	27	3277	1.67023445463812	1	0.999185059382811	99.9969656187749
GOTERM_MF_DIRECT	GO:0051082~unfolded protein binding	2	0.757575757575757	0.543148084645459	RIDA. HDEB	202	12	3186	2.62871287128712	1	0.999309435607736	99.9969669299085
GOTERM_MF_DIRECT	GO:0005509~calcium ion binding	2	0.757575757575757	0.543148084645459	AMYA. PCK	202	12	3186	2.62871287128712	1	0.999309435607736	99.9969669299085
UP_KEYWORDS	Carbohydrate metabolism	6	2.27272727272727	0.581938744037536	AMYA. NANM. RPIB. MALT. RBSD. XYLA	264	80	4139	1.17585227272727	1	0.932704243444156	99.997445929407
UP_KEYWORDS	Transcription	22	8.33333333333333	0.590727403427391	GLNG. GADE. NHAR. PURR. STPA. MCBR. RAPA. DSDC. YIAG. CSIR. CAIF. HIPB. CSPC. SDIA. FNR. DCTR. CSGD. GADW. GADX. MALT. FLHC. FLHD	264	340	4139	1.01446078431372	1	0.933676398804893	99.9980260092926
GOTERM_BP_DIRECT	GO:0055085~transmembrane transport	8	3.03030303030303	0.560774694228915	DDPA. FIMD. DDPB. CYNX. MPPA. YNAI. YGAH. LAMB	218	106	3277	1.13449887484853	1	0.999293435000624	99.9982323090173
GOTERM_BP_DIRECT	GO:0009297~pilus assembly	2	0.757575757575757	0.561148051337213	FIMD. FIMI	218	12	3277	2.50535168195718	1	0.999131713300061	99.9982521908543
UP_KEYWORDS	GTP-binding	4	1.51515151515151	0.5968360680536	YDAM. UPP. ERA. PURA	264	48	4139	1.30650252525252	1	0.933377936997234	99.9983550541713
UP_KEYWORDS	Sodium	2	0.757575757575757	0.601720974401082	AMYA. ACTP	264	14	4139	2.23971861471861	1	0.932528502673283	99.998581090235
GOTERM_MF_DIRECT	GO:0016787~hydrolase activity	3	1.13636363636363	0.57361646549526	YAFK. RIDA. MENI	202	30	3186	1.57722772277227	1	0.999534195340868	99.9987871145146
UP_KEYWORDS	Lipid biosynthesis	4	1.51515151515151	0.611040973148903	ARNB. FABB. ARNC. FABA	264	49	4139	1.27983920841063	1	0.933919358672369	99.9989352241769
UP_KEYWORDS	Transmembrane	59	22.3484848484848	0.613967377960977	YHID. FIU. FRDC. YEAQ. MALG. HDED. DTPA. CPTA. ADEP. YJCH. YEEA. YNAI. NUOA. SSTT. YHIM. YFDY. MDTF. GNTP. NUOH. YNID. FIMD. YEDE. XYLE. YAGU. GABP. YDCV. HOKB. CSTA. PNTB. CIRA. GADC. YBHL. WAAL. YECN. YPJA. PNTA. NAGE. OMPF. OMPC. XANP. OMPA. DDPB. YMIA. SDAC. LAMB. CVPA. ARNC. MSCL. YBAT. URAA. YBAL. GHXP. YNCL. ACTP. GCD. CYNX. YCAM. SDHD. OMPT	264	936	4139	0.98825191012691	1	0.932213416913571	99.9990284002069
GOTERM_CC_DIRECT	GO:0042597~periplasmic space	7	2.65151515151515	0.717993228389505	YGIW. EFEO. ARTI. MPPA. GGT. EFEB. HDEB	208	100	2941	0.989759615384615	1	0.944048286724652	99.9991272098022
GOTERM_BP_DIRECT	GO:0031564~transcription antitermination	2	0.757575757575757	0.590315240572858	RPSJ. CSPC	218	13	3277	2.31263232180663	1	0.999400489247753	99.9992998056518
GOTERM_BP_DIRECT	GO:0008643~carbohydrate transport	2	0.757575757575757	0.590315240572858	MALM. MGLB	218	13	3277	2.31263232180663	1	0.999400489247753	99.9992998056518
UP_KEYWORDS	FAD	5	1.89393939393939	0.624485797264884	RCLA. FRDA. AIDB. YDIJ. LHGO	264	67	4139	1.17000226142017	1	0.934293929349283	99.9993049652792
UP_KEYWORDS	Fatty acid biosynthesis	2	0.757575757575757	0.627114279550304	FABB. FABA	264	15	4139	2.09040404040404	1	0.932551278263367	99.9993617139289
GOTERM_CC_DIRECT	GO:0005576~extracellular region	2	0.757575757575757	0.732240399460064	YEBF. FLIC	208	18	2941	1.571047008547	1	0.941771707039411	99.9994583533412
GOTERM_MF_DIRECT	GO:0051537~2 iron. 2 sulfur cluster binding	3	1.13636363636363	0.609302962824319	NUOG. NUOE. FRDB	202	32	3186	1.478650990099	1	0.999725919970943	99.9996200607967
KEGG_PATHWAY	eco02040:Flagellar assembly	3	1.13636363636363	0.719321625497452	FLHC. FLIC. FLHD	108	36	1564	1.20679012345679	1	0.924714544503949	99.9996607385961
UP_KEYWORDS	Symport	3	1.13636363636363	0.64631437629268	XYLE. SSTT. ACTP	264	34	4139	1.38335561497326	1	0.938842911737316	99.9996637771859
UP_KEYWORDS	Protein transport	5	1.89393939393939	0.64780451385197	DDPA. DTPA. DDPB. MPPA. DDPD	264	69	4139	1.1360891523935	1	0.936734052948159	99.9996805572345
KEGG_PATHWAY	eco00220:Arginine biosynthesis	2	0.757575757575757	0.722753512721275	GLSA. GLNA	108	18	1564	1.60905349794238	1	0.91965781844155	99.9996996867216
UP_KEYWORDS	Lipid A biosynthesis	2	0.757575757575757	0.650894333982738	ARNB. ARNC	264	16	4139	1.95975378787878	1	0.93539933285892	99.9997129292154
GOTERM_BP_DIRECT	GO:0006412~translation	5	1.89393939393939	0.621573978175342	RPSP. RPLC. RPSJ. YBAK. RPSU	218	64	3277	1.17438360091743	1	0.999612135807423	99.9997563586547
GOTERM_BP_DIRECT	GO:0006351~transcription. DNA-templated	22	8.33333333333333	0.626089911310269	GLNG. GADE. NHAR. PURR. STPA. MCBR. RAPA. DSDC. YIAG. CSIR. CAIF. HIPB. CSPC. SDIA. FNR. DCTR. CSGD. GADW. GADX. MALT. FLHC. FLHD	218	332	3277	0.996103680778158	1	0.999563613174706	99.9997923162897
UP_KEYWORDS	Allosteric enzyme	3	1.13636363636363	0.662102825357751	UPP. PYRH. PCK	264	35	4139	1.34383116883116	1	0.937983045396206	99.9998067417064
UP_KEYWORDS	Bacterial flagellum biogenesis	2	0.757575757575757	0.67316326198881	FLHC. FLHD	264	17	4139	1.84447415329768	1	0.940485961823308	99.999870915047
GOTERM_CC_DIRECT	GO:0005829~cytosol	69	26.1363636363636	0.783407676173742	UPP. YDBC. FRDB. FRDA. PRS. PCK. YJTD. FUMA. CSPC. METK. PATA. HDA. YDFG. PURH. PURF. PDXK. PURE. PURL. PURK. SUHB. GLYA. PATD. PURC. PURB. PURA. YBCJ. GABT. CARA. CARB. PYRH. FNR. PYRB. PYRC. PYRD. RIBB. PURT. ACS. STPA. PURR. GADB. PURN. PURM. RPLC. NDK. GADA. RPSU. YGGL. PPA. RBSD. SERA. GLNG. BTUD. GLNA. ERA. GCVH. YBAK. FABB. FABA. GUAA. GUAB. GADW. GCVP. GADX. GCVT. RPSJ. GPT. RIDA. MSYB. F…	208	1033	2941	0.944453235535036	1	0.956542146173558	99.9999230639021
UP_KEYWORDS	FMN	3	1.13636363636363	0.691980261991276	NUOF. PYRD. NORV	264	37	4139	1.27119164619164	1	0.946396249422855	99.9999371061381
GOTERM_BP_DIRECT	GO:0016310~phosphorylation	2	0.757575757575757	0.666736095795529	PURT. PDXK	218	16	3277	1.87901376146789	1	0.999778403516575	99.9999550596894
UP_KEYWORDS	Ribosomal protein	4	1.51515151515151	0.700904879653125	RPSP. RPLC. RPSJ. RPSU	264	56	4139	1.1198593073593	1	0.947891758882653	99.9999559677047
GOTERM_MF_DIRECT	GO:0016757~transferase activity. transferring glycosyl groups	2	0.757575757575757	0.670676452033989	PURF. YAFK	202	17	3186	1.85556202679091	1	0.99991796838855	99.9999607244748
KEGG_PATHWAY	eco01212:Fatty acid metabolism	2	0.757575757575757	0.776458978530968	FABB. FABA	108	21	1564	1.37918871252204	1	0.941953139035805	99.9999644617528
UP_KEYWORDS	Ribonucleoprotein	4	1.51515151515151	0.712366647196994	RPSP. RPLC. RPSJ. RPSU	264	57	4139	1.10021265284423	1	0.950472365315169	99.9999725845383
UP_KEYWORDS	Antiport	2	0.757575757575757	0.713544432658275	GADC. YBAL	264	19	4139	1.65031897926634	1	0.948769638794764	99.9999739151897
GOTERM_BP_DIRECT	GO:0043711~pilus organization	2	0.757575757575757	0.688912810671556	FIMC. FIMG	218	17	3277	1.76848354020507	1	0.999835517201384	99.9999820172466
GOTERM_MF_DIRECT	GO:0015238~drug transmembrane transporter activity	2	0.757575757575757	0.691564439769968	MDTE. OMPF	202	18	3186	1.75247524752475	1	0.99993740305599	99.9999835486855
UP_KEYWORDS	Glycosidase	3	1.13636363636363	0.732689867080372	AMYA. TREA. PSUG	264	40	4139	1.17585227272727	1	0.954545279843703	99.9999887252629
GOTERM_CC_DIRECT	GO:0055052~ATP-binding cassette (ABC) transporter complex. substrate-binding subunit-containing	2	0.757575757575757	0.82774149532379	ARAF. MALG	208	24	2941	1.17828525641025	1	0.967734849534117	99.9999906500605
KEGG_PATHWAY	eco00040:Pentose and glucuronate interconversions	2	0.757575757575757	0.806396469683645	YBHC. XYLA	108	23	1564	1.25925925925925	1	0.951152703424676	99.9999914544753
GOTERM_MF_DIRECT	GO:0003735~structural constituent of ribosome	4	1.51515151515151	0.708274110139638	RPSP. RPLC. RPSJ. RPSU	202	57	3186	1.10682647212089	1	0.999947543442528	99.9999921482036
GOTERM_BP_DIRECT	GO:0006633~fatty acid biosynthetic process	2	0.757575757575757	0.709620148119022	FABB. FABA	218	18	3277	1.67023445463812	1	0.999876097195243	99.9999928063387
GOTERM_BP_DIRECT	GO:0046677~response to antibiotic	6	2.27272727272727	0.713004890667287	EFEO. MDTE. MDTF. PRIA. ARNB. ARNC	218	89	3277	1.01340068034223	1	0.99985801868997	99.9999938450882
GOTERM_MF_DIRECT	GO:0009055~electron carrier activity	6	2.27272727272727	0.718043362083159	NUOG. FRDB. FRDA. AIDB. SDHD. NORV	202	94	3186	1.00674109964187	1	0.999947478383476	99.9999950051156
GOTERM_BP_DIRECT	GO:0009061~anaerobic respiration	4	1.51515151515151	0.728241719900023	FNR. FRDC. FRDB. FRDA	218	56	3277	1.07372214941022	1	0.999879857957073	99.9999970207988
KEGG_PATHWAY	eco00520:Amino sugar and nucleotide sugar metabolism	3	1.13636363636363	0.826764084419375	NAGE. ARNB. ARNC	108	45	1564	0.965432098765432	1	0.955962381683779	99.9999971606185
GOTERM_MF_DIRECT	GO:0050660~flavin adenine dinucleotide binding	4	1.51515151515151	0.730334177214659	RCLA. AIDB. YDIJ. LHGO	202	59	3186	1.06930693069306	1	0.99995144214298	99.9999972363953
KEGG_PATHWAY	eco00330:Arginine and proline metabolism	2	0.757575757575757	0.832357065439751	PATA. PATD	108	25	1564	1.15851851851851	1	0.95425940568272	99.9999979490822
GOTERM_BP_DIRECT	GO:0045892~negative regulation of transcription. DNA-templated	6	2.27272727272727	0.740201061633177	PURR. AIDB. MCBR. FLHC. HIPB. FLHD	218	92	3277	0.980355005983247	1	0.999890706974594	99.9999983627029
GOTERM_MF_DIRECT	GO:0000987~core promoter proximal region sequence-specific DNA binding	2	0.757575757575757	0.746642545531769	GADW. GADX	202	21	3186	1.5021216407355	1	0.999960481303493	99.9999987930303
GOTERM_BP_DIRECT	GO:0051289~protein homotetramerization	2	0.757575757575757	0.747008069627909	CSID. NORV	218	20	3277	1.50321100917431	1	0.999887185594385	99.9999988498398
UP_KEYWORDS	Toxin	2	0.757575757575757	0.779999429600866	CPTA. HOKB	264	23	4139	1.3633069828722	1	0.969724480070448	99.9999989374097
GOTERM_BP_DIRECT	GO:0045893~positive regulation of transcription. DNA-templated	5	1.89393939393939	0.752404620264755	GADX. RAPA. MALT. FLHC. FLHD	218	76	3277	0.988954611298889	1	0.999879902195611	99.9999991366109
GOTERM_BP_DIRECT	GO:0006355~regulation of transcription. DNA-templated	11	4.16666666666666	0.754433713047131	GLNG. GADE. NHAR. STPA. FNR. DCTR. GADW. CAIF. YIAG. CSIR. GLNL	218	178	3277	0.928950623647046	1	0.99986127509273	99.9999992261233
UP_KEYWORDS	Stress response	8	3.03030303030303	0.791037640379223	RCLA. BSMA. AIDB. YOBF. CSTA. RIBB. YNCL. YNID	264	139	4139	0.902332679311096	1	0.971733883465161	99.999999430774
UP_KEYWORDS	Lyase	9	3.4090909090909	0.791624809164492	GADB. PCK. FUMA. RIBB. GADA. YBAK. PSUG. PURB. FABA	264	157	4139	0.898740590619571	1	0.970505825666766	99.9999994498687
UP_KEYWORDS	Antibiotic resistance	4	1.51515151515151	0.792154362808508	MDTE. MDTF. ARNB. ARNC	264	65	4139	0.964801864801864	1	0.969241415369014	99.9999994665839
GOTERM_MF_DIRECT	GO:0015293~symporter activity	2	0.757575757575757	0.762732545008748	DTPA. ACTP	202	22	3186	1.43384338433843	1	0.999968252112135	99.9999994950117
UP_KEYWORDS	Amino-acid biosynthesis	6	2.27272727272727	0.793906156973224	CARA. CARB. GLYA. RIDA. SERA. FOLD	264	103	4139	0.913283318623124	1	0.968370754040134	99.9999995186145
UP_KEYWORDS	Fimbrium biogenesis	2	0.757575757575757	0.794056803268092	FIMD. FIMC	264	24	4139	1.30650252525252	1	0.966952452637689	99.9999995228639
UP_KEYWORDS	DNA-binding	24	9.09090909090909	0.806640151785079	GLNG. GADE. NHAR. PURR. STPA. MCBR. RAPA. DSDC. YIAG. CSIR. HIPB. CSPC. SDIA. FNR. DCTR. CSGD. GADW. GADX. AIDB. MALT. PRIA. FLHC. CBPA. FLHD	264	419	4139	0.898025602082881	1	0.969796804677977	99.9999997778614
UP_KEYWORDS	Potassium	2	0.757575757575757	0.807219150954514	METK. GUAB	264	25	4139	1.25424242424242	1	0.968609300269766	99.9999997857942
GOTERM_MF_DIRECT	GO:0005515~protein binding	42	15.9090909090909	0.778529286553077	PNTB. PURT. PURR. STPA. FRDB. FRDA. PNTA. MALG. NDK. RPLC. GADA. OMPC. HIPB. NUOG. METK. OMPA. NUOE. CPTA. MGLB. MALK. NUOC. HDA. LAMB. MALT. PPA. GLNL. GLNG. BTUD. GLYA. CAIC. PURA. CARA. CARB. CBPM. FIMC. PYRI. FIMH. PYRB. AIDB. RPSJ. PRIA. CBPA	202	712	3186	0.930387139837579	1	0.999974808951859	99.9999997977332
GOTERM_BP_DIRECT	GO:0006935~chemotaxis	2	0.757575757575757	0.779601417145264	ACS. MGLB	218	22	3277	1.36655546288573	1	0.999914200598548	99.9999998163206
UP_KEYWORDS	Multifunctional enzyme	3	1.13636363636363	0.810211249286802	PURH. NUOC. FOLD	264	47	4139	1.00072533849129	1	0.968251293731044	99.9999998228033
KEGG_PATHWAY	eco00500:Starch and sucrose metabolism	2	0.757575757575757	0.874374982872916	AMYA. TREA	108	29	1564	0.998722860791826	1	0.96912353047973	99.9999998825484
UP_KEYWORDS	Repressor	8	3.03030303030303	0.820199433165733	GLNG. PURR. FNR. GADW. GADX. MCBR. CSIR. HIPB	264	144	4139	0.871001683501683	1	0.970329718557171	99.9999999080082
GOTERM_MF_DIRECT	GO:0050661~NADP binding	2	0.757575757575757	0.791925331774655	PNTB. PNTA	202	24	3186	1.31435643564356	1	0.999978868431625	99.9999999116756
GOTERM_BP_DIRECT	GO:0009245~lipid A biosynthetic process	2	0.757575757575757	0.794294656002389	ARNB. ARNC	218	23	3277	1.30714000797766	1	0.999931364106073	99.9999999266295
UP_KEYWORDS	Lipid metabolism	4	1.51515151515151	0.824630467353398	ARNB. FABB. ARNC. FABA	264	69	4139	0.9088713219148	1	0.97053947443001	99.999999932026
UP_KEYWORDS	Hydrolase	27	10.2272727272727	0.837249529876622	USHA. GLSA. YBHC. YAFK. AGP. MALK. GMR. PPA. PURH. NLPC. BTUD. TREA. SUHB. RAPA. PSUG. AMYA. XYLG. GGT. PYRC. RPSP. YDEN. RIDA. PRIA. PHNP. OMPT. MENI. FOLD	264	479	4139	0.883730309356614	1	0.973512284474619	99.9999999725159
UP_KEYWORDS	Fatty acid metabolism	2	0.757575757575757	0.841886138583844	FABB. FABA	264	28	4139	1.1198593073593	1	0.973863837655481	99.9999999806414
UP_KEYWORDS	Iron transport	2	0.757575757575757	0.841886138583844	CIRA. FIU	264	28	4139	1.1198593073593	1	0.973863837655481	99.9999999806414
UP_KEYWORDS	Helicase	2	0.757575757575757	0.841886138583844	RAPA. PRIA	264	28	4139	1.1198593073593	1	0.973863837655481	99.9999999806414
GOTERM_MF_DIRECT	GO:0051536~iron-sulfur cluster binding	2	0.757575757575757	0.817541975730839	FNR. FRDB	202	26	3186	1.21325209444021	1	0.999988740733204	99.9999999845693
GOTERM_MF_DIRECT	GO:0022857~transmembrane transporter activity	2	0.757575757575757	0.817541975730839	DDPB. CYNX	202	26	3186	1.21325209444021	1	0.999988740733204	99.9999999845693
GOTERM_MF_DIRECT	GO:0016887~ATPase activity	4	1.51515151515151	0.82154069115911	PHNL. DDPD. YDCT. RAPA	202	69	3186	0.914334911752044	1	0.999987382192478	99.999999988503
KEGG_PATHWAY	eco03010:Ribosome	4	1.51515151515151	0.914394339017714	RPSP. RPLC. RPSJ. RPSU	108	78	1564	0.742640075973409	1	0.981739862357866	99.9999999973773
GOTERM_MF_DIRECT	GO:0003700~transcription factor activity. sequence-specific DNA binding	10	3.78787878787878	0.843286536448628	GLNG. NHAR. FNR. GADW. GADX. MCBR. MALT. DSDC. CAIF. CSIR	202	186	3186	0.84797189396359	1	0.999992942020729	99.9999999979527
UP_KEYWORDS	Electron transport	5	1.89393939393939	0.869010493618227	FRDB. FRDA. SDHD. NORV. YKGF	264	96	4139	0.816564078282828	1	0.98109792996361	99.9999999980239
KEGG_PATHWAY	eco00640:Propanoate metabolism	2	0.757575757575757	0.918627752253874	GABT. ACS	108	35	1564	0.827513227513227	1	0.98116694267162	99.9999999984135
KEGG_PATHWAY	eco01230:Biosynthesis of amino acids	6	2.27272727272727	0.920504331897079	METK. GLNA. PRS. RPIB. GLYA. SERA	108	118	1564	0.736346516007533	1	0.979772857920802	99.9999999987411
KEGG_PATHWAY	eco01503:Cationic antimicrobial peptide (CAMP) resistance	2	0.757575757575757	0.924322213018226	ARNB. ARNC	108	36	1564	0.804526748971193	1	0.979181346570734	99.9999999992271
GOTERM_MF_DIRECT	GO:0003723~RNA binding	4	1.51515151515151	0.862618479605331	YBCJ. STPA. YJTD. CSPC	202	75	3186	0.841188118811881	1	0.999995994270253	99.9999999996436
UP_KEYWORDS	Transmembrane helix	50	18.9393939393939	0.899069896279098	YHID. FRDC. MALG. YEAQ. HDED. DTPA. CPTA. ADEP. YJCH. YNAI. YEEA. NUOA. SSTT. YFDY. YHIM. MDTF. GNTP. NUOH. YNID. XYLE. YEDE. YAGU. GABP. YDCV. HOKB. CSTA. PNTB. GADC. YBHL. WAAL. YECN. PNTA. NAGE. XANP. DDPB. YMIA. SDAC. CVPA. ARNC. MSCL. YBAT. URAA. YBAL. YNCL. GHXP. ACTP. GCD. CYNX. YCAM. SDHD	264	892	4139	0.878813357793178	1	0.988023060413625	99.9999999999162
UP_KEYWORDS	Zinc	9	3.4090909090909	0.89926069201717	USHA. PDXK. PYRI. PYRC. IDND. NAGE. PRIA. FLHC. PHNP	264	181	4139	0.779570567553992	1	0.987436125076642	99.9999999999181
GOTERM_CC_DIRECT	GO:0005737~cytoplasm	31	11.7424242424242	0.951932859529605	GABD. EFEB. LHGO. CSIR. NUOG. NUOF. NUOE. NUOC. NUOB. FLHC. ARNB. NORV. FLHD. NHAR. LSRG. PURF. PURL. SUHB. PABB. ERA. GCVH. PURA. AMYA. CARA. CARB. PYRI. PYRB. PYRD. AIDB. XYLA. CBPA	208	544	2941	0.805739182692307	1	0.996505021293732	99.9999999999259
GOTERM_MF_DIRECT	GO:0008270~zinc ion binding	8	3.03030303030303	0.878225110011424	PDXK. PYRI. PYRC. IDND. GLYA. PPA. PRIA. FLHC	202	157	3186	0.803682916062306	1	0.999997507649218	99.9999999999281
KEGG_PATHWAY	eco00051:Fructose and mannose metabolism	2	0.757575757575757	0.943412213842851	RPIB. XYLA	108	40	1564	0.724074074074074	1	0.984966633018032	99.9999999999566
GOTERM_MF_DIRECT	GO:0030145~manganese ion binding	3	1.13636363636363	0.884333446252485	RIBB. PURD. PHNP	202	57	3186	0.830119854090672	1	0.999997605323917	99.9999999999637
GOTERM_MF_DIRECT	GO:0000155~phosphorelay sensor kinase activity	2	0.757575757575757	0.884874423793746	YDAM. GLNL	202	33	3186	0.955895589558955	1	0.999996966182485	99.9999999999659
GOTERM_MF_DIRECT	GO:0020037~heme binding	2	0.757575757575757	0.892213542352325	SDHD. EFEB	202	34	3186	0.927781013395457	1	0.999997323484345	99.9999999999857
UP_KEYWORDS	Heme	2	0.757575757575757	0.912843873410238	SDHD. EFEB	264	37	4139	0.847461097461097	1	0.989944569267965	99.9999999999858
GOTERM_BP_DIRECT	GO:0005975~carbohydrate metabolic process	3	1.13636363636363	0.900495591414455	AMYA. NANM. MALT	218	57	3277	0.791163689039111	1	0.999998882080506	99.9999999999953
UP_KEYWORDS	Lipopolysaccharide biosynthesis	3	1.13636363636363	0.929619624168296	WAAL. ARNB. ARNC	264	66	4139	0.712637741046832	1	0.992886737156436	99.9999999999989
GOTERM_CC_DIRECT	GO:0005622~intracellular	3	1.13636363636363	0.969743839175423	YDAM. NDK. GLNL	208	73	2941	0.581072181243414	1	0.998041671676684	99.9999999999989
GOTERM_CC_DIRECT	GO:0016021~integral component of membrane	39	14.7727272727272	0.970309611067357	CIRA. YHID. FIU. YBHL. FRDC. WAAL. YECN. YPJA. YEAQ. NAGE. HDED. DTPA. OMPA. ADEP. YJCH. YNAI. YEEA. YMIA. SSTT. YFDY. MDTF. CVPA. ARNC. MSCL. URAA. YBAL. YNCL. GHXP. YNID. FIMD. YEDE. YTFQ. GCD. YAGU. CYNX. YDCV. HOKB. SDHD. OMPT	208	687	2941	0.802674672489083	1	0.997541224899363	99.9999999999991
UP_KEYWORDS	DNA replication	2	0.757575757575757	0.933143413219061	HDA. PRIA	264	41	4139	0.764781966001478	1	0.993159353013732	99.9999999999994
GOTERM_BP_DIRECT	GO:0008652~cellular amino acid biosynthetic process	2	0.757575757575757	0.921880999165433	CARB. RIDA	218	37	3277	0.812546491445574	1	0.999999640379966	99.9999999999998
GOTERM_BP_DIRECT	GO:0006260~DNA replication	2	0.757575757575757	0.921880999165433	HDA. PRIA	218	37	3277	0.812546491445574	1	0.999999640379966	99.9999999999998
GOTERM_MF_DIRECT	GO:0016491~oxidoreductase activity	4	1.51515151515151	0.934409628906479	ALDB. YDBC. YDEM. YGFF	202	91	3186	0.693286911108693	1	0.999999791730161	99.9999999999999
UP_KEYWORDS	Phosphoprotein	6	2.27272727272727	0.945432454587668	GLNG. GLNA. NDK. NAGE. ERA. GLNL	264	138	4139	0.6816534914361	1	0.995006399102791	99.9999999999999
UP_KEYWORDS	rRNA-binding	2	0.757575757575757	0.948728712276081	RPLC. ERA	264	45	4139	0.696801346801346	1	0.995269161045329	99.9999999999999
UP_KEYWORDS	Protease	3	1.13636363636363	0.951998658004393	NLPC. GGT. OMPT	264	73	4139	0.644302615193026	1	0.99554147910203	99.9999999999999
GOTERM_BP_DIRECT	GO:0016311~dephosphorylation	2	0.757575757575757	0.94080684980422	USHA. AGP	218	41	3277	0.733273663011859	1	0.999999901207187	100
UP_KEYWORDS	Kinase	7	2.65151515151515	0.957333884274739	PSUK. PYRH. PDXK. PRS. NDK. NAGE. GLNL	264	165	4139	0.665128558310376	1	0.996160872144761	100
UP_KEYWORDS	Cytoplasm	33	12.5	0.957619545431692	STPA. GADB. PRS. PURM. PCK. NDK. CSIR. CSPC. NUOG. METK. NUOC. PPA. RBSD. FLHC. NORV. FLHD. NHAR. LSRG. PURL. GLNA. GLYA. YBAK. ERA. FABB. PURA. FABA. AMYA. FNR. PYRH. AIDB. RIDA. XYLA. CBPA	264	647	4139	0.799652241112828	1	0.995974293311905	100
UP_KEYWORDS	Cell shape	2	0.757575757575757	0.957990713098554	CPTA. YAFK	264	48	4139	0.653251262626262	1	0.995797968814457	100
GOTERM_BP_DIRECT	GO:0009103~lipopolysaccharide biosynthetic process	2	0.757575757575757	0.963604239824225	ARNB. ARNC	218	48	3277	0.626337920489296	1	0.999999991140303	100
UP_KEYWORDS	Transferase	28	10.6060606060606	0.964302798129808	PURT. UPP. PURN. PRS. YJTD. NDK. NAGE. YAFK. METK. PATA. ARNB. GLNL. ARNC. PURH. PSUK. PURF. PDXK. GLYA. PABB. FABB. GABT. YDAM. PHNL. PYRH. GGT. PYRB. GCVT. GPT	264	566	4139	0.775591605096905	1	0.996631653847238	100
GOTERM_BP_DIRECT	GO:0008360~regulation of cell shape	2	0.757575757575757	0.966050161148967	CPTA. YAFK	218	49	3277	0.613555513948698	1	0.999999991420391	100
GOTERM_MF_DIRECT	GO:0016301~kinase activity	2	0.757575757575757	0.969293530299384	PRS. NAGE	202	53	3186	0.595180272744255	1	0.999999995816103	100
GOTERM_MF_DIRECT	GO:0005215~transporter activity	2	0.757575757575757	0.984193450593391	SDAC. MDTF	202	63	3186	0.5007072135785	1	0.999999999836864	100
UP_KEYWORDS	RNA-binding	4	1.51515151515151	0.986604493096943	YBCJ. STPA. RPLC. ERA	264	122	4139	0.514033780427223	1	0.999318902495929	100
UP_KEYWORDS	Acyltransferase	2	0.757575757575757	0.98814775137562	GGT. FABB	264	67	4139	0.468000904568068	1	0.999402188141631	100
UP_KEYWORDS	Two-component regulatory system	2	0.757575757575757	0.988913257610151	GLNG. GLNL	264	68	4139	0.46111853832442	1	0.999423114819782	100
GOTERM_MF_DIRECT	GO:0003677~DNA binding	16	6.06060606060606	0.990170035566456	GADE. NHAR. PURR. STPA. MCBR. RAPA. CSIR. SDIA. DCTR. FNR. GADW. AIDB. MALT. PRIA. FLHC. FLHD	202	387	3186	0.652083813032466	1	0.999999999980338	100
GOTERM_BP_DIRECT	GO:0000160~phosphorelay signal transduction system	2	0.757575757575757	0.992163640226953	GLNG. GLNL	218	70	3277	0.429488859764089	1	0.999999999995516	100
GOTERM_BP_DIRECT	GO:0071555~cell wall organization	2	0.757575757575757	0.993649593131701	FIMC. YAFK	218	73	3277	0.411838632650496	1	0.999999999997629	100

## Sheet: LL37_UP
Category	Term	Count	%	PValue	Genes	List Total	Pop Hits	Pop Total	Fold Enrichment	Bonferroni	Benjamini	FDR
GOTERM_BP_DIRECT	GO:0045228~slime layer polysaccharide biosynthetic process	10	2.62467191601049	3.7212190521788E-09	WCAL. WCAK. WCAI. WCAF. WCAE. WCAC. WCAD. WCAA. WCAB. WCAM	301	10	3277	10.8870431893687	1.52197741543069E-06	1.52197741543069E-06	5.20718239638284E-06
GOTERM_BP_DIRECT	GO:0009103~lipopolysaccharide biosynthetic process	20	5.24934383202099	1.06163657430727E-08	RFFG. WCAC. CPSG. WZZE. WCAD. GALU. WCAA. WCAB. WZC. WZXC. WCAL. WCAK. WCAJ. WCAI. WCAH. WCAF. UGD. WCAE. CPSB. WCAM	301	48	3277	4.53626799557032	4.34208420285742E-06	2.17104445809912E-06	0.0000148557100621005
GOTERM_BP_DIRECT	GO:0009242~colanic acid biosynthetic process	10	2.62467191601049	2.0715456737595E-07	WCAJ. WZB. MANA. WCAG. UGD. GMD. GALU. GALE. CPSB. WZC	301	13	3277	8.37464860720674	0.0000847226376723409	0.0000282416768089266	0.000289875492687219
UP_KEYWORDS	Signal	77	20.2099737532808	5.04649724396989E-07	YBAY. SURA. MALE. YPEC. LDTC. ANSB. LDTB. WZA. NRFB. NRFC. SPY. YMGD. SLYB. YIHF. ACRA. OSMY. YGIM. YHCN. YHHA. HYBA. HYBO. IVY. YIIQ. LIVJ. RSEB. PLDA. YGDI. YJBE. YJBF. YJBG. YJBH. LOLA. MLIC. YGDR. YBGS. YAJI. DCRB. IAP. PTRA. WCAM. ECO. NAPG. YBHG. NAPA. NAPB. RCNB. MLAC. YRAP. LOIP. BEPA. BCSB. CPXP. YPFG. BTUB. MSCK. YDEI. FKPA. YBIO. YIAD. DSBA. YHJJ. YNCJ. DEGP. ENDA. DSBD. YEAY. YFEY. YA…	381	482	4139	1.73545811960226	0.0000984018792946628	0.0000984018792946628	0.000629901401705268
KEGG_PATHWAY	eco00520:Amino sugar and nucleotide sugar metabolism	14	3.67454068241469	0.00005935806836834	MANA. GMD. GALT. CPSG. GALU. MURP. GALK. PTSG. WCAG. UGD. CPSB. GALE. WECC. WECB	137	45	1564	3.55166261151662	0.00456027713554252	0.00456027713554252	0.0626085168378809
GOTERM_BP_DIRECT	GO:0070689~L-threonine catabolic process to propionate	6	1.57480314960629	0.000112060285614939	TDCE. TDCF. TDCD. TDCG. TDCB. TDCA	301	7	3277	9.33175130517323	0.0448006578220228	0.011393404182532	0.156694282890945
UP_KEYWORDS	Exopolysaccharide synthesis	5	1.31233595800524	0.000324693239521172	WCAJ. WZA. WZB. RFFH. WZC	381	5	4139	10.8635170603674	0.0613620678884331	0.0311667160385297	0.404527127805054
GOTERM_BP_DIRECT	GO:0045226~extracellular polysaccharide biosynthetic process	7	1.83727034120734	0.000321810147434086	YJBE. RFFG. YJBF. YJBG. YJBH. RFFH. WZC	301	12	3277	6.35077519379845	0.123344809481475	0.0259847385723622	0.449375670846174
UP_KEYWORDS	Periplasm	31	8.13648293963254	0.000482308093057314	ECO. YBHG. SURA. NAPA. NAPB. MALE. RCNB. MLAC. LDTC. ANSB. YRAP. LDTB. NRFB. SPY. BEPA. CPXP. OSMY. YHCN. FKPA. HYBA. YHJJ. HYBO. DSBA. IVY. LIVJ. RSEB. ENDA. YCEI. LOLA. DCRB. PTRA	381	175	4139	1.92439445069366	0.0897834729833935	0.0308710384251353	0.600352292932471
GOTERM_BP_DIRECT	GO:0009246~enterobacterial common antigen biosynthetic process	7	1.83727034120734	0.000552032107466834	WECE. RFFG. RFFH. WZZE. WECD. WECC. WECB	301	13	3277	5.86225402504472	0.202157025030002	0.0369409776886322	0.769706276150306
UP_KEYWORDS	Lipopolysaccharide biosynthesis	16	4.19947506561679	0.000712772679223196	WCAC. CPSG. WCAD. WCAA. WCAB. WZXC. WCAL. WCAK. WCAJ. WCAI. WCAH. WCAF. WCAE. CPSB. EPTB. WCAM	381	66	4139	2.63357989342241	0.129806980438274	0.0341628662572826	0.886050519244174
GOTERM_MF_DIRECT	GO:0004222~metalloendopeptidase activity	7	1.83727034120734	0.00135636107914096	LOIP. HTPX. RSEP. BEPA. YHJJ. PRLC. PTRA	292	15	3186	5.0917808219178	0.403767360985423	0.403767360985423	1.86217651327316
GOTERM_CC_DIRECT	GO:0042597~periplasmic space	20	5.24934383202099	0.00232578650913257	YHCN. HYBA. YBHG. YHJJ. HYBO. NAPA. NAPB. MALE. MLAC. LDTC. ANSB. YRAP. LDTB. ENDA. OPGB. YCEI. PAOC. PAOB. OSMY. DCRB	282	100	2941	2.08581560283687	0.116099035412797	0.116099035412797	2.24618526207468
UP_KEYWORDS	Biotin biosynthesis	5	1.31233595800524	0.00195562495577364	BIOA. BIOC. BIOB. BIOD. BIOF	381	7	4139	7.75965504311961	0.317313984560888	0.0735026076640273	2.41378952608035
GOTERM_MF_DIRECT	GO:0005548~phospholipid transporter activity	4	1.04986876640419	0.00281450135100239	MLAF. MLAB. MLAD. MLAE	292	4	3186	10.9109589041095	0.658305044277411	0.415453204847902	3.82816878886848
GOTERM_BP_DIRECT	GO:0042838~D-glucarate catabolic process	4	1.04986876640419	0.00283423708939547	GARK. GUDD. GARL. GARR	301	4	3277	10.8870431893687	0.686779795836096	0.15281445253466	3.8938046444131
GOTERM_BP_DIRECT	GO:0015914~phospholipid transport	4	1.04986876640419	0.00283423708939547	MLAF. MLAB. MLAC. MLAE	301	4	3277	10.8870431893687	0.686779795836096	0.15281445253466	3.8938046444131
GOTERM_BP_DIRECT	GO:0046392~galactarate catabolic process	4	1.04986876640419	0.00283423708939547	GARK. GARL. GARR. GARD	301	4	3277	10.8870431893687	0.686779795836096	0.15281445253466	3.8938046444131
KEGG_PATHWAY	eco00051:Fructose and mannose metabolism	10	2.62467191601049	0.00576536957055864	FUCK. MANA. WCAG. FUCI. RHAA. GMD. CPSG. FBP. CPSB. SRLB	137	40	1564	2.85401459854014	0.359315483540421	0.199572291546838	5.91805956088821
COG_ONTOLOGY	Cell envelope biogenesis. outer membrane	9	2.36220472440944	0.012118702570528	WAAH. WECE. OPGB. UGD. WCAA. GALE. YBDG. RHSB. RHSA	53	40	630	2.67452830188679	0.197055103616897	0.197055103616897	8.59549738411452
UP_KEYWORDS	Metalloprotease	8	2.09973753280839	0.00733758634730422	LOIP. HTPX. RSEP. BEPA. YHJJ. PRLC. IADA. PTRA	381	26	4139	3.34262063395921	0.762147507170673	0.212861264869157	8.78267505894475
UP_KEYWORDS	Palmitate	17	4.46194225721784	0.00776443659287083	YBAY. YIAD. LOIP. WZA. YGDI. YJBF. YEAY. YJBH. SLYB. ACRA. MLTC. BAMB. YGDR. MLIC. OSMB. YCEB. YAJI	381	91	4139	2.02944824204666	0.781282354540062	0.195181985350159	9.27106110255543
UP_KEYWORDS	Lipoprotein	17	4.46194225721784	0.00776443659287083	YBAY. YIAD. LOIP. WZA. YGDI. YJBF. YEAY. YJBH. SLYB. ACRA. MLTC. BAMB. YGDR. MLIC. OSMB. YCEB. YAJI	381	91	4139	2.02944824204666	0.781282354540062	0.195181985350159	9.27106110255543
UP_KEYWORDS	Membrane	129	33.8582677165354	0.0100155333177995	GUDP. YBAY. CHAA. HTPG. MRCB. HTPX. ALSA. WZA. DTPB. YBBJ. YBBP. ACRB. BACA. ACRA. NIKD. EPTB. NIKB. ACRD. HYBC. HYBB. HYBO. GLCA. YICG. LACY. YBCI. GLTP. YCCA. YHHT. YHHS. PLDA. NUPG. YBJG. YGDI. YEDA. TNAB. YGDR. LNT. YAJI. YHHN. CADC. YQJA. YAIY. NAPC. MLAF. YBDG. MLAD. MLAE. LOIP. PTSG. YEGH. LLDP. GALP. MGRB. LLDD. DNAK. BTUB. MSCK. CLSB. YIAD. CPXA. YHAO. GARP. WZC. DEGP. OMPX. MSCM. TDCC. …	381	1174	4139	1.19369139760426	0.859545980671343	0.217576706259874	11.807126664933
UP_KEYWORDS	Cell membrane	117	30.7086614173228	0.0105682908833344	GUDP. YBAY. CHAA. HTPG. MRCB. HTPX. ALSA. DTPB. YBBJ. YBBP. ACRB. NIKD. ACRA. BACA. EPTB. NIKB. ACRD. HYBC. HYBB. HYBO. GLCA. YICG. LACY. YBCI. GLTP. YCCA. YHHT. YHHS. NUPG. YBJG. YGDI. YEDA. TNAB. YGDR. LNT. YAJI. YHHN. CADC. YQJA. YAIY. NAPC. MLAF. YBDG. MLAD. MLAE. PTSG. YEGH. LLDP. GALP. MGRB. LLDD. DNAK. MSCK. CLSB. YIAD. CPXA. YHAO. GARP. WZC. DEGP. MSCM. TDCC. RSEP. DCUC. YCFT. MZRA. MURP.…	381	1052	4139	1.20820484416634	0.874039097048262	0.205623850880113	12.4198042070592
GOTERM_BP_DIRECT	GO:0071470~cellular response to osmotic stress	4	1.04986876640419	0.01232103238596	MSCK. YBIO. YBDG. MSCM	301	6	3277	7.25802879291251	0.9937213753715	0.469441758729628	15.9267569975128
GOTERM_BP_DIRECT	GO:0009102~biotin biosynthetic process	5	1.31233595800524	0.0135226020816873	BIOA. BIOC. BIOB. BIOD. BIOF	301	11	3277	4.94865599516762	0.996183722673726	0.461366543881491	17.3467271529824
GOTERM_MF_DIRECT	GO:0016757~transferase activity. transferring glycosyl groups	6	1.57480314960629	0.0151477605343508	WCAL. WCAJ. WCAE. WCAA. LDTC. LDTB	292	17	3186	3.85092667203867	0.997018874507216	0.856078143401174	19.0541865450103
GOTERM_CC_DIRECT	GO:0044569~[Ni-Fe] hydrogenase complex	4	1.04986876640419	0.0225731493640923	HYBC. HYBA. HYBB. HYBO	282	7	2941	5.95947315096251	0.701828549504148	0.45394922351868	19.9692025475945
GOTERM_CC_DIRECT	GO:0030288~outer membrane-bounded periplasmic space	22	5.77427821522309	0.0243780500151051	ECO. FKPA. DSBA. IVY. SURA. NAPA. MALE. RCNB. MLAC. ANSB. LIVJ. DEGP. RSEB. NRFB. SPY. BEPA. CPXP. LOLA. ACRA. OSMY. PTRA. IAP	282	141	2941	1.62723203058196	0.729652210195731	0.353392197091818	21.3994512850262
KEGG_PATHWAY	eco00052:Galactose metabolism	8	2.09973753280839	0.0235125081198147	GALK. KBAZ. MALZ. GALT. GALU. LACZ. GALE. AGAD	137	34	1564	2.68613138686131	0.839920868944037	0.457026993626113	22.2003891923538
UP_KEYWORDS	Metal-binding	73	19.1601049868766	0.0216018837215308	RSEP. TDCD. TDCG. FRWA. CPSG. GLDA. GLPK. HTPX. NRFB. NRFC. SECA. GUDD. MGTA. DXR. NARH. NARG. PRLC. YQHD. FDX. GLCF. HYBF. HYBC. HYBA. HYBB. HSLV. HYBO. GLPF. RECB. LACZ. SRKA. GLCB. PLDA. WCAH. LYSU. ADD. PTRA. IAP. YJJW. YEGS. GUDX. NAPG. MANA. RFFH. NAPC. XDHD. CCA. NAPA. ISPH. BIOB. NAPB. BIOD. HYPB. GALK. LOIP. YBDR. BEPA. CDD. YIDA. BTUB. DMSB. YFBR. DGCZ. FUCI. GARL. RHAA. GALT. FBP. HISG…	381	629	4139	1.26078973832563	0.98585693504534	0.346787700480197	23.8594652495804
GOTERM_MF_DIRECT	GO:0033748~hydrogenase (acceptor) activity	4	1.04986876640419	0.0199864804447927	HYBC. HYBA. HYBB. HYBO	292	7	3186	6.23483365949119	0.999543524465154	0.853831302658764	24.3914843987903
GOTERM_BP_DIRECT	GO:0033499~galactose catabolic process via UDP-galactose	4	1.04986876640419	0.0201155546813563	GALK. GALT. GALU. GALE	301	7	3277	6.22116753678215	0.999754235433949	0.564436050926366	24.7497490510634
KEGG_PATHWAY	eco00780:Biotin metabolism	5	1.31233595800524	0.0274997944814539	BIOA. BIOC. BIOB. BIOD. BIOF	137	14	1564	4.0771637122002	0.883182734245988	0.415375839598658	25.4874877304358
KEGG_PATHWAY	eco00053:Ascorbate and aldarate metabolism	5	1.31233595800524	0.0274997944814539	GUDD. UGD. GARL. ULAE. GARD	137	14	1564	4.0771637122002	0.883182734245988	0.415375839598658	25.4874877304358
GOTERM_MF_DIRECT	GO:0019154~glycolate dehydrogenase activity	3	0.787401574803149	0.0234395238335848	GLCF. GLCE. GLCD	292	3	3186	10.9109589041095	0.999881047491	0.835912793528733	27.9986116264624
GOTERM_BP_DIRECT	GO:0009298~GDP-mannose biosynthetic process	3	0.787401574803149	0.0235459084040389	MANA. CPSG. CPSB	301	3	3277	10.8870431893687	0.99994144037435	0.587678284297814	28.3533638498782
GOTERM_BP_DIRECT	GO:0006569~tryptophan catabolic process	3	0.787401574803149	0.0235459084040389	TNAC. TNAB. TNAA	301	3	3277	10.8870431893687	0.99994144037435	0.587678284297814	28.3533638498782
KEGG_PATHWAY	eco01503:Cationic antimicrobial peptide (CAMP) resistance	8	2.09973753280839	0.0315186496544077	DEGP. CPXA. DSBA. ACRB. ACRA. CPXR. EPTB. LDTC	137	36	1564	2.53690186536901	0.915076637432193	0.389331615398717	28.6728935267759
UP_KEYWORDS	Stress response	21	5.51181102362204	0.0273216117476272	RPOE. YHBO. HSLU. HSLV. HTPG. DEAD. SRKA. YNEM. CSPA. HSCA. IRAM. DEGP. HTPX. LOIP. SPY. CPXP. HSLJ. CPXR. DNAK. RAIA. YPFM	381	139	4139	1.64125077890443	0.995491760668836	0.388033137941724	29.2327177055109
KEGG_PATHWAY	eco01110:Biosynthesis of secondary metabolites	35	9.18635170603674	0.0339684625065467	LYSA. MIAA. THRA. ASD. MANA. LYSC. TDCG. CPSG. ISPH. QORB. ANSB. ILVA. ACEF. ACCB. TYRB. ACCC. DXR. ASNA. ASNB. HEML. MQO. TDCB. FADI. GLCF. YAGE. FBP. GLCB. GLCE. GLCD. HISG. PLDA. PSD. HISC. HISD. CPSB	137	292	1564	1.36836316368363	0.930123608258841	0.358216700304751	30.5536527140598
KEGG_PATHWAY	eco00300:Lysine biosynthesis	5	1.31233595800524	0.0350310693228212	LYSA. YAGE. THRA. ASD. LYSC	137	15	1564	3.80535279805352	0.935801268369791	0.324466897174812	31.3553813655907
GOTERM_BP_DIRECT	GO:0009061~anaerobic respiration	11	2.88713910761154	0.0283039576182638	HYBC. HYBA. HYBB. NAPC. NARH. HYBO. NARG. LLDD. NAPA. NAPB. DMSB	301	56	3277	2.13852634076886	0.999992057678487	0.624166384424583	33.0869764026266
UP_KEYWORDS	Sodium	5	1.31233595800524	0.0333173842641545	YJCE. CHAA. NHAA. HSLV. LACZ	381	14	4139	3.8798275215598	0.998649911713237	0.423414768734372	34.4890481301773
KEGG_PATHWAY	eco01130:Biosynthesis of antibiotics	25	6.56167979002624	0.0398365548454207	LYSA. THRA. RFFG. ASD. LYSC. TDCG. RFFH. ISPH. ILVA. ACEF. ACCB. TYRB. ACCC. DXR. MQO. TDCB. FADI. GARK. GLCF. YAGE. GALU. FBP. GLCE. GLCD. HISC	137	194	1564	1.47114154563925	0.956290291124291	0.323804557642058	34.8774947184014
GOTERM_CC_DIRECT	GO:0005886~plasma membrane	112	29.3963254593175	0.0448749407764536	GUDP. YBAY. CHAA. HTPG. MRCB. HTPX. ALSA. DTPB. YBBJ. YBBP. ACRB. ACRA. BACA. EPTB. NIKB. ACRD. HYBB. GLCA. YICG. LACY. YBCI. YCCA. GLTP. YHHT. YHHS. NUPG. YBJG. YGDI. YEDA. TNAB. YGDR. YAJI. LNT. YHHN. CADC. YQJA. NAPG. YAIY. NAPC. YBDG. MLAD. MLAE. PTSG. YEGH. LLDP. GALP. MGRB. LLDD. DNAK. MSCK. CLSB. YIAD. CPXA. YHAO. WZC. GARP. DEGP. MSCM. TDCC. RSEP. DCUC. YCFT. MURP. YJCE. NHAA. SECA. TQSA.…	282	1021	2941	1.14403206423962	0.912260996036192	0.45575032926735	36.1063425648052
GOTERM_MF_DIRECT	GO:0042802~identical protein binding	35	9.18635170603674	0.0322293019190219	TDCF. UDP. YHBO. RFFH. HTPG. YJIA. HYPC. BIOA. GLDA. ANSB. ZAPB. SECA. TYRB. TILS. DXR. CPXP. ACRB. ASNB. GALE. CDD. ACRA. HEML. WECB. YFBR. YAGE. YBIH. FUCI. HSLU. HSLV. RHAA. DEGP. MUTL. HISC. TNAA. BAMB	292	272	3186	1.4039836825141	0.999996204137231	0.875103073714776	36.472849794585
UP_KEYWORDS	Allosteric enzyme	8	2.09973753280839	0.0366772235850413	GLPK. ILVA. THRA. LYSC. HSLV. FBP. TDCB. WECB	381	35	4139	2.48308961379827	0.999315290119688	0.429077143062718	37.2750757413841
UP_KEYWORDS	Pyridoxal phosphate	11	2.88713910761154	0.0401304043148693	LYSA. ILVA. TDCF. WECE. HISC. TYRB. TNAA. BIOA. HEML. TDCB. BIOF	381	59	4139	2.02540148583122	0.999660072808907	0.434748334835464	40.0245770166682
KEGG_PATHWAY	eco00261:Monobactam biosynthesis	4	1.04986876640419	0.0489929722133281	YAGE. THRA. ASD. LYSC	137	10	1564	4.56642335766423	0.979099969195192	0.34934666752583	41.139298075897
UP_KEYWORDS	Cell adhesion	3	0.787401574803149	0.0445166584749756	CPXA. CPXR. BAMA	381	4	4139	8.14763779527559	0.999860841947471	0.446776581234884	43.3571366379588
UP_KEYWORDS	Galactose metabolism	3	0.787401574803149	0.0445166584749756	GALK. GALT. GALE	381	4	4139	8.14763779527559	0.999860841947471	0.446776581234884	43.3571366379588
KEGG_PATHWAY	eco01120:Microbial metabolism in diverse environments	28	7.34908136482939	0.0561045424086766	LYSA. THRA. ASD. LYSC. NAPA. NAPB. ACEF. ACCB. ACCC. NARH. NARG. MQO. FADI. GLCF. YAGE. FUCK. HYBC. FUCI. RHAA. HYBO. FBP. GLCB. GLCE. GLCD. GHRB. ULAE. PAOC. PAOB	137	231	1564	1.38376465383764	0.98827426704626	0.358917384772269	45.6208638711602
GOTERM_BP_DIRECT	GO:0009090~homoserine biosynthetic process	3	0.787401574803149	0.0442575797183952	THRA. ASD. LYSC	301	4	3277	8.16528239202657	0.999999990892215	0.759290468534762	46.923115746261
UP_KEYWORDS	Protease	12	3.14960629921259	0.0672011004087135	DEGP. LSPA. LOIP. HTPX. RSEP. BEPA. HSLV. YHJJ. PRLC. IADA. IAP. PTRA	381	73	4139	1.78578362636177	0.999998715704705	0.571657116695174	58.034300747715
GOTERM_MF_DIRECT	GO:0016151~nickel cation binding	5	1.31233595800524	0.0626008154676976	HYBF. HYBC. NIKD. NIKB. HYPB	292	17	3186	3.20910556003223	0.999999999979897	0.970358885568935	59.1514732477048
UP_KEYWORDS	Nickel	6	1.57480314960629	0.0728947021954509	HYBF. HYBC. CCA. NIKD. NIKB. HYPB	381	25	4139	2.60724409448818	0.999999610805006	0.580288359423377	61.1218737175405
KEGG_PATHWAY	eco00260:Glycine. serine and threonine metabolism	7	1.83727034120734	0.0857939833570007	GARK. ILVA. THRA. ASD. TDCG. LYSC. TDCB	137	36	1564	2.21978913219789	0.998999092857324	0.466286084583163	61.1856782484088
GOTERM_MF_DIRECT	GO:0004854~xanthine dehydrogenase activity	3	0.787401574803149	0.0690669305784084	XDHD. PAOC. PAOB	292	5	3186	6.54657534246575	0.999999999998561	0.966906586889742	62.8854683437692
GOTERM_MF_DIRECT	GO:0016903~oxidoreductase activity. acting on the aldehyde or oxo group of donors	3	0.787401574803149	0.0690669305784084	XDHD. PAOC. PAOB	292	5	3186	6.54657534246575	0.999999999998561	0.966906586889742	62.8854683437692
GOTERM_MF_DIRECT	GO:0005543~phospholipid binding	3	0.787401574803149	0.0690669305784084	MLAC. MLAD. MLAE	292	5	3186	6.54657534246575	0.999999999998561	0.966906586889742	62.8854683437692
GOTERM_MF_DIRECT	GO:0030170~pyridoxal phosphate binding	10	2.62467191601049	0.0707733200010148	LYSA. ILVA. WECE. HISC. TYRB. TNAA. BIOA. HEML. TDCB. BIOF	292	57	3186	1.91420331651045	0.999999999999284	0.955281825795907	63.8166243831997
UP_KEYWORDS	Transmembrane	98	25.7217847769028	0.0881639240597136	GUDP. CHAA. MRCB. HTPX. WZA. DTPB. YBBJ. YBBP. ACRB. BACA. EPTB. NIKB. ACRD. HYBB. GLCA. YICG. LACY. YCCA. GLTP. YBCI. YHHT. YHHS. YBJG. PLDA. NUPG. YEDA. TNAB. LNT. YHHN. CADC. YQJA. YAIY. NAPC. YBDG. MLAD. MLAE. PTSG. YEGH. LLDP. MGRB. GALP. BTUB. MSCK. YIAD. CPXA. YHAO. WZC. GARP. OMPX. MSCM. TDCC. RSEP. DCUC. YCFT. MZRA. MURP. YCFJ. YJCE. NHAA. MGTA. TQSA. GLPT. YGIM. YIGM. ALX. TREB. GLPF. W…	381	936	4139	1.13741952127778	0.999999984732417	0.632070156701364	68.4004006972957
KEGG_PATHWAY	eco01100:Metabolic pathways	68	17.8477690288713	0.105110098909277	TDCE. LYSA. THRA. TDCG. LYSC. CPSG. GLDA. ANSB. GLPK. ACEF. PUUA. GUDD. KBAZ. UGD. DXR. HEML. TDCB. GLCF. YAGE. MALZ. TREF. LACZ. GLCB. GLCE. GLCD. GHRB. PLDA. PSD. WCAG. ULAE. ADD. UDP. MIAA. ASD. MANA. BIOA. ISPH. BIOC. BIOB. BIOD. BIOF. GALK. ILVA. ACCB. TYRB. ACCC. ASNA. ASNB. CDD. LLDD. GALE. MQO. WECB. FADI. GARK. CLSB. GMD. GALT. GARR. GALU. FBP. BTUR. HISG. HISC. HISD. CPSB. PAOC. PAOB	137	685	1564	1.13327295007725	0.999806687586269	0.509632537837706	69.0157570531575
GOTERM_BP_DIRECT	GO:0042493~response to drug	6	1.57480314960629	0.0827976919740346	YQJA. FPR. DSBD. ACRB. ACRR. ACRD	301	26	3277	2.51239458216202	0.999999999999999	0.919934421890373	70.162217688033
UP_KEYWORDS	Transferase	62	16.272965879265	0.0930077356322066	TDCE. TDCD. THRA. LYSC. FRWA. MURP. LDTC. LDTB. MRCB. GLPK. ACEF. LACA. EPTB. RSMJ. ANMK. TREB. WCAC. SRKA. WCAA. WCAB. SRLB. GLCB. WCAL. WCAK. RSTB. WCAJ. WCAI. WCAF. WCAE. LNT. YEGS. UDP. WAAH. MIAA. WECE. RFFH. BIOA. CCA. BIOC. BIOB. BIOF. GALK. PTSG. OPGC. TYRB. OPGB. WECD. FADI. GARK. CLSB. DGCZ. FUCK. MNGA. CPXA. GALT. GALU. WZC. BTUR. HISG. HISC. ZRAS. CPSB	381	566	4139	1.18999656845014	0.999999994596207	0.632820117563021	70.432922938499
UP_KEYWORDS	Electron transport	14	3.67454068241469	0.0980330606685674	FDX. GLCF. NAPG. HYBB. NAPC. NAPA. NAPB. NRFB. NRFC. YCEJ. DSBD. NARH. NARG. DMSB	381	96	4139	1.58426290463692	0.99999999817118	0.634313828790208	72.4139317935622
UP_KEYWORDS	Capsule biogenesis/degradation	3	0.787401574803149	0.0984015063829017	RCSA. CPSG. CPSB	381	6	4139	5.43175853018372	0.999999998311233	0.61782240870027	72.5542578316375
GOTERM_BP_DIRECT	GO:0009089~lysine biosynthetic process via diaminopimelate	4	1.04986876640419	0.089843341958244	LYSA. THRA. ASD. LYSC	301	12	3277	3.62901439645625	1	0.923222546901669	73.2142742309086
GOTERM_MF_DIRECT	GO:0016597~amino acid binding	6	1.57480314960629	0.093638270829837	ILVA. YGEW. THRA. LYSC. ASNB. TDCB	292	27	3186	2.42465753424657	1	0.976384920645435	74.3753075196408
GOTERM_BP_DIRECT	GO:0015992~proton transport	6	1.57480314960629	0.0943809652634471	TDCC. CYSZ. NHAA. LLDP. GLCA. LACY	301	27	3277	2.41934293097083	1	0.920673111267963	75.0236123911637
UP_KEYWORDS	Cell inner membrane	93	24.4094488188976	0.105252322047592	GUDP. TDCC. CHAA. RSEP. DCUC. YCFT. HTPG. MZRA. MURP. MRCB. YJCE. HTPX. ALSA. NHAA. YBBJ. SECA. DTPB. TQSA. MGTA. ACRB. GLPT. NIKD. ACRA. BACA. EPTB. NIKB. ACRD. ALX. TREB. HYBB. GLPF. WCAD. WZZE. GLCA. YNEM. YICG. LACY. YBCI. GLTP. YCCA. YHHT. YHHS. RSEA. RSTB. WCAJ. NUPG. RSEC. YBJG. TOLA. TNAB. YEDA. YFDC. LOLD. MODF. LNT. YBHN. YQJA. YAIY. MLAF. NAPC. YBDG. MLAD. MLAE. SBMA. PTSG. BCSB. OPGB.…	381	892	4139	1.13263126302037	0.999999999618395	0.62684307604617	75.0467467292101
UP_KEYWORDS	Transmembrane helix	93	24.4094488188976	0.105252322047592	GUDP. TDCC. CHAA. RSEP. DCUC. YCFT. MZRA. MURP. MRCB. YCFJ. YJCE. HTPX. NHAA. YBBJ. DTPB. YBBP. TQSA. MGTA. ACRB. GLPT. BACA. EPTB. NIKB. YGIM. ACRD. YIGM. ALX. TREB. HYBB. GLPF. WCAD. WZZE. GLCA. YNEM. YICG. LACY. YBCI. GLTP. YCCA. YHHT. YHHS. RSEA. RSTB. WCAJ. NUPG. RSEC. YBJG. TOLA. TNAB. YEDA. YFDC. YHHN. LNT. CADC. YBHN. YQJA. YAIY. NAPC. YBDG. YTJA. MLAD. MLAE. SBMA. PTSG. YEGH. OPGC. BCSB.…	381	892	4139	1.13263126302037	0.999999999618395	0.62684307604617	75.0467467292101
GOTERM_MF_DIRECT	GO:0008106~alcohol dehydrogenase (NADP+) activity	3	0.787401574803149	0.0974805172202265	YBBO. YGHA. YQHD	292	6	3186	5.45547945205479	1	0.971346471547723	75.8394305972485
GOTERM_MF_DIRECT	GO:0008381~mechanically-gated ion channel activity	3	0.787401574803149	0.0974805172202265	MSCK. YBIO. YBDG	292	6	3186	5.45547945205479	1	0.971346471547723	75.8394305972485
COG_ONTOLOGY	Posttranslational modification. protein turnover. chaperones	5	1.31233595800524	0.175570839812118	YJJW. LOIP. YQEB. YHBV. PTRA	53	27	630	2.20125786163522	0.969042904997142	0.8240537155753	75.9038888110763
GOTERM_BP_DIRECT	GO:0071236~cellular response to antibiotic	3	0.787401574803149	0.0978776848303672	DSBA. MLTC. PHOU	301	6	3277	5.44352159468438	1	0.916104479373327	76.3397465397094
GOTERM_BP_DIRECT	GO:0042355~L-fucose catabolic process	3	0.787401574803149	0.0978776848303672	FUCK. FUCI. LLDD	301	6	3277	5.44352159468438	1	0.916104479373327	76.3397465397094
GOTERM_BP_DIRECT	GO:0009992~cellular water homeostasis	3	0.787401574803149	0.0978776848303672	MSCK. GLPF. MSCM	301	6	3277	5.44352159468438	1	0.916104479373327	76.3397465397094
GOTERM_BP_DIRECT	GO:0046296~glycolate catabolic process	3	0.787401574803149	0.0978776848303672	GLCF. GLCE. GLCD	301	6	3277	5.44352159468438	1	0.916104479373327	76.3397465397094
GOTERM_BP_DIRECT	GO:0009266~response to temperature stimulus	3	0.787401574803149	0.0978776848303672	DEGP. HTPX. RPOE	301	6	3277	5.44352159468438	1	0.916104479373327	76.3397465397094
GOTERM_MF_DIRECT	GO:0046872~metal ion binding	35	9.18635170603674	0.101908832981363	YJJW. GUDX. RSEP. TDCD. NAPG. TDCG. NAPC. FRWA. GLDA. ISPH. NAPB. GLPK. LOIP. NRFB. NRFC. SECA. ACCC. MGTA. NARH. PRLC. DMSB. BTUB. FDX. GLCF. HYBA. HYBB. HSLV. HYBO. GLPF. GLCB. EPMC. YCEJ. HISD. MUTY. IAP	292	300	3186	1.27294520547945	1	0.967044834744553	77.4304478242744
GOTERM_CC_DIRECT	GO:0005887~integral component of plasma membrane	40	10.4986876640419	0.170578724179802	TDCC. CHAA. RSEP. YQJA. MZRA. MURP. PTSG. SBMA. NRFC. DTPB. SECA. LLDP. TQSA. MGTA. GALP. ACRB. NIKB. YGIM. TREB. YBIO. MNGA. HYBA. HYBB. GLPF. WZZE. GLCA. WZC. LACY. YHHT. YHHS. CYSZ. NUPG. YFDC. TOLA. TNAB. DSBD. ZRAS. LNT. MSCM. KEFB	282	352	2941	1.18512250161186	0.999950445387322	0.862273720034057	83.8738741008778
KEGG_PATHWAY	eco02060:Phosphotransferase system (PTS)	7	1.83727034120734	0.164208376619571	PTSG. TREB. MNGA. FRWA. SRLB. MURP. AGAD	137	43	1564	1.8584281106773	0.999998996431339	0.654394579437352	84.9308737189738
GOTERM_MF_DIRECT	GO:0042803~protein homodimerization activity	3	0.787401574803149	0.128478131930228	PLDA. ASNB. PHOU	292	7	3186	4.67612524461839	1	0.982229712069635	85.1098473424158
GOTERM_MF_DIRECT	GO:0008940~nitrate reductase activity	3	0.787401574803149	0.128478131930228	NARH. NARG. NAPA	292	7	3186	4.67612524461839	1	0.982229712069635	85.1098473424158
COG_ONTOLOGY	Energy production and conversion	5	1.31233595800524	0.228972064730374	NAPC. GLDA. PAOC. PAOB. YQHD	53	30	630	1.98113207547169	0.990726107865799	0.789902598968321	85.2915214103479
GOTERM_BP_DIRECT	GO:0006567~threonine catabolic process	3	0.787401574803149	0.128982536889754	TDCE. TDCD. TDCB	301	7	3277	4.66587565258661	1	0.956621249531386	85.5195230708022
GOTERM_BP_DIRECT	GO:0006166~purine ribonucleoside salvage	3	0.787401574803149	0.128982536889754	XDHD. PAOC. PAOB	301	7	3277	4.66587565258661	1	0.956621249531386	85.5195230708022
GOTERM_CC_DIRECT	GO:0009376~HslUV protease complex	2	0.524934383202099	0.181991871893955	HSLU. HSLV	282	2	2941	10.4290780141843	0.99997622317785	0.830426115747444	85.9129582234988
UP_KEYWORDS	Molybdenum	5	1.31233595800524	0.154550686813392	XDHD. NARG. NAPA. PAOC. MODF	381	23	4139	2.36163414355814	0.999999999999993	0.759104079243964	87.6999202430344
KEGG_PATHWAY	eco00340:Histidine metabolism	3	0.787401574803149	0.180704530196223	HISG. HISC. HISD	137	9	1564	3.80535279805352	0.999999783766679	0.665864173196772	87.7891259246371
UP_KEYWORDS	Glycosidase	7	1.83727034120734	0.155673416995545	TREC. MALZ. TREF. ASCB. BGLA. LACZ. MUTY	381	40	4139	1.9011154855643	0.999999999999995	0.747129881936801	87.9022553707387
KEGG_PATHWAY	eco00640:Propanoate metabolism	6	1.57480314960629	0.182329500553201	TDCE. TDCD. ACCB. ACCC. GLDA. YQHD	137	35	1564	1.9570385818561	0.999999814419923	0.644175847744406	88.0422415112186
GOTERM_CC_DIRECT	GO:0016020~membrane	23	6.03674540682414	0.201193049849076	TDCE. WAAH. UDP. CLSB. HSLU. HYBO. WZC. MURP. LACY. MRCB. NHAA. BEPA. OPGB. LYSU. TNAA. NARH. ACRB. ZRAS. NARG. DEOC. DNAK. ACRD. DMSB	282	191	2941	1.25585756191749	0.999993248236089	0.817465348445084	88.8268953848242
UP_KEYWORDS	3Fe-4S	3	0.787401574803149	0.162754805748419	NARH. HYBO. ISPH	381	8	4139	4.07381889763779	0.999999999999999	0.749821044827977	89.1095005003827
UP_KEYWORDS	Pharmaceutical	2	0.524934383202099	0.175210376113962	PHOU. ANSB	381	2	4139	10.8635170603674	1	0.764183648587548	90.967736287535
UP_KEYWORDS	Tryptophan catabolism	2	0.524934383202099	0.175210376113962	TNAB. TNAA	381	2	4139	10.8635170603674	1	0.764183648587548	90.967736287535
UP_KEYWORDS	Asparagine biosynthesis	2	0.524934383202099	0.175210376113962	ASNA. ASNB	381	2	4139	10.8635170603674	1	0.764183648587548	90.967736287535
UP_KEYWORDS	Kinase	20	5.24934383202099	0.176578648499182	YEGS. GARK. ANMK. TREB. THRA. TDCD. MNGA. FUCK. LYSC. FRWA. CPXA. SRKA. SRLB. WZC. MURP. GLPK. GALK. RSTB. PTSG. ZRAS	381	165	4139	1.3167899467112	1	0.754187349274027	91.1529946705369
GOTERM_MF_DIRECT	GO:0051538~3 iron. 4 sulfur cluster binding	3	0.787401574803149	0.161354389956603	NARH. HYBO. ISPH	292	8	3186	4.09160958904109	1	0.991677709624898	91.257828716027
GOTERM_MF_DIRECT	GO:0016989~sigma factor antagonist activity	3	0.787401574803149	0.161354389956603	RSEA. RSEB. DNAK	292	8	3186	4.09160958904109	1	0.991677709624898	91.257828716027
GOTERM_BP_DIRECT	GO:0009063~cellular amino acid catabolic process	3	0.787401574803149	0.161964460551699	GUDX. TDCG. ASNB	301	8	3277	4.08264119601328	1	0.977709337447472	91.5628723833133
GOTERM_MF_DIRECT	GO:0008237~metallopeptidase activity	4	1.04986876640419	0.174332600041218	LOIP. BEPA. IADA. PTRA	292	16	3186	2.72773972602739	1	0.992293618684112	92.9560926747017
GOTERM_MF_DIRECT	GO:0004071~aspartate-ammonia ligase activity	2	0.524934383202099	0.174357791792195	ASNA. ASNB	292	2	3186	10.9109589041095	1	0.989562252123647	92.9590685035254
GOTERM_MF_DIRECT	GO:0003979~UDP-glucose 6-dehydrogenase activity	2	0.524934383202099	0.174357791792195	UGD. WECC	292	2	3186	10.9109589041095	1	0.989562252123647	92.9590685035254
GOTERM_MF_DIRECT	GO:0004335~galactokinase activity	2	0.524934383202099	0.174357791792195	GALK. GALT	292	2	3186	10.9109589041095	1	0.989562252123647	92.9590685035254
GOTERM_MF_DIRECT	GO:0015129~lactate transmembrane transporter activity	2	0.524934383202099	0.174357791792195	LLDP. GLCA	292	2	3186	10.9109589041095	1	0.989562252123647	92.9590685035254
GOTERM_MF_DIRECT	GO:0004794~L-threonine ammonia-lyase activity	2	0.524934383202099	0.174357791792195	ILVA. TDCB	292	2	3186	10.9109589041095	1	0.989562252123647	92.9590685035254
GOTERM_BP_DIRECT	GO:0006566~threonine metabolic process	2	0.524934383202099	0.174738800007407	ILVA. TDCF	301	2	3277	10.8870431893687	1	0.980307779813262	93.1947241577119
GOTERM_BP_DIRECT	GO:0019588~anaerobic glycerol catabolic process	2	0.524934383202099	0.174738800007407	HYBA. GLDA	301	2	3277	10.8870431893687	1	0.980307779813262	93.1947241577119
GOTERM_BP_DIRECT	GO:0006529~asparagine biosynthetic process	2	0.524934383202099	0.174738800007407	ASNA. ASNB	301	2	3277	10.8870431893687	1	0.980307779813262	93.1947241577119
GOTERM_BP_DIRECT	GO:0030162~regulation of proteolysis	2	0.524934383202099	0.174738800007407	CPXP. YCCA	301	2	3277	10.8870431893687	1	0.980307779813262	93.1947241577119
GOTERM_BP_DIRECT	GO:0070417~cellular response to cold	2	0.524934383202099	0.174738800007407	DEAD. HSCA	301	2	3277	10.8870431893687	1	0.980307779813262	93.1947241577119
GOTERM_BP_DIRECT	GO:0042351~'de novo' GDP-L-fucose biosynthetic process	2	0.524934383202099	0.174738800007407	WCAG. GMD	301	2	3277	10.8870431893687	1	0.980307779813262	93.1947241577119
GOTERM_BP_DIRECT	GO:0042126~nitrate metabolic process	2	0.524934383202099	0.174738800007407	NARH. NARG	301	2	3277	10.8870431893687	1	0.980307779813262	93.1947241577119
GOTERM_BP_DIRECT	GO:0006065~UDP-glucuronate biosynthetic process	2	0.524934383202099	0.174738800007407	UGD. WECC	301	2	3277	10.8870431893687	1	0.980307779813262	93.1947241577119
GOTERM_BP_DIRECT	GO:0035873~lactate transmembrane transport	2	0.524934383202099	0.174738800007407	LLDP. GLCA	301	2	3277	10.8870431893687	1	0.980307779813262	93.1947241577119
GOTERM_BP_DIRECT	GO:0070981~L-asparagine biosynthetic process	2	0.524934383202099	0.174738800007407	ASNA. ASNB	301	2	3277	10.8870431893687	1	0.980307779813262	93.1947241577119
GOTERM_BP_DIRECT	GO:0045717~negative regulation of fatty acid biosynthetic process	2	0.524934383202099	0.174738800007407	ACCC. FABR	301	2	3277	10.8870431893687	1	0.980307779813262	93.1947241577119
GOTERM_BP_DIRECT	GO:0051604~protein maturation	4	1.04986876640419	0.175193322514833	HYBF. HYPC. HYPE. HYPB	301	16	3277	2.72176079734219	1	0.976511304596757	93.2469847070533
UP_KEYWORDS	Phosphoprotein	17	4.46194225721784	0.194822764440634	TREB. MNGA. HTPG. FRWA. CPXA. CPSG. SRKA. SRLB. WZC. RSTA. RSTB. PTSG. UGD. MGTA. ZRAS. CPXR. DNAK	381	138	4139	1.33825934801628	1	0.778893539377381	93.3113481181512
UP_KEYWORDS	Glycerol metabolism	3	0.787401574803149	0.197135337125936	GLPK. GLPT. GLDA	381	9	4139	3.62117235345581	1	0.771544317933204	93.5472210648452
UP_KEYWORDS	Lysine biosynthesis	3	0.787401574803149	0.197135337125936	LYSA. ASD. LYSC	381	9	4139	3.62117235345581	1	0.771544317933204	93.5472210648452
KEGG_PATHWAY	eco00592:alpha-Linolenic acid metabolism	2	0.524934383202099	0.238981963671818	PLDA. FADI	137	3	1564	7.61070559610705	0.999999999263095	0.731333699089873	94.394082262837
KEGG_PATHWAY	eco00500:Starch and sucrose metabolism	5	1.31233595800524	0.240945732269201	TREB. TREC. MALZ. TREF. GALU	137	29	1564	1.96828593002768	0.99999999939604	0.713115997521415	94.5448379457345
KEGG_PATHWAY	eco00270:Cysteine and methionine metabolism	5	1.31233595800524	0.240945732269201	THRA. ASD. TYRB. TDCG. LYSC	137	29	1564	1.96828593002768	0.99999999939604	0.713115997521415	94.5448379457345
UP_KEYWORDS	Magnesium	28	7.34908136482939	0.208515056159117	YEGS. GUDX. MIAA. TDCD. RFFH. FRWA. CPSG. CCA. BIOD. GALK. GUDD. NUDK. MGTA. DXR. YIDA. DGCZ. GARL. GLPF. RECB. GALU. SRKA. LACZ. FBP. GLCB. HISG. WCAH. LYSU. PTRA	381	250	4139	1.21671391076115	1	0.781285651211653	94.6003901538662
GOTERM_CC_DIRECT	GO:0044799~NarGHI complex	2	0.524934383202099	0.260202244128231	NARH. NARG	282	3	2941	6.95271867612293	0.999999884391568	0.864208155205087	94.7155326800169
GOTERM_CC_DIRECT	GO:0031236~extrinsic component of periplasmic side of plasma membrane	2	0.524934383202099	0.260202244128231	HYBC. HYBO	282	3	2941	6.95271867612293	0.999999884391568	0.864208155205087	94.7155326800169
GOTERM_CC_DIRECT	GO:0031224~intrinsic component of membrane	2	0.524934383202099	0.260202244128231	NARH. NARG	282	3	2941	6.95271867612293	0.999999884391568	0.864208155205087	94.7155326800169
UP_KEYWORDS	Zinc	21	5.51181102362204	0.219773846657617	RSEP. MANA. RHAA. YHJJ. GALT. GLDA. GLPK. HTPX. YBDR. LOIP. SECA. BEPA. HISD. ZRAS. PRLC. CDD. YQHD. IADA. ADD. IAP. PTRA	381	181	4139	1.26040805672771	1	0.790090448016209	95.4845865356961
GOTERM_MF_DIRECT	GO:0016491~oxidoreductase activity	12	3.14960629921259	0.204526112200195	YJJW. YBDR. CBRA. FPR. YEAE. HYBA. DSBD. NARH. BAMB. UCPA. YCIK. DMSB	292	91	3186	1.43880776757489	1	0.994072771332726	95.7952155997517
UP_KEYWORDS	Histidine biosynthesis	3	0.787401574803149	0.232273405635827	HISG. HISC. HISD	381	10	4139	3.25905511811023	1	0.80025421329591	96.3089505275129
UP_KEYWORDS	Purine salvage	3	0.787401574803149	0.232273405635827	XDHD. PAOC. PAOB	381	10	4139	3.25905511811023	1	0.80025421329591	96.3089505275129
UP_KEYWORDS	Glycosyltransferase	8	2.09973753280839	0.236991451824444	MRCB. HISG. WCAL. UDP. WAAH. WCAJ. LDTC. LDTB	381	55	4139	1.58014793605344	1	0.797765350772275	96.5823048961632
UP_KEYWORDS	Sugar transport	12	3.14960629921259	0.241503768414069	PTSG. ALSA. TREB. WZA. MNGA. GALP. FRWA. SRLB. MALE. MURP. AGAD. LACY	381	94	4139	1.38683196515329	1	0.795120927904813	96.8261966685999
KEGG_PATHWAY	eco00620:Pyruvate metabolism	7	1.83727034120734	0.279454775472083	TDCE. ACEF. ACCB. ACCC. LLDD. MQO. GLCB	137	51	1564	1.56690997566909	0.999999999989037	0.753902935412264	96.8504963271302
KEGG_PATHWAY	eco00561:Glycerolipid metabolism	3	0.787401574803149	0.280665923733256	GARK. GLPK. GLDA	137	12	1564	2.85401459854014	0.999999999990369	0.736856546514644	96.9059042296761
KEGG_PATHWAY	eco00630:Glyoxylate and dicarboxylate metabolism	6	1.57480314960629	0.281534781030632	GARK. GLCF. GARR. GLCB. GLCE. GLCD	137	41	1564	1.67064269182837	0.999999999991225	0.71999735586408	96.9451077221552
UP_KEYWORDS	Iron-sulfur	16	4.19947506561679	0.245129244964254	YJJW. FDX. GLCF. NAPG. HYBA. TDCG. HYBO. XDHD. ISPH. NAPA. BIOB. NRFC. NARH. NARG. MUTY. DMSB	381	134	4139	1.297136365417	1	0.791274304667889	97.0104408427695
GOTERM_MF_DIRECT	GO:0051539~4 iron. 4 sulfur cluster binding	14	3.67454068241469	0.228166595977678	YJJW. GLCF. NRFC. NAPG. CBRA. HYBA. TDCG. HYBO. NARH. NARG. NAPA. BIOB. MUTY. DMSB	292	113	3186	1.35180021820826	1	0.995838509510106	97.231236137878
UP_KEYWORDS	Cell outer membrane	11	2.88713910761154	0.250468224574822	LOIP. WZA. PLDA. YIAD. SLYB. OMPX. BAMB. MLTC. MLIC. BAMA. BTUB	381	85	4139	1.40586691369461	1	0.790212584972403	97.2639074831607
UP_KEYWORDS	Antiport	4	1.04986876640419	0.250724247395753	YJCE. CHAA. NHAA. KEFB	381	19	4139	2.28705622323525	1	0.781562214297413	97.2755501302684
UP_KEYWORDS	Biotin	2	0.524934383202099	0.250970602626319	ACCB. ACCC	381	3	4139	7.24234470691163	1	0.773023441360155	97.286710102703
GOTERM_MF_DIRECT	GO:0015295~solute:proton symporter activity	3	0.787401574803149	0.23044061813319	TDCC. LLDP. GLCA	292	10	3186	3.27328767123287	1	0.994765737647883	97.3420975981038
GOTERM_BP_DIRECT	GO:0006508~proteolysis	6	1.57480314960629	0.229333129491713	MRCB. DEGP. HTPX. LDTC. PTRA. LDTB	301	36	3277	1.81450719822812	1	0.992115958225461	97.3884338296586
UP_KEYWORDS	4Fe-4S	13	3.41207349081364	0.253615676322704	YJJW. GLCF. NRFC. NAPG. HYBA. TDCG. HYBO. NARH. NARG. NAPA. BIOB. MUTY. DMSB	381	105	4139	1.34500687414073	1	0.768360538470436	97.4039117624431
GOTERM_BP_DIRECT	GO:0000105~histidine biosynthetic process	3	0.787401574803149	0.231247318178668	HISG. HISC. HISD	301	10	3277	3.26611295681063	1	0.990689166091335	97.4777524129792
GOTERM_CC_DIRECT	GO:0019867~outer membrane	3	0.787401574803149	0.320493516083375	YCFJ. YEAY. OSMB	282	12	2941	2.60726950354609	0.999999998722793	0.897244095606734	97.6943303310845
KEGG_PATHWAY	eco00401:Novobiocin biosynthesis	2	0.524934383202099	0.305284624107496	HISC. TYRB	137	4	1564	5.70802919708029	0.99999999999934	0.736998228413337	97.8572596519707
GOTERM_CC_DIRECT	GO:1990063~Bam protein complex	2	0.524934383202099	0.330958938954995	BAMB. BAMA	282	4	2941	5.21453900709219	0.999999999438956	0.881177223985952	98.0183353603899
UP_KEYWORDS	Acyltransferase	9	2.36220472440944	0.2699531943344	TDCE. ACEF. OPGC. LACA. WCAF. WCAB. WECD. LNT. FADI	381	67	4139	1.45927841109413	1	0.784307677369414	98.0305497496623
GOTERM_CC_DIRECT	GO:0016021~integral component of membrane	70	18.3727034120734	0.332638335543871	GUDP. TDCC. DCUC. YCFT. YCFJ. YJCE. HTPX. NHAA. YBBJ. YBBP. TQSA. GLPT. BACA. EPTB. NIKB. ACRD. YIGM. ALX. TREB. HYBB. WCAD. WZZE. YNEM. YICG. LACY. YBCI. GLTP. YCCA. YHHS. RSTB. RSEA. WCAJ. YBJG. RSEC. YEDA. TOLA. YHHN. CADC. YBHN. YQJA. YAIY. NAPC. YBDG. YTJA. MLAD. SBMA. YEGH. OPGC. BCSB. OPGB. MGRB. YIJD. MSCK. LSPA. YBIO. CPXA. YIAD. YHAO. YEBO. GARP. WZXC. AGAD. DSBD. YCEJ. OMPX. BAMA. YEBE…	282	687	2941	1.06264259242053	0.999999999508926	0.857524366888661	98.0663370461
GOTERM_MF_DIRECT	GO:0060241~lysozyme inhibitor activity	2	0.524934383202099	0.249816925770438	IVY. MLIC	292	3	3186	7.27397260273972	1	0.995812678301598	98.1329312226896
GOTERM_MF_DIRECT	GO:0004713~protein tyrosine kinase activity	2	0.524934383202099	0.249816925770438	WZZE. WZC	292	3	3186	7.27397260273972	1	0.995812678301598	98.1329312226896
GOTERM_MF_DIRECT	GO:0070401~NADP+ binding	2	0.524934383202099	0.249816925770438	WCAG. GMD	292	3	3186	7.27397260273972	1	0.995812678301598	98.1329312226896
GOTERM_MF_DIRECT	GO:0080130~L-phenylalanine:2-oxoglutarate aminotransferase activity	2	0.524934383202099	0.249816925770438	HISC. TYRB	292	3	3186	7.27397260273972	1	0.995812678301598	98.1329312226896
GOTERM_MF_DIRECT	GO:0042279~nitrite reductase (cytochrome. ammonia-forming) activity	2	0.524934383202099	0.249816925770438	NRFB. NRFC	292	3	3186	7.27397260273972	1	0.995812678301598	98.1329312226896
GOTERM_MF_DIRECT	GO:0043879~glycolate transmembrane transporter activity	2	0.524934383202099	0.249816925770438	LLDP. GLCA	292	3	3186	7.27397260273972	1	0.995812678301598	98.1329312226896
GOTERM_BP_DIRECT	GO:0015711~organic anion transport	2	0.524934383202099	0.250335245808404	GUDP. GARP	301	3	3277	7.25802879291251	1	0.992628994992773	98.2258592671029
GOTERM_BP_DIRECT	GO:0044724~single-organism carbohydrate catabolic process	2	0.524934383202099	0.250335245808404	ASCB. BGLA	301	3	3277	7.25802879291251	1	0.992628994992773	98.2258592671029
GOTERM_BP_DIRECT	GO:0009115~xanthine catabolic process	2	0.524934383202099	0.250335245808404	XDHD. PAOC	301	3	3277	7.25802879291251	1	0.992628994992773	98.2258592671029
GOTERM_BP_DIRECT	GO:0038083~peptidyl-tyrosine autophosphorylation	2	0.524934383202099	0.250335245808404	WZZE. WZC	301	3	3277	7.25802879291251	1	0.992628994992773	98.2258592671029
GOTERM_BP_DIRECT	GO:0044874~lipoprotein localization to outer membrane	2	0.524934383202099	0.250335245808404	LOLA. LOLD	301	3	3277	7.25802879291251	1	0.992628994992773	98.2258592671029
GOTERM_BP_DIRECT	GO:1901657~glycosyl compound metabolic process	2	0.524934383202099	0.250335245808404	ASCB. BGLA	301	3	3277	7.25802879291251	1	0.992628994992773	98.2258592671029
GOTERM_BP_DIRECT	GO:1901652~response to peptide	2	0.524934383202099	0.250335245808404	YAIW. RCNB	301	3	3277	7.25802879291251	1	0.992628994992773	98.2258592671029
GOTERM_BP_DIRECT	GO:0018104~peptidoglycan-protein cross-linking	2	0.524934383202099	0.250335245808404	LDTC. LDTB	301	3	3277	7.25802879291251	1	0.992628994992773	98.2258592671029
GOTERM_BP_DIRECT	GO:0006001~fructose catabolic process	2	0.524934383202099	0.250335245808404	FPR. FBP	301	3	3277	7.25802879291251	1	0.992628994992773	98.2258592671029
GOTERM_BP_DIRECT	GO:0015793~glycerol transport	2	0.524934383202099	0.250335245808404	GLPF. GLPT	301	3	3277	7.25802879291251	1	0.992628994992773	98.2258592671029
GOTERM_BP_DIRECT	GO:0019571~D-arabinose catabolic process	2	0.524934383202099	0.250335245808404	FUCK. FUCI	301	3	3277	7.25802879291251	1	0.992628994992773	98.2258592671029
GOTERM_BP_DIRECT	GO:0006883~cellular sodium ion homeostasis	2	0.524934383202099	0.250335245808404	CHAA. NHAA	301	3	3277	7.25802879291251	1	0.992628994992773	98.2258592671029
KEGG_PATHWAY	eco01230:Biosynthesis of amino acids	13	3.41207349081364	0.325115054175437	LYSA. HISG. ILVA. YAGE. THRA. HISC. ASD. TYRB. LYSC. TDCG. HISD. ASNA. TDCB	137	118	1564	1.25770134850921	0.999999999999929	0.747475166962395	98.4213968040094
UP_KEYWORDS	Lipid biosynthesis	7	1.83727034120734	0.291842220286922	YEGS. CLSB. ACCB. PSD. ACCC. FABR. EPTB	381	49	4139	1.55193100862392	1	0.806266910589399	98.6531330288904
GOTERM_MF_DIRECT	GO:0000287~magnesium ion binding	20	5.24934383202099	0.267310974018795	YEGS. YIEE. GARL. RFFH. CPSG. RECB. GALU. CCA. SRKA. LACZ. FBP. BIOD. HISG. GALK. GUDD. WCAH. NUDK. LYSU. YIDA. PHOU	292	178	3186	1.22595043866399	1	0.99645792970722	98.6533984624511
UP_KEYWORDS	Lipid metabolism	9	2.36220472440944	0.297458759965219	YEGS. PLDA. CLSB. ACCB. PSD. ACCC. FABR. EPTB. FADI	381	69	4139	1.41698048613488	1	0.805858143646924	98.780562929619
KEGG_PATHWAY	eco00910:Nitrogen metabolism	4	1.04986876640419	0.347755827944532	NARH. NARG. NAPA. NAPB	137	24	1564	1.90267639902676	0.999999999999994	0.760845999272298	98.8986682662728
UP_KEYWORDS	Ion channel	3	0.787401574803149	0.303183769447935	YBIO. YBDG. MSCM	381	12	4139	2.71587926509186	1	0.805661188859087	98.8989581319514
UP_KEYWORDS	ATP-binding	42	11.023622047244	0.304157960964061	YEGS. MIAA. TDCD. THRA. LYSC. HTPG. MLAF. CCA. YBHF. BIOD. HSCA. GALK. GLPK. ALSA. PUUA. SECA. YBDK. TILS. MGTA. ACCC. ASNA. ASNB. RARA. NIKD. DNAK. GARK. ANMK. FUCK. HSLU. CPXA. DEAD. RECB. SRKA. WZC. BTUR. HISG. MUTL. RSTB. LYSU. ZRAS. LOLD. MODF	381	412	4139	1.10744591392095	1	0.799536230472788	98.9180184873902
UP_KEYWORDS	Nucleotide-binding	49	12.8608923884514	0.309059529280875	YEGS. MIAA. TDCD. THRA. LYSC. YJIA. HTPG. MLAF. YBHF. CCA. BIOD. HSCA. HYPB. GLPK. GALK. ALSA. SECA. PUUA. YBDK. TILS. ACCC. MGTA. ASNA. ASNB. NIKD. RARA. DNAK. TDCB. GARK. ANMK. YFBR. DGCZ. FUCK. HSLU. DEAD. CPXA. RECB. SRKA. FBP. WZC. BTUR. HISG. MUTL. RSTB. LYSU. ZRAS. LOLD. CPSB. MODF	381	486	4139	1.09529287234157	1	0.798514992137157	99.0093967646211
GOTERM_MF_DIRECT	GO:0050660~flavin adenine dinucleotide binding	8	2.09973753280839	0.290746801337179	YEGH. CBRA. XDHD. PAOC. MQO. PAOB. GLCE. GLCD	292	59	3186	1.47945205479452	1	0.997392947121359	99.1415597075259
GOTERM_MF_DIRECT	GO:0016887~ATPase activity	9	2.36220472440944	0.292244908683221	MUTL. HSLU. HTPG. MLAF. YBHF. LOLD. WZC. MODF. HSCA	292	69	3186	1.42316855270994	1	0.996739536841813	99.1663335656807
GOTERM_MF_DIRECT	GO:0005524~ATP binding	44	11.5485564304461	0.29382066425449	YEGS. MIAA. YQEC. TDCD. THRA. LYSC. HTPG. MLAF. CCA. YBHF. BIOD. HSCA. GALK. GLPK. ALSA. SBMA. PUUA. SECA. YBDK. TILS. MGTA. ACCC. ASNA. ASNB. RARA. NIKD. DNAK. GARK. ANMK. FUCK. HSLU. CPXA. DEAD. RECB. SRKA. WZC. BTUR. HISG. MUTL. RSTB. LYSU. ZRAS. LOLD. MODF	292	433	3186	1.10873485399727	1	0.996004917929236	99.1916744941956
GOTERM_BP_DIRECT	GO:0006457~protein folding	5	1.31233595800524	0.292847321773416	DEGP. HTPG. DSBA. SURA. HSCA	301	30	3277	1.81450719822812	1	0.996548278106975	99.2161997289085
GOTERM_MF_DIRECT	GO:0008982~protein-N(PI)-phosphohistidine-sugar phosphotransferase activity	4	1.04986876640419	0.299697601745661	PTSG. TREB. SRLB. MURP	292	21	3186	2.07827788649706	1	0.995613150333258	99.280017505899
GOTERM_MF_DIRECT	GO:0051082~unfolded protein binding	3	0.787401574803149	0.300995471097088	CPXP. SURA. DNAK	292	12	3186	2.72773972602739	1	0.994739419224978	99.2982787168422
GOTERM_BP_DIRECT	GO:0043165~Gram-negative-bacterium-type cell outer membrane assembly	3	0.787401574803149	0.301968798336614	SURA. BAMB. BAMA	301	12	3277	2.72176079734219	1	0.996500297956687	99.3464080600597
COG_ONTOLOGY	Secondary metabolites biosynthesis. transport. and catabolism	2	0.524934383202099	0.500026179253377	YBBP. MLAD	53	8	630	2.97169811320754	0.999996188896308	0.95581623795606	99.3962309653466
UP_KEYWORDS	Oxidoreductase	36	9.44881889763779	0.339306341740269	YJJW. THRA. ASD. XDHD. GLDA. ISPH. NAPA. QORB. YBDR. NRFC. YBBO. UGD. DXR. NARH. NARG. LLDD. MQO. YQHD. WECC. HYBC. HYBA. HYBO. YGHA. GARR. GLCE. GLCD. EPMC. GHRB. FPR. WCAG. DSBD. HISD. UCPA. YCIK. PAOC. PAOB	381	353	4139	1.10789409114228	1	0.827433254917527	99.4334428563058
UP_KEYWORDS	Phosphotransferase system	7	1.83727034120734	0.342013374967079	PTSG. TREB. MNGA. FRWA. SRLB. MURP. AGAD	381	52	4139	1.46239652735715	1	0.823885867055167	99.4617457975199
UP_KEYWORDS	Amino-acid biosynthesis	12	3.14960629921259	0.344845834089158	HISG. LYSA. ILVA. CYSZ. THRA. HISC. ASD. TYRB. LYSC. HISD. ASNA. ASNB	381	103	4139	1.26565247305251	1	0.820569818353907	99.4899629930449
GOTERM_MF_DIRECT	GO:0043856~anti-sigma factor antagonist activity	2	0.524934383202099	0.318401052254799	IRAM. RSEP	292	4	3186	5.45547945205479	1	0.995523815588187	99.5051193892253
GOTERM_MF_DIRECT	GO:0003989~acetyl-CoA carboxylase activity	2	0.524934383202099	0.318401052254799	ACCB. ACCC	292	4	3186	5.45547945205479	1	0.995523815588187	99.5051193892253
GOTERM_MF_DIRECT	GO:0004072~aspartate kinase activity	2	0.524934383202099	0.318401052254799	THRA. LYSC	292	4	3186	5.45547945205479	1	0.995523815588187	99.5051193892253
GOTERM_MF_DIRECT	GO:0008422~beta-glucosidase activity	2	0.524934383202099	0.318401052254799	ASCB. BGLA	292	4	3186	5.45547945205479	1	0.995523815588187	99.5051193892253
GOTERM_MF_DIRECT	GO:0008901~ferredoxin hydrogenase activity	2	0.524934383202099	0.318401052254799	HYBC. HYBO	292	4	3186	5.45547945205479	1	0.995523815588187	99.5051193892253
GOTERM_MF_DIRECT	GO:0004459~L-lactate dehydrogenase activity	2	0.524934383202099	0.318401052254799	LLDD. YKGE	292	4	3186	5.45547945205479	1	0.995523815588187	99.5051193892253
GOTERM_MF_DIRECT	GO:0042954~lipoprotein transporter activity	2	0.524934383202099	0.318401052254799	LOLA. LOLD	292	4	3186	5.45547945205479	1	0.995523815588187	99.5051193892253
GOTERM_MF_DIRECT	GO:0008514~organic anion transmembrane transporter activity	2	0.524934383202099	0.318401052254799	GUDP. GARP	292	4	3186	5.45547945205479	1	0.995523815588187	99.5051193892253
GOTERM_MF_DIRECT	GO:0008706~6-phospho-beta-glucosidase activity	2	0.524934383202099	0.318401052254799	ASCB. BGLA	292	4	3186	5.45547945205479	1	0.995523815588187	99.5051193892253
GOTERM_MF_DIRECT	GO:0015413~nickel-transporting ATPase activity	2	0.524934383202099	0.318401052254799	NIKD. NIKB	292	4	3186	5.45547945205479	1	0.995523815588187	99.5051193892253
GOTERM_MF_DIRECT	GO:0050380~undecaprenyl-diphosphatase activity	2	0.524934383202099	0.318401052254799	YBJG. BACA	292	4	3186	5.45547945205479	1	0.995523815588187	99.5051193892253
GOTERM_BP_DIRECT	GO:0006011~UDP-glucose metabolic process	2	0.524934383202099	0.319027801170694	BCSB. GALU	301	4	3277	5.44352159468438	1	0.997033672108066	99.5376794280946
GOTERM_BP_DIRECT	GO:0006461~protein complex assembly	2	0.524934383202099	0.319027801170694	DNAK. HYPB	301	4	3277	5.44352159468438	1	0.997033672108066	99.5376794280946
GOTERM_BP_DIRECT	GO:0097264~self proteolysis	2	0.524934383202099	0.319027801170694	RHSB. RHSA	301	4	3277	5.44352159468438	1	0.997033672108066	99.5376794280946
GOTERM_BP_DIRECT	GO:0051596~methylglyoxal catabolic process	2	0.524934383202099	0.319027801170694	YEAE. GLDA	301	4	3277	5.44352159468438	1	0.997033672108066	99.5376794280946
GOTERM_BP_DIRECT	GO:0042953~lipoprotein transport	2	0.524934383202099	0.319027801170694	LOLA. LOLD	301	4	3277	5.44352159468438	1	0.997033672108066	99.5376794280946
GOTERM_BP_DIRECT	GO:0006465~signal peptide processing	2	0.524934383202099	0.319027801170694	LSPA. PRLC	301	4	3277	5.44352159468438	1	0.997033672108066	99.5376794280946
GOTERM_BP_DIRECT	GO:0031556~transcriptional attenuation by ribosome	2	0.524934383202099	0.319027801170694	TNAC. MGTL	301	4	3277	5.44352159468438	1	0.997033672108066	99.5376794280946
GOTERM_BP_DIRECT	GO:0005993~trehalose catabolic process	2	0.524934383202099	0.319027801170694	TREC. TREF	301	4	3277	5.44352159468438	1	0.997033672108066	99.5376794280946
GOTERM_BP_DIRECT	GO:0017038~protein import	2	0.524934383202099	0.319027801170694	SECA. TOLA	301	4	3277	5.44352159468438	1	0.997033672108066	99.5376794280946
GOTERM_BP_DIRECT	GO:0009250~glucan biosynthetic process	2	0.524934383202099	0.319027801170694	OPGC. OPGB	301	4	3277	5.44352159468438	1	0.997033672108066	99.5376794280946
UP_KEYWORDS	Isomerase	12	3.14960629921259	0.35686573011274	FKPA. MANA. WCAG. FUCI. RHAA. ULAE. CPSG. SURA. GALE. HEML. TRUA. WECB	381	104	4139	1.2534827377347	1	0.827368987074092	99.5952159945542
GOTERM_MF_DIRECT	GO:0016829~lyase activity	3	0.787401574803149	0.335973633648499	GUDX. YAGE. DEOC	292	13	3186	2.51791359325605	1	0.996194161951856	99.6553325464493
KEGG_PATHWAY	eco00460:Cyanoamino acid metabolism	2	0.524934383202099	0.421169926740438	ASNA. ANSB	137	6	1564	3.80535279805352	1	0.826944766699424	99.6875548220391
KEGG_PATHWAY	eco00523:Polyketide sugar unit biosynthesis	2	0.524934383202099	0.421169926740438	RFFG. RFFH	137	6	1564	3.80535279805352	1	0.826944766699424	99.6875548220391
UP_KEYWORDS	Purine metabolism	3	0.787401574803149	0.372870735083621	XDHD. PAOC. PAOB	381	14	4139	2.32789651293588	1	0.837933757382598	99.7044621136655
GOTERM_CC_DIRECT	GO:0031235~intrinsic component of the cytoplasmic side of the plasma membrane	2	0.524934383202099	0.452876497576831	NARH. NARG	282	6	2941	3.47635933806146	0.999999999999986	0.930303593289995	99.7216250203814
UP_KEYWORDS	Transport	70	18.3727034120734	0.379126856374872	GUDP. TDCC. CHAA. DCUC. FRWA. MALE. MURP. YJCE. ALSA. NRFB. WZA. NHAA. NRFC. SECA. DTPB. YBBP. TQSA. NARH. NARG. GLPT. ACRB. ACRA. NIKD. NIKB. PHOU. ACRD. FDX. GLCF. TREB. HYBB. GLPF. GLCA. SRLB. LACY. GLTP. LIVJ. NUPG. TNAB. YEDA. TOLA. LOLA. LOLD. MODF. NAPG. MLAF. NAPC. YBHF. NAPA. NAPB. YBDG. MLAB. MLAD. MLAE. SBMA. PTSG. LLDP. GALP. DMSB. BTUB. MSCK. YBIO. MNGA. YHAO. GARP. AGAD. CYSZ. YCEJ.…	381	723	4139	1.05179279975895	1	0.838363140994924	99.7392260692058
UP_KEYWORDS	Nickel transport	2	0.524934383202099	0.382298943884184	NIKD. NIKB	381	5	4139	4.34540682414698	1	0.835782744548627	99.755376820334
UP_KEYWORDS	Threonine biosynthesis	2	0.524934383202099	0.382298943884184	THRA. ASD	381	5	4139	4.34540682414698	1	0.835782744548627	99.755376820334
GOTERM_MF_DIRECT	GO:0016301~kinase activity	7	1.83727034120734	0.354245541189022	ANMK. PTSG. TREB. MNGA. FRWA. SRLB. MURP	292	53	3186	1.441070043939	1	0.996803470046803	99.7658057033328
UP_KEYWORDS	Hydrolase	47	12.3359580052493	0.384913859312413	TDCF. RSEP. YHBO. MLAF. CCA. ANSB. LDTC. HYPB. LDTB. MRCB. LOIP. HTPX. ALSA. WZB. BEPA. NUDK. MGTA. PRLC. CDD. BACA. NIKD. YIDA. LSPA. YFBR. TESB. TREC. TREF. MALZ. HSLV. YHJJ. DEAD. RECB. FBP. LACZ. DEGP. PLDA. ENDA. YBJG. WCAH. ASCB. BGLA. LOLD. MUTY. IADA. ADD. PTRA. IAP	381	479	4139	1.06594008734294	1	0.83272017777833	99.7679931751168
GOTERM_MF_DIRECT	GO:0051287~NAD binding	6	1.57480314960629	0.355923419971269	GHRB. ASD. HISD. UGD. GARR. WECC	292	43	3186	1.52245938196877	1	0.996254529797344	99.7740938963402
GOTERM_MF_DIRECT	GO:0008270~zinc ion binding	17	4.46194225721784	0.35923520311588	HYBF. DGCZ. MANA. YHJJ. GALT. HYPB. GLPK. YBDR. HTPX. BEPA. HISD. CDD. DNAK. YQHD. IADA. ADD. PTRA	292	157	3186	1.18144140999912	1	0.995790175622115	99.7896602347771
UP_KEYWORDS	Coiled coil	5	1.31233595800524	0.4027465264292	MSCK. RSEA. ZAPB. YBHG. ACRA	381	35	4139	1.55193100862392	1	0.844516561102133	99.839300258758
UP_KEYWORDS	Phospholipid biosynthesis	3	0.787401574803149	0.406682531254511	YEGS. CLSB. PSD	381	15	4139	2.17270341207349	1	0.842891441786134	99.8520303881511
UP_KEYWORDS	Fatty acid biosynthesis	3	0.787401574803149	0.406682531254511	ACCB. ACCC. FABR	381	15	4139	2.17270341207349	1	0.842891441786134	99.8520303881511
KEGG_PATHWAY	eco00010:Glycolysis / Gluconeogenesis	5	1.31233595800524	0.464495546374992	ACEF. PTSG. ASCB. BGLA. FBP	137	40	1564	1.42700729927007	1	0.853920152034234	99.862503866121
GOTERM_BP_DIRECT	GO:0055085~transmembrane transport	12	3.14960629921259	0.377222841504359	YHHT. MSCK. YHHS. GUDP. YBIO. YQJA. DSBD. YEDA. TQSA. GLPT. GARP. MSCM	301	106	3277	1.23249545540023	1	0.999009651582497	99.8675498402385
GOTERM_MF_DIRECT	GO:0015386~potassium:proton antiporter activity	2	0.524934383202099	0.380734582675511	YJCE. CHAA	292	5	3186	4.36438356164383	1	0.996673148013905	99.8688856095363
GOTERM_MF_DIRECT	GO:0016807~cysteine-type carboxypeptidase activity	2	0.524934383202099	0.380734582675511	LDTC. LDTB	292	5	3186	4.36438356164383	1	0.996673148013905	99.8688856095363
GOTERM_MF_DIRECT	GO:0003941~L-serine ammonia-lyase activity	2	0.524934383202099	0.380734582675511	TDCG. TDCB	292	5	3186	4.36438356164383	1	0.996673148013905	99.8688856095363
GOTERM_MF_DIRECT	GO:0015385~sodium:proton antiporter activity	2	0.524934383202099	0.380734582675511	YJCE. CHAA	292	5	3186	4.36438356164383	1	0.996673148013905	99.8688856095363
GOTERM_BP_DIRECT	GO:0061077~chaperone-mediated protein folding	4	1.04986876640419	0.379036240594649	FKPA. SECA. SPY. BEPA	301	24	3277	1.81450719822812	1	0.998793518612387	99.8728456613895
GOTERM_BP_DIRECT	GO:0006400~tRNA modification	2	0.524934383202099	0.381445051292354	MIAA. TILS	301	5	3277	4.3548172757475	1	0.998568502382169	99.8795765491646
GOTERM_BP_DIRECT	GO:0044238~primary metabolic process	2	0.524934383202099	0.381445051292354	YGEW. RAIA	301	5	3277	4.3548172757475	1	0.998568502382169	99.8795765491646
GOTERM_BP_DIRECT	GO:0051085~chaperone mediated protein folding requiring cofactor	2	0.524934383202099	0.381445051292354	SURA. DNAK	301	5	3277	4.3548172757475	1	0.998568502382169	99.8795765491646
GOTERM_BP_DIRECT	GO:0043687~post-translational protein modification	2	0.524934383202099	0.381445051292354	EPMC. IAP	301	5	3277	4.3548172757475	1	0.998568502382169	99.8795765491646
GOTERM_BP_DIRECT	GO:0043610~regulation of carbohydrate utilization	2	0.524934383202099	0.381445051292354	TREB. MURP	301	5	3277	4.3548172757475	1	0.998568502382169	99.8795765491646
GOTERM_BP_DIRECT	GO:0034605~cellular response to heat	2	0.524934383202099	0.381445051292354	MIAA. PHOU	301	5	3277	4.3548172757475	1	0.998568502382169	99.8795765491646
KEGG_PATHWAY	eco00633:Nitrotoluene degradation	2	0.524934383202099	0.471696813751373	HYBC. HYBO	137	7	1564	3.26173096976016	1	0.848884842818585	99.8808059644026
GOTERM_BP_DIRECT	GO:0009401~phosphoenolpyruvate-dependent sugar phosphotransferase system	7	1.83727034120734	0.390273840164848	PTSG. TREB. MNGA. FRWA. SRLB. MURP. AGAD	301	55	3277	1.38562367864693	1	0.998537263956491	99.9015206859482
UP_KEYWORDS	Ion transport	12	3.14960629921259	0.429873147897448	YJCE. MSCK. CHAA. WZA. NHAA. YBIO. NIKD. YBDG. NIKB. MSCM. KEFB. BTUB	381	110	4139	1.18511095204008	1	0.858662342812062	99.9100421807732
UP_KEYWORDS	Heme	5	1.31233595800524	0.445417304398907	NRFB. YCEJ. HYBB. NAPC. NAPB	381	37	4139	1.4680428459956	1	0.866925364296774	99.9362925278197
UP_KEYWORDS	NADP	10	2.62467191601049	0.446062272271677	GHRB. THRA. ASD. FPR. WCAG. GMD. DXR. ISPH. QORB. YQHD	381	90	4139	1.20705745115193	1	0.86275453423871	99.9372111742781
GOTERM_CC_DIRECT	GO:0009279~cell outer membrane	11	2.88713910761154	0.542101669060685	LOIP. WZA. PLDA. YIAD. SLYB. OMPX. MLTC. HSLJ. MLIC. BAMA. BTUB	282	104	2941	1.10307555919258	1	0.958601790845841	99.9509889848581
UP_KEYWORDS	Iron	23	6.03674540682414	0.461455811830366	YJJW. FDX. GLCF. NAPG. HYBA. TDCG. GARL. HYBB. NAPC. HYBO. GALT. XDHD. ISPH. NAPA. NAPB. BIOB. NRFB. NRFC. YCEJ. NARH. NARG. MUTY. DMSB	381	231	4139	1.08164888479849	1	0.870680575786739	99.9558319945458
GOTERM_MF_DIRECT	GO:0022857~transmembrane transporter activity	4	1.04986876640419	0.428647295397916	GUDP. YQJA. YEDA. GARP	292	26	3186	1.6786090621707	1	0.998439191931238	99.9570159885251
GOTERM_CC_DIRECT	GO:0043231~intracellular membrane-bounded organelle	2	0.524934383202099	0.552641880344202	MGTA. LACZ	282	8	2941	2.60726950354609	1	0.952413816983797	99.9609501795513
GOTERM_MF_DIRECT	GO:0016755~transferase activity. transferring amino-acyl groups	2	0.524934383202099	0.437385395766115	LDTC. LDTB	292	6	3186	3.63698630136986	1	0.998411841411496	99.9652775824166
GOTERM_MF_DIRECT	GO:0071972~peptidoglycan L.D-transpeptidase activity	2	0.524934383202099	0.437385395766115	LDTC. LDTB	292	6	3186	3.63698630136986	1	0.998411841411496	99.9652775824166
UP_KEYWORDS	Fatty acid metabolism	4	1.04986876640419	0.481544185998331	ACCB. ACCC. FABR. FADI	381	28	4139	1.55193100862392	1	0.881746723054855	99.9725188303385
UP_KEYWORDS	Fucose metabolism	2	0.524934383202099	0.490651186301789	FUCK. FUCI	381	7	4139	3.10386201724784	1	0.884279696933666	99.9779723478802
UP_KEYWORDS	Chaperone	7	1.83727034120734	0.493775411304222	SPY. HSLU. HTPG. LOLA. SURA. DNAK. HSCA	381	61	4139	1.24663310528806	1	0.882479997709941	99.9796006865744
KEGG_PATHWAY	eco01212:Fatty acid metabolism	3	0.787401574803149	0.557482788773922	ACCB. ACCC. FADI	137	21	1564	1.63086548488008	1	0.902221067752147	99.9816196282743
KEGG_PATHWAY	eco00350:Tyrosine metabolism	2	0.524934383202099	0.559985035127818	HISC. TYRB	137	9	1564	2.53690186536901	1	0.895399085999123	99.9826870472473
KEGG_PATHWAY	eco00521:Streptomycin biosynthesis	2	0.524934383202099	0.559985035127818	RFFG. RFFH	137	9	1564	2.53690186536901	1	0.895399085999123	99.9826870472473
GOTERM_CC_DIRECT	GO:0005737~cytoplasm	52	13.6482939632545	0.589204678481661	TDCE. YHBO. FRWA. GLPK. ACEF. SECA. NRFC. LACA. NARH. PRLC. PHOU. TDCB. TDCA. RSMJ. YAGE. TREF. MALZ. XERC. HYBA. SRKA. WCAB. SRLB. RSTA. WCAG. PTRA. YEGS. BIOA. BIOC. GALK. TOMB. ILVA. ACCB. TYRB. ACCC. ASNB. GALE. YIDA. DNAK. DMSB. YPFM. FADI. YGEW. YFBR. FKPA. RPOE. FUCK. RHAA. GARL. BTUR. IRAM. FPR. IADA	282	544	2941	0.996897163120567	1	0.956866960749975	99.9830043612686
UP_KEYWORDS	Phospholipid metabolism	3	0.787401574803149	0.502239487937782	YEGS. CLSB. PSD	381	18	4139	1.8105861767279	1	0.884599915859305	99.9834722971333
UP_KEYWORDS	Signal-anchor	3	0.787401574803149	0.502239487937782	MRCB. RSEA. MLAD	381	18	4139	1.8105861767279	1	0.884599915859305	99.9834722971333
GOTERM_MF_DIRECT	GO:0008233~peptidase activity	3	0.787401574803149	0.468778714682551	LSPA. YHBV. PRLC	292	17	3186	1.92546333601933	1	0.998978055664795	99.9843226898628
GOTERM_CC_DIRECT	GO:0009898~cytoplasmic side of plasma membrane	2	0.524934383202099	0.595501625185517	DSBD. MQO	282	9	2941	2.31757289204097	1	0.950121677694384	99.9853821335288
UP_KEYWORDS	Peptidoglycan synthesis	5	1.31233595800524	0.507486196947293	MRCB. YBJG. BACA. LDTC. LDTB	381	40	4139	1.35793963254593	1	0.884432070640091	99.9855199534614
GOTERM_BP_DIRECT	GO:0006970~response to osmotic stress	3	0.787401574803149	0.470009038781841	RPOE. YBDG. OSMY	301	17	3277	1.92124291577095	1	0.999700906970277	99.9861442911263
KEGG_PATHWAY	eco00550:Peptidoglycan biosynthesis	3	0.787401574803149	0.58341496810685	MRCB. YBJG. BACA	137	22	1564	1.55673523556735	1	0.902220535857656	99.9902803823552
GOTERM_MF_DIRECT	GO:0008144~drug binding	2	0.524934383202099	0.488869939736591	MRCB. ACRR	292	7	3186	3.11741682974559	1	0.999177206418533	99.990808654334
GOTERM_MF_DIRECT	GO:0015307~drug:proton antiporter activity	2	0.524934383202099	0.488869939736591	ACRB. ACRD	292	7	3186	3.11741682974559	1	0.999177206418533	99.990808654334
UP_KEYWORDS	Disulfide bond	10	2.62467191601049	0.526041029523937	LIVJ. DEGP. LOIP. ECO. DSBD. TOLA. DSBA. IVY. MLIC. ANSB	381	96	4139	1.13161636045494	1	0.893531228654203	99.9910339820677
UP_KEYWORDS	Cobalt	4	1.04986876640419	0.528976320435393	YFBR. GARL. DXR. IADA	381	30	4139	1.44846894138232	1	0.89185911587239	99.9917029613378
GOTERM_BP_DIRECT	GO:1902600~hydrogen ion transmembrane transport	2	0.524934383202099	0.489687855867785	CYSZ. DTPB	301	7	3277	3.11058376839107	1	0.999760703748467	99.9918401085916
GOTERM_BP_DIRECT	GO:0009088~threonine biosynthetic process	2	0.524934383202099	0.489687855867785	THRA. ASD	301	7	3277	3.11058376839107	1	0.999760703748467	99.9918401085916
GOTERM_BP_DIRECT	GO:0006820~anion transport	2	0.524934383202099	0.489687855867785	GUDP. GARP	301	7	3277	3.11058376839107	1	0.999760703748467	99.9918401085916
GOTERM_BP_DIRECT	GO:0006520~cellular amino acid metabolic process	2	0.524934383202099	0.489687855867785	YGEW. TNAA	301	7	3277	3.11058376839107	1	0.999760703748467	99.9918401085916
GOTERM_BP_DIRECT	GO:0046618~drug export	2	0.524934383202099	0.489687855867785	ACRB. ACRD	301	7	3277	3.11058376839107	1	0.999760703748467	99.9918401085916
GOTERM_BP_DIRECT	GO:0019288~isopentenyl diphosphate biosynthetic process. methylerythritol 4-phosphate pathway	2	0.524934383202099	0.489687855867785	DXR. ISPH	301	7	3277	3.11058376839107	1	0.999760703748467	99.9918401085916
GOTERM_BP_DIRECT	GO:0051205~protein insertion into membrane	2	0.524934383202099	0.489687855867785	BAMB. BAMA	301	7	3277	3.11058376839107	1	0.999760703748467	99.9918401085916
GOTERM_BP_DIRECT	GO:0055114~oxidation-reduction process	7	1.83727034120734	0.491069868415825	FDX. ACEF. NAPG. CBRA. DSBD. HYBB. DSBA	301	61	3277	1.24933282500953	1	0.999704014612252	99.9921439539784
UP_KEYWORDS	Nitrate assimilation	3	0.787401574803149	0.531829516233655	NARH. NARG. NAPA	381	19	4139	1.71529216742643	1	0.890168188604701	99.9923089302165
GOTERM_MF_DIRECT	GO:0015238~drug transmembrane transporter activity	3	0.787401574803149	0.499508059008056	ACRB. ACRA. ACRD	292	18	3186	1.81849315068493	1	0.999197209074335	99.9931312860899
GOTERM_BP_DIRECT	GO:0006633~fatty acid biosynthetic process	3	0.787401574803149	0.500763158890232	ACCB. ACCC. FABR	301	18	3277	1.81450719822812	1	0.999701807005674	99.9939974036809
GOTERM_BP_DIRECT	GO:0006813~potassium ion transport	3	0.787401574803149	0.500763158890232	MSCK. CHAA. KEFB	301	18	3277	1.81450719822812	1	0.999701807005674	99.9939974036809
GOTERM_CC_DIRECT	GO:0045203~integral component of cell outer membrane	2	0.524934383202099	0.634268352105816	PLDA. YJBF	282	10	2941	2.08581560283687	1	0.956539473183195	99.9945298931285
COG_ONTOLOGY	Carbohydrate transport and metabolism	4	1.04986876640419	0.739774723821768	TREF. GARL. FRWA. CPSG	53	45	630	1.0566037735849	0.999999999970057	0.992142975248869	99.9950976295606
UP_KEYWORDS	Aminotransferase	3	0.787401574803149	0.560197798761901	HISC. TYRB. BIOA	381	20	4139	1.62952755905511	1	0.905160746121084	99.9964751324375
GOTERM_MF_DIRECT	GO:0005515~protein binding	66	17.3228346456692	0.526878899528086	LYSA. YBAY. HTPG. SURA. MZRA. MALE. HHA. MRCB. GLPK. ACEF. SECA. UGD. NARH. NARG. ACRB. HEML. OSMY. FDX. HSLU. XERC. HSLV. DEAD. HYBO. RECB. ACRR. LACY. RSTA. RSEA. ISCX. RSEB. TOLA. TNAA. YJJW. YEGS. ECO. MANA. MLAF. HYPC. YBHF. HYPE. NAPA. BIOB. HSCA. HYPB. PTSG. ZAPB. ACCB. MGRB. ACCC. CPXR. GALE. DNAK. FKPA. RPOE. MNGA. CPXA. DSBA. YBED. DEGP. IRAM. MUTL. BAMB. RAIA. PAOC. PAOB. BAMA	292	712	3186	1.01140911189779	1	0.999448976890298	99.9968478223454
GOTERM_MF_DIRECT	GO:0030151~molybdenum ion binding	3	0.787401574803149	0.52907683652097	NARG. NAPA. PAOC	292	19	3186	1.7227829848594	1	0.999361775322534	99.9970446845755
GOTERM_BP_DIRECT	GO:0016226~iron-sulfur cluster assembly	3	0.787401574803149	0.530348796735051	FDX. ISCX. HSCA	301	19	3277	1.71900681937401	1	0.999813360184229	99.9974468138728
GOTERM_BP_DIRECT	GO:0006855~drug transmembrane transport	3	0.787401574803149	0.530348796735051	ACRB. ACRA. ACRD	301	19	3277	1.71900681937401	1	0.999813360184229	99.9974468138728
GOTERM_MF_DIRECT	GO:0016810~hydrolase activity. acting on carbon-nitrogen (but not peptide) bonds	2	0.524934383202099	0.535657875422464	IADA. LNT	292	8	3186	2.72773972602739	1	0.999329138681414	99.997568033071
GOTERM_MF_DIRECT	GO:0043531~ADP binding	2	0.524934383202099	0.535657875422464	DNAK. HSCA	292	8	3186	2.72773972602739	1	0.999329138681414	99.997568033071
GOTERM_BP_DIRECT	GO:0016036~cellular response to phosphate starvation	2	0.524934383202099	0.536505483768952	WAAH. PHOU	301	8	3277	2.72176079734219	1	0.999796558776437	99.9978772952095
GOTERM_BP_DIRECT	GO:0043164~Gram-negative-bacterium-type cell wall biogenesis	2	0.524934383202099	0.536505483768952	LDTC. LDTB	301	8	3277	2.72176079734219	1	0.999796558776437	99.9978772952095
GOTERM_BP_DIRECT	GO:0044011~single-species biofilm formation on inanimate substrate	2	0.524934383202099	0.536505483768952	YHCN. YDEI	301	8	3277	2.72176079734219	1	0.999796558776437	99.9978772952095
UP_KEYWORDS	Sodium transport	2	0.524934383202099	0.580038300038611	YJCE. NHAA	381	9	4139	2.41411490230387	1	0.913869333972289	99.9980188951357
UP_KEYWORDS	Nucleotidyltransferase	5	1.31233595800524	0.584983428604532	RFFH. GALT. CCA. GALU. CPSB	381	44	4139	1.23449057504175	1	0.913694308808387	99.9982911771899
UP_KEYWORDS	Transmembrane beta strand	5	1.31233595800524	0.584983428604532	WZA. PLDA. OMPX. BAMA. BTUB	381	44	4139	1.23449057504175	1	0.913694308808387	99.9982911771899
GOTERM_BP_DIRECT	GO:0044010~single-species biofilm formation	5	1.31233595800524	0.544954748957875	TOMB. YJBE. YGGN. TQSA. SURA	301	42	3277	1.29607657016294	1	0.999791268727237	99.9983590943843
UP_KEYWORDS	Lyase	15	3.93700787401574	0.588509200903731	LYSA. GUDX. YAGE. RFFG. TDCG. GARL. GMD. ILVA. GUDD. PSD. TNAA. DEOC. MLTC. TDCB. GARD	381	157	4139	1.03791564271026	1	0.912733362720163	99.9984638012679
GOTERM_BP_DIRECT	GO:0045893~positive regulation of transcription. DNA-templated	8	2.09973753280839	0.552479837047241	CADC. IRAM. RSEP. CDAR. ARGP. CPXR. CSPA. TDCA	301	76	3277	1.14600454624934	1	0.999782224441257	99.99870059356
GOTERM_MF_DIRECT	GO:0000986~bacterial-type RNA polymerase core promoter proximal region sequence-specific DNA binding	3	0.787401574803149	0.557440164803113	SOXS. DEOR. TDCA	292	20	3186	1.63664383561643	1	0.99948698505368	99.9987498042334
GOTERM_BP_DIRECT	GO:0009408~response to heat	6	1.57480314960629	0.558938773260987	YHBO. HSLU. HTPG. HSLV. HSLJ. DNAK	301	54	3277	1.20967146548541	1	0.999768259970042	99.9989397807754
GOTERM_CC_DIRECT	GO:0043190~ATP-binding cassette (ABC) transporter complex	7	1.83727034120734	0.699151509362778	MLAF. LOLD. NIKD. MALE. MLAB. MLAC. MLAE	282	72	2941	1.01393814026792	1	0.9708912077441	99.9991862308464
GOTERM_BP_DIRECT	GO:0006811~ion transport	4	1.04986876640419	0.572080845444104	WZA. YBIO. MSCM. BTUB	301	32	3277	1.36088039867109	1	0.99978981174441	99.9993056720877
UP_KEYWORDS	Symport	4	1.04986876640419	0.616061226072309	TDCC. GALP. LACY. GLTP	381	34	4139	1.27806083063146	1	0.925175668509693	99.9993532110929
GOTERM_MF_DIRECT	GO:0008484~sulfuric ester hydrolase activity	2	0.524934383202099	0.578176301555342	OPGB. EPTB	292	9	3186	2.42465753424657	1	0.999602440242094	99.9993568007537
UP_KEYWORDS	Isoprene biosynthesis	2	0.524934383202099	0.618678843862215	DXR. ISPH	381	10	4139	2.17270341207349	1	0.923874441962567	99.9994061487596
UP_KEYWORDS	Rotamase	2	0.524934383202099	0.618678843862215	FKPA. SURA	381	10	4139	2.17270341207349	1	0.923874441962567	99.9994061487596
UP_KEYWORDS	Lipid degradation	2	0.524934383202099	0.618678843862215	PLDA. FADI	381	10	4139	2.17270341207349	1	0.923874441962567	99.9994061487596
GOTERM_BP_DIRECT	GO:0000413~protein peptidyl-prolyl isomerization	2	0.524934383202099	0.579040924231528	FKPA. SURA	301	9	3277	2.41934293097083	1	0.999780814339823	99.9994480407233
GOTERM_BP_DIRECT	GO:0006950~response to stress	2	0.524934383202099	0.579040924231528	RSEA. SRKA	301	9	3277	2.41934293097083	1	0.999780814339823	99.9994480407233
GOTERM_BP_DIRECT	GO:0034220~ion transmembrane transport	2	0.524934383202099	0.579040924231528	GLPF. YBDG	301	9	3277	2.41934293097083	1	0.999780814339823	99.9994480407233
GOTERM_BP_DIRECT	GO:0071468~cellular response to acidic pH	2	0.524934383202099	0.579040924231528	YHCN. IRAM	301	9	3277	2.41934293097083	1	0.999780814339823	99.9994480407233
GOTERM_BP_DIRECT	GO:0006071~glycerol metabolic process	2	0.524934383202099	0.579040924231528	GLPK. GLPT	301	9	3277	2.41934293097083	1	0.999780814339823	99.9994480407233
GOTERM_BP_DIRECT	GO:0006807~nitrogen compound metabolic process	2	0.524934383202099	0.579040924231528	NRFB. LNT	301	9	3277	2.41934293097083	1	0.999780814339823	99.9994480407233
GOTERM_BP_DIRECT	GO:0042128~nitrate assimilation	3	0.787401574803149	0.585855155186895	NARH. NARG. NAPA	301	21	3277	1.55529188419553	1	0.999771705867582	99.9995607331127
KEGG_PATHWAY	eco00061:Fatty acid biosynthesis	2	0.524934383202099	0.694989636057271	ACCB. ACCC	137	13	1564	1.7563166760247	1	0.952531286204301	99.9996375779274
KEGG_PATHWAY	eco00900:Terpenoid backbone biosynthesis	2	0.524934383202099	0.694989636057271	DXR. ISPH	137	13	1564	1.7563166760247	1	0.952531286204301	99.9996375779274
UP_KEYWORDS	Calcium	3	0.787401574803149	0.637788793906926	CHAA. PLDA. BTUB	381	23	4139	1.41698048613488	1	0.9311656904781	99.9996874157412
GOTERM_MF_DIRECT	GO:0030145~manganese ion binding	6	1.57480314960629	0.60643138577508	WCAH. FUCI. HISD. RHAA. DXR. PHOU	292	57	3186	1.14852198990627	1	0.999741956519	99.9997537719807
GOTERM_BP_DIRECT	GO:0005975~carbohydrate metabolic process	6	1.57480314960629	0.608494503527181	TDCE. ANMK. ULAE. BGLA. LACZ. GALE	301	57	3277	1.14600454624934	1	0.999836200216515	99.9997999712032
UP_KEYWORDS	Cell shape	5	1.31233595800524	0.654953917214856	MRCB. YBJG. BACA. LDTC. LDTB	381	48	4139	1.13161636045494	1	0.937124643066878	99.999829475376
GOTERM_MF_DIRECT	GO:0043546~molybdopterin cofactor binding	2	0.524934383202099	0.616813599713409	XDHD. NARG	292	10	3186	2.18219178082191	1	0.999752992538613	99.9998299633426
GOTERM_MF_DIRECT	GO:0005351~sugar:proton symporter activity	2	0.524934383202099	0.616813599713409	MNGA. LACY	292	10	3186	2.18219178082191	1	0.999752992538613	99.9998299633426
GOTERM_MF_DIRECT	GO:0003755~peptidyl-prolyl cis-trans isomerase activity	2	0.524934383202099	0.616813599713409	FKPA. SURA	292	10	3186	2.18219178082191	1	0.999752992538613	99.9998299633426
UP_KEYWORDS	Cell wall biogenesis/degradation	6	1.57480314960629	0.656832656284499	MRCB. YBJG. BACA. MLTC. LDTC. LDTB	381	60	4139	1.08635170603674	1	0.935700726821614	99.9998407092878
GOTERM_BP_DIRECT	GO:0070301~cellular response to hydrogen peroxide	2	0.524934383202099	0.617684658236945	YHCN. YDEI	301	10	3277	2.17740863787375	1	0.999839794484031	99.999856538103
GOTERM_BP_DIRECT	GO:0019645~anaerobic electron transport chain	2	0.524934383202099	0.617684658236945	NRFB. NRFC	301	10	3277	2.17740863787375	1	0.999839794484031	99.999856538103
GOTERM_BP_DIRECT	GO:0016485~protein processing	2	0.524934383202099	0.617684658236945	YHJJ. PTRA	301	10	3277	2.17740863787375	1	0.999839794484031	99.999856538103
GOTERM_MF_DIRECT	GO:0005506~iron ion binding	6	1.57480314960629	0.622240312232206	ISCX. HYBC. HYPC. XDHD. NAPA. BIOB	292	58	3186	1.12871988663202	1	0.99973671537127	99.9998604423287
UP_KEYWORDS	2Fe-2S	3	0.787401574803149	0.661151706481715	FDX. XDHD. BIOB	381	24	4139	1.35793963254593	1	0.935471185131077	99.9998640023517
KEGG_PATHWAY	eco01200:Carbon metabolism	9	2.36220472440944	0.730833450480654	ILVA. ACEF. ACCB. TDCG. ACCC. FBP. TDCB. MQO. GLCB	137	107	1564	0.960229210723787	1	0.961607541239513	99.9999030860993
GOTERM_MF_DIRECT	GO:0016740~transferase activity	3	0.787401574803149	0.635098845859984	WCAK. WCAI. WCAC	292	23	3186	1.42316855270994	1	0.999763588384499	99.9999136115201
KEGG_PATHWAY	eco00564:Glycerophospholipid metabolism	3	0.787401574803149	0.733857000425879	PLDA. CLSB. PSD	137	29	1564	1.18097155801661	1	0.958630232269039	99.9999139750445
GOTERM_MF_DIRECT	GO:0009055~electron carrier activity	9	2.36220472440944	0.638138333885577	FDX. NRFB. DSBD. YCEJ. NAPC. NARH. NARG. NAPA. DMSB	292	94	3186	1.04466627805304	1	0.999736137864893	99.9999230610527
UP_KEYWORDS	Acetylation	9	2.36220472440944	0.678633464702771	ACEF. ZAPB. MANA. TNAA. LYSU. YGHA. DEOC. RAIA. DNAK	381	97	4139	1.00795519116811	1	0.941453407099298	99.9999297918411
UP_KEYWORDS	Potassium	3	0.787401574803149	0.683290994375322	MSCK. CHAA. KEFB	381	25	4139	1.30362204724409	1	0.941459973126581	99.9999414874796
UP_KEYWORDS	Potassium transport	2	0.524934383202099	0.685644290791059	MSCK. KEFB	381	12	4139	1.8105861767279	1	0.940438648172541	99.9999466887471
UP_KEYWORDS	Leader peptide	2	0.524934383202099	0.685644290791059	TNAC. MGTL	381	12	4139	1.8105861767279	1	0.940438648172541	99.9999466887471
GOTERM_MF_DIRECT	GO:0016614~oxidoreductase activity. acting on CH-OH group of donors	2	0.524934383202099	0.651922932990275	YEGH. PAOB	292	11	3186	1.9838107098381	1	0.999769830076498	99.9999550687361
KEGG_PATHWAY	eco00030:Pentose phosphate pathway	3	0.787401574803149	0.751131715493798	GHRB. FBP. DEOC	137	30	1564	1.14160583941605	1	0.961042092120667	99.9999576237714
GOTERM_BP_DIRECT	GO:0018106~peptidyl-histidine phosphorylation	3	0.787401574803149	0.659764632320488	RSTB. CPXA. ZRAS	301	24	3277	1.36088039867109	1	0.999931307606582	99.9999719399588
GOTERM_BP_DIRECT	GO:0046777~protein autophosphorylation	3	0.787401574803149	0.659764632320488	RSTB. CPXA. ZRAS	301	24	3277	1.36088039867109	1	0.999931307606582	99.9999719399588
KEGG_PATHWAY	eco00250:Alanine. aspartate and glutamate metabolism	3	0.787401574803149	0.767441071985191	ASNA. ASNB. ANSB	137	31	1564	1.10477984459618	1	0.963239314864826	99.9999792723789
KEGG_PATHWAY	eco03018:RNA degradation	2	0.524934383202099	0.768437785657275	DEAD. DNAK	137	16	1564	1.42700729927007	1	0.959980751720367	99.9999801906966
KEGG_PATHWAY	eco00290:Valine. leucine and isoleucine biosynthesis	2	0.524934383202099	0.768437785657275	ILVA. TDCB	137	16	1564	1.42700729927007	1	0.959980751720367	99.9999801906966
GOTERM_BP_DIRECT	GO:0008360~regulation of cell shape	5	1.31233595800524	0.669276241624626	MRCB. YBJG. BACA. LDTC. LDTB	301	49	3277	1.11092277442538	1	0.999934184752379	99.999981129867
GOTERM_BP_DIRECT	GO:0006810~transport	7	1.83727034120734	0.670868902076317	YBBP. TQSA. GLPT. YBHF. MALE. MODF. WZXC	301	73	3277	1.0439630455559	1	0.999922806453682	99.9999823624396
UP_KEYWORDS	Formylation	2	0.524934383202099	0.714589085921039	PSD. LACY	381	13	4139	1.6713103169796	1	0.951123980181893	99.9999840342336
GOTERM_MF_DIRECT	GO:0016773~phosphotransferase activity. alcohol group as acceptor	2	0.524934383202099	0.683825429523429	ANMK. SRLB	292	12	3186	1.81849315068493	1	0.999870676694173	99.9999881323801
GOTERM_BP_DIRECT	GO:0023014~signal transduction by protein phosphorylation	3	0.787401574803149	0.681939545044371	RSTB. CPXA. ZRAS	301	25	3277	1.30644518272425	1	0.999929615225633	99.9999890727745
GOTERM_BP_DIRECT	GO:0034219~carbohydrate transmembrane transport	3	0.787401574803149	0.681939545044371	PTSG. TREB. MURP	301	25	3277	1.30644518272425	1	0.999929615225633	99.9999890727745
COG_ONTOLOGY	Amino acid transport and metabolism	4	1.04986876640419	0.887036378219691	LIVJ. PUUA. HISD. BIOF	53	59	630	0.805884234090182	1	0.998558496091885	99.9999895529904
GOTERM_BP_DIRECT	GO:0009097~isoleucine biosynthetic process	2	0.524934383202099	0.684684656697102	ILVA. ASD	301	12	3277	1.81450719822812	1	0.999920615639305	99.9999903209789
GOTERM_BP_DIRECT	GO:0009409~response to cold	2	0.524934383202099	0.684684656697102	RAIA. CSPA	301	12	3277	1.81450719822812	1	0.999920615639305	99.9999903209789
GOTERM_BP_DIRECT	GO:0071805~potassium ion transmembrane transport	2	0.524934383202099	0.684684656697102	YJCE. CHAA	301	12	3277	1.81450719822812	1	0.999920615639305	99.9999903209789
KEGG_PATHWAY	eco01501:beta-Lactam resistance	2	0.524934383202099	0.788781752808529	ACRB. ACRA	137	17	1564	1.34306569343065	1	0.964051930905216	99.9999924921066
GOTERM_CC_DIRECT	GO:0046930~pore complex	2	0.524934383202099	0.819514437772443	WZA. BTUB	282	17	2941	1.22695035460992	1	0.991569257438331	99.999994434788
GOTERM_MF_DIRECT	GO:0051536~iron-sulfur cluster binding	3	0.787401574803149	0.701704548204458	HYBA. NARH. HYBO	292	26	3186	1.25895679662802	1	0.999900732443276	99.999994700311
UP_KEYWORDS	Ligase	8	2.09973753280839	0.753766193142977	PUUA. YBDK. TILS. ACCC. LYSU. ASNA. ASNB. BIOD	381	92	4139	0.944653657423256	1	0.964306010509042	99.9999974718171
GOTERM_BP_DIRECT	GO:0008654~phospholipid biosynthetic process	2	0.524934383202099	0.713656970018295	YEGS. PSD	301	13	3277	1.67492972144134	1	0.999955899486377	99.9999974875552
GOTERM_BP_DIRECT	GO:0006094~gluconeogenesis	2	0.524934383202099	0.713656970018295	TDCG. FBP	301	13	3277	1.67492972144134	1	0.999955899486377	99.9999974875552
GOTERM_BP_DIRECT	GO:0008643~carbohydrate transport	2	0.524934383202099	0.713656970018295	MALE. LACY	301	13	3277	1.67492972144134	1	0.999955899486377	99.9999974875552
GOTERM_BP_DIRECT	GO:0043086~negative regulation of catalytic activity	2	0.524934383202099	0.713656970018295	ISCX. MLIC	301	13	3277	1.67492972144134	1	0.999955899486377	99.9999974875552
UP_KEYWORDS	Carbohydrate metabolism	7	1.83727034120734	0.756712457231361	GALK. ANMK. FUCK. FUCI. GALT. FBP. GALE	381	80	4139	0.950557742782152	1	0.963879686877279	99.9999978245202
UP_KEYWORDS	Two-component regulatory system	6	1.57480314960629	0.761656552256337	RSTA. CADC. RSTB. CPXA. ZRAS. CPXR	381	68	4139	0.958545622973598	1	0.964172066909756	99.9999983163281
GOTERM_CC_DIRECT	GO:0005622~intracellular	6	1.57480314960629	0.841625182130148	CADC. RSTB. TDCD. DEOR. CPXA. ZRAS	282	73	2941	0.857184494316525	1	0.99242873860312	99.9999984449707
KEGG_PATHWAY	eco03060:Protein export	2	0.524934383202099	0.824297574251306	LSPA. SECA	137	19	1564	1.20169035728006	1	0.973188489679739	99.9999989236348
GOTERM_BP_DIRECT	GO:0016311~dephosphorylation	4	1.04986876640419	0.739111642107675	YFBR. FBP. BACA. YIDA	301	41	3277	1.06215055506036	1	0.999974284689729	99.9999993171521
GOTERM_BP_DIRECT	GO:0006814~sodium ion transport	2	0.524934383202099	0.739975263213301	CHAA. NHAA	301	14	3277	1.55529188419553	1	0.99996940297435	99.9999993481116
UP_KEYWORDS	Schiff base	2	0.524934383202099	0.786423149230374	YAGE. DEOC	381	16	4139	1.35793963254593	1	0.971032006828783	99.9999995719419
UP_KEYWORDS	Porphyrin biosynthesis	2	0.524934383202099	0.786423149230374	HEML. BTUR	381	16	4139	1.35793963254593	1	0.971032006828783	99.9999995719419
GOTERM_BP_DIRECT	GO:0045892~negative regulation of transcription. DNA-templated	8	2.09973753280839	0.751845739926179	TRER. RSEB. ARGP. CPXP. FABR. ACRR. CPXR. HDFR	301	92	3277	0.946699407771197	1	0.999973963800742	99.999999660992
GOTERM_MF_DIRECT	GO:0015035~protein disulfide oxidoreductase activity	2	0.524934383202099	0.763081681722033	DSBD. DSBA	292	15	3186	1.45479452054794	1	0.999978724294666	99.9999997818974
GOTERM_BP_DIRECT	GO:0098655~cation transmembrane transport	2	0.524934383202099	0.763881919982647	NHAA. MGTA	301	15	3277	1.4516057585825	1	0.999978204787944	99.999999830932
KEGG_PATHWAY	eco00400:Phenylalanine. tyrosine and tryptophan biosynthesis	2	0.524934383202099	0.853877994042063	HISC. TYRB	137	21	1564	1.08724365658672	1	0.979702147915414	99.9999998460935
UP_KEYWORDS	Porin	2	0.524934383202099	0.806107651606293	WZA. BTUB	381	17	4139	1.27806083063146	1	0.97575706249768	99.9999998719616
UP_KEYWORDS	Cytoplasm	55	14.4356955380577	0.808252447136204	TDCE. YHBO. HTPG. FRWA. CSPA. SECA. LACA. FABR. HEML. PHOU. RSMJ. SOXS. YAGE. TREC. MALZ. XERC. TREF. HSLU. HSLV. DEAD. SRKA. SRLB. GLCB. RSTA. GHRB. WCAG. LYSU. TNAA. YEGS. UDP. MANA. BIOA. MLAB. BIOD. GALK. TOMB. ZAPB. TYRB. TILS. ASNA. CPXR. DNAK. WECB. FADI. YPFM. YFBR. RPOE. FUCI. RHAA. FBP. BTUR. IRAM. HISG. DEOC. IADA	381	647	4139	0.923482903122426	1	0.975321118014714	99.9999998885598
GOTERM_MF_DIRECT	GO:0000166~nucleotide binding	3	0.787401574803149	0.774515529481139	YFBR. FBP. TDCB	292	30	3186	1.09109589041095	1	0.999981788934466	99.9999998900611
GOTERM_MF_DIRECT	GO:0016787~hydrolase activity	3	0.787401574803149	0.774515529481139	TDCF. YHBO. MUTY	292	30	3186	1.09109589041095	1	0.999981788934466	99.9999998900611
GOTERM_BP_DIRECT	GO:0000160~phosphorelay signal transduction system	6	1.57480314960629	0.782164324869828	RSTA. CADC. RSTB. CPXA. ZRAS. CPXR	301	70	3277	0.933175130517323	1	0.999985345266708	99.9999999452611
UP_KEYWORDS	Multifunctional enzyme	4	1.04986876640419	0.819802781153158	MRCB. THRA. WCAG. CCA	381	47	4139	0.924554643435528	1	0.977571232292807	99.9999999486836
UP_KEYWORDS	NAD	11	2.88713910761154	0.828485188447621	GHRB. RFFG. DSBD. HISD. UGD. GLDA. GARR. GALE. PAOC. PAOB. WECC	381	138	4139	0.865932519304652	1	0.97899385935003	99.9999999722948
UP_KEYWORDS	GTP-binding	4	1.04986876640419	0.830792705416271	DGCZ. YJIA. CPSB. HYPB	381	48	4139	0.905293088363954	1	0.978706779880285	99.9999999766043
KEGG_PATHWAY	eco00040:Pentose and glucuronate interconversions	2	0.524934383202099	0.878508821768672	UGD. GALU	137	23	1564	0.992700729927007	1	0.984420170539331	99.9999999780514
KEGG_PATHWAY	eco00860:Porphyrin and chlorophyll metabolism	2	0.524934383202099	0.878508821768672	HEML. BTUR	137	23	1564	0.992700729927007	1	0.984420170539331	99.9999999780514
GOTERM_MF_DIRECT	GO:0051537~2 iron. 2 sulfur cluster binding	3	0.787401574803149	0.804756077719503	FDX. XDHD. BIOB	292	32	3186	1.02290239726027	1	0.999992053253336	99.9999999850365
GOTERM_BP_DIRECT	GO:0046835~carbohydrate phosphorylation	2	0.524934383202099	0.805321518899175	FUCK. GALT	301	17	3277	1.28082861051397	1	0.999992046750941	99.9999999886427
UP_KEYWORDS	tRNA processing	4	1.04986876640419	0.841203659354864	MIAA. TILS. CCA. TRUA	381	49	4139	0.886817719213669	1	0.980612789038074	99.9999999894099
GOTERM_BP_DIRECT	GO:0015031~protein transport	4	1.04986876640419	0.807024495104852	SBMA. SECA. DTPB. SURA	301	46	3277	0.946699407771197	1	0.999990847104211	99.9999999899566
GOTERM_BP_DIRECT	GO:0071555~cell wall organization	6	1.57480314960629	0.81242722160942	MRCB. YBJG. BACA. MLTC. LDTC. LDTB	301	73	3277	0.894825467619351	1	0.999990849068538	99.9999999932499
GOTERM_MF_DIRECT	GO:0000155~phosphorelay sensor kinase activity	3	0.787401574803149	0.818485496760883	RSTB. CPXA. ZRAS	292	33	3186	0.991905354919053	1	0.999994095165532	99.9999999945489
KEGG_PATHWAY	eco02010:ABC transporters	12	3.14960629921259	0.895326615865747	LIVJ. ALSA. MLAF. LOLD. NIKD. MALE. MLAB. MODF. NIKB. MLAC. MLAD. MLAE	137	170	1564	0.805839416058394	1	0.987022686067123	99.9999999954428
GOTERM_MF_DIRECT	GO:0015288~porin activity	2	0.524934383202099	0.822521463013715	WZA. BTUB	292	18	3186	1.21232876712328	1	0.999993710321375	99.9999999960076
GOTERM_MF_DIRECT	GO:0016791~phosphatase activity	2	0.524934383202099	0.822521463013715	CCA. YIDA	292	18	3186	1.21232876712328	1	0.999993710321375	99.9999999960076
GOTERM_MF_DIRECT	GO:0003697~single-stranded DNA binding	2	0.524934383202099	0.822521463013715	MUTL. CSPA	292	18	3186	1.21232876712328	1	0.999993710321375	99.9999999960076
COG_ONTOLOGY	DNA replication. recombination. and repair	2	0.524934383202099	0.962616595127681	XERC. RECB	53	37	630	0.642529321774604	1	0.99978632897896	99.9999999969877
GOTERM_BP_DIRECT	GO:0006974~cellular response to DNA damage stimulus	16	4.19947506561679	0.826517024522464	UDP. YBJX. ASD. TREC. YJIA. HTPG. MALE. MLAB. RCNB. GLCD. GLPK. LLDP. ASNA. DEOC. PAOC. ADD	301	199	3277	0.875340155929147	1	0.999993479699501	99.9999999977366
KEGG_PATHWAY	eco02020:Two-component system	10	2.62467191601049	0.907272788153828	RSTA. RCSA. DEGP. RSTB. CPXA. NARH. NARG. ZRAS. CPXR. ACRD	137	146	1564	0.781921807819218	1	0.988508816913812	99.9999999987311
KEGG_PATHWAY	eco01210:2-Oxocarboxylic acid metabolism	2	0.524934383202099	0.907937266101171	ASD. LYSC	137	26	1564	0.878158338012352	1	0.98738694109704	99.9999999988238
KEGG_PATHWAY	eco00020:Citrate cycle (TCA cycle)	2	0.524934383202099	0.907937266101171	ACEF. MQO	137	26	1564	0.878158338012352	1	0.98738694109704	99.9999999988238
GOTERM_MF_DIRECT	GO:0004519~endonuclease activity	2	0.524934383202099	0.838823942265045	ENDA. RECB	292	19	3186	1.14852198990627	1	0.999995955987143	99.9999999989487
UP_KEYWORDS	Copper	2	0.524934383202099	0.868332187744175	YFBR. LNT	381	21	4139	1.03462067241594	1	0.986395592616559	99.9999999989782
UP_KEYWORDS	Decarboxylase	2	0.524934383202099	0.868332187744175	LYSA. PSD	381	21	4139	1.03462067241594	1	0.986395592616559	99.9999999989782
GOTERM_BP_DIRECT	GO:0015949~nucleobase-containing small molecule interconversion	2	0.524934383202099	0.83950826764522	CDD. DEOC	301	19	3277	1.14600454624934	1	0.999995294289073	99.9999999992384
UP_KEYWORDS	Tricarboxylic acid cycle	2	0.524934383202099	0.880482204417693	MQO. GLCB	381	22	4139	0.987592460033405	1	0.988369873728993	99.9999999996948
GOTERM_CC_DIRECT	GO:0032153~cell division site	2	0.524934383202099	0.934396322593357	ZAPB. TOLA	282	27	2941	0.772524297346992	1	0.998966876871003	99.9999999997133
GOTERM_BP_DIRECT	GO:0051289~protein homotetramerization	2	0.524934383202099	0.854286511877931	FBP. ANSB	301	20	3277	1.08870431893687	1	0.99999696752822	99.9999999998029
GOTERM_BP_DIRECT	GO:0090305~nucleic acid phosphodiester bond hydrolysis	2	0.524934383202099	0.854286511877931	ENDA. RECB	301	20	3277	1.08870431893687	1	0.99999696752822	99.9999999998029
UP_KEYWORDS	Protein transport	5	1.31233595800524	0.890044412617562	SBMA. SECA. DTPB. TOLA. LOLA	381	69	4139	0.787211381186047	1	0.989742633004618	99.9999999998922
UP_KEYWORDS	Activator	8	2.09973753280839	0.890876303465793	CADC. RCSA. SOXS. ARGP. CPXR. CSPA. TDCA. YHAJ	381	110	4139	0.790073968026723	1	0.989402527461036	99.9999999999019
GOTERM_BP_DIRECT	GO:0008652~cellular amino acid biosynthetic process	3	0.787401574803149	0.865993144830412	ILVA. CYSZ. ASNB	301	37	3277	0.88273323157044	1	0.999997845962976	99.9999999999389
UP_KEYWORDS	Manganese	6	1.57480314960629	0.896527199671905	YFBR. FUCI. GARL. RHAA. DXR. LACZ	381	84	4139	0.775965504311961	1	0.990026083585829	99.9999999999495
GOTERM_MF_DIRECT	GO:0005525~GTP binding	4	1.04986876640419	0.875702143252897	DGCZ. YJIA. CPSB. HYPB	292	53	3186	0.823468596536572	1	0.999999114467852	99.9999999999712
UP_KEYWORDS	Redox-active center	2	0.524934383202099	0.901529462929059	DSBD. DSBA	381	24	4139	0.905293088363954	1	0.990532521495465	99.9999999999728
KEGG_PATHWAY	eco00360:Phenylalanine metabolism	2	0.524934383202099	0.936454329252707	HISC. TYRB	137	30	1564	0.761070559610705	1	0.992810663246129	99.9999999999764
GOTERM_MF_DIRECT	GO:0015293~symporter activity	2	0.524934383202099	0.879307207641125	TNAB. GLTP	292	22	3186	0.991905354919053	1	0.999999071896612	99.9999999999808
GOTERM_MF_DIRECT	GO:0008198~ferrous iron binding	2	0.524934383202099	0.879307207641125	ISCX. GALT	292	22	3186	0.991905354919053	1	0.999999071896612	99.9999999999808
GOTERM_BP_DIRECT	GO:0045454~cell redox homeostasis	2	0.524934383202099	0.879897138706505	DSBD. DSBA	301	22	3277	0.989731199033524	1	0.999998688492878	99.9999999999868
GOTERM_BP_DIRECT	GO:0043093~FtsZ-dependent cytokinesis	2	0.524934383202099	0.879897138706505	ZAPB. YQJA	301	22	3277	0.989731199033524	1	0.999998688492878	99.9999999999868
GOTERM_MF_DIRECT	GO:0071949~FAD binding	2	0.524934383202099	0.900490228245368	CBRA. FPR	292	24	3186	0.909246575342465	1	0.999999662253729	99.9999999999986
GOTERM_MF_DIRECT	GO:0050661~NADP binding	2	0.524934383202099	0.900490228245368	THRA. ASD	292	24	3186	0.909246575342465	1	0.999999662253729	99.9999999999986
GOTERM_BP_DIRECT	GO:0006979~response to oxidative stress	3	0.787401574803149	0.901293290593183	DEGP. RSEC. YHBO	301	41	3277	0.796612916295275	1	0.999999529976208	99.9999999999991
UP_KEYWORDS	S-adenosyl-L-methionine	5	1.31233595800524	0.932997769860264	YJJW. RSMJ. BIOA. BIOC. BIOB	381	77	4139	0.705423185738146	1	0.995385154163968	99.9999999999997
UP_KEYWORDS	Amino-acid transport	5	1.31233595800524	0.932997769860264	LIVJ. TDCC. TNAB. YHAO. GLTP	381	77	4139	0.705423185738146	1	0.995385154163968	99.9999999999997
UP_KEYWORDS	Helicase	2	0.524934383202099	0.933177163141494	DEAD. RECB	381	28	4139	0.775965504311961	1	0.995153165907348	99.9999999999997
GOTERM_CC_DIRECT	GO:0005829~cytosol	86	22.5721784776902	0.969982258409123	TDCE. THRA. LYSC. HTPG. GLDA. CPSG. HHA. CSPA. ANSB. GLPK. SECA. FABR. PRLC. HEML. TDCB. TDCA. YQHD. YGIM. YKGE. FDX. SOXS. YBJX. TREC. HSLU. HSLV. DEAD. YICH. GLCB. ISCX. GHRB. YGDH. LYSU. TNAA. ASCB. YJBJ. ADD. UDP. YHGF. ASD. MANA. RFFH. YJIA. YAIW. XDHD. ISPH. QORB. YFCL. RCNB. MLAB. BIOD. HSCA. GALK. ZAPB. PTSG. ACCB. TYRB. TILS. ACCC. ASNA. ASNB. CDD. CPXR. GALE. DNAK. MQO. YIDA. WECC. WECB…	282	1033	2941	0.868248508441295	1	0.999785283599976	99.9999999999998
GOTERM_BP_DIRECT	GO:0046677~response to antibiotic	6	1.57480314960629	0.921595298214857	MRCB. SBMA. YBJG. ACRA. BACA. MLAB	301	89	3277	0.733957967822613	1	0.999999859307306	99.9999999999999
GOTERM_BP_DIRECT	GO:0006099~tricarboxylic acid cycle	2	0.524934383202099	0.9259627586176	MQO. GLCB	301	27	3277	0.806447643656946	1	0.999999874517191	99.9999999999999
GOTERM_BP_DIRECT	GO:0006865~amino acid transport	2	0.524934383202099	0.9259627586176	TDCC. YHAO	301	27	3277	0.806447643656946	1	0.999999874517191	99.9999999999999
GOTERM_BP_DIRECT	GO:0009252~peptidoglycan biosynthetic process	3	0.787401574803149	0.927778956942712	MRCB. YBJG. BACA	301	45	3277	0.725802879291251	1	0.999999863479402	99.9999999999999
GOTERM_MF_DIRECT	GO:0003700~transcription factor activity. sequence-specific DNA binding	13	3.41207349081364	0.930791422490817	SOXS. TRER. RPOE. YBIH. CDAR. ARGP. DEOR. FABR. ACRR. CPXR. HDFR. TDCA. YHAJ	292	186	3186	0.762593901900132	1	0.999999956846551	99.9999999999999
GOTERM_MF_DIRECT	GO:0003924~GTPase activity	2	0.524934383202099	0.932381202283006	YJIA. HYPB	292	28	3186	0.779354207436399	1	0.999999950714821	99.9999999999999
GOTERM_MF_DIRECT	GO:0003954~NADH dehydrogenase activity	2	0.524934383202099	0.932381202283006	NARG. NAPA	292	28	3186	0.779354207436399	1	0.999999950714821	99.9999999999999
UP_KEYWORDS	DNA repair	4	1.04986876640419	0.942252801364094	MUTL. RECB. MODF. MUTY	381	64	4139	0.678969816272965	1	0.996154212388235	99.9999999999999
UP_KEYWORDS	Peptide transport	2	0.524934383202099	0.944961106892555	SBMA. DTPB	381	30	4139	0.724234470691163	1	0.996296437306094	99.9999999999999
UP_KEYWORDS	Antibiotic resistance	4	1.04986876640419	0.946201018172516	MRCB. YBJG. ACRA. BACA	381	65	4139	0.668524126791843	1	0.996254251300244	99.9999999999999
UP_KEYWORDS	DNA damage	4	1.04986876640419	0.946201018172516	MUTL. RECB. MODF. MUTY	381	65	4139	0.668524126791843	1	0.996254251300244	99.9999999999999
GOTERM_MF_DIRECT	GO:0005215~transporter activity	4	1.04986876640419	0.93699294970858	YHHT. TOLA. FRWA. MALE	292	63	3186	0.692759295499021	1	0.999999958115564	100
UP_KEYWORDS	FAD	4	1.04986876640419	0.953356880451735	FPR. MQO. PAOB. GLCD	381	67	4139	0.648568182708504	1	0.996981831421288	100
GOTERM_BP_DIRECT	GO:0007155~cell adhesion	2	0.524934383202099	0.958611653560129	CPXR. BAMA	301	33	3277	0.659820799355683	1	0.999999993668674	100
GOTERM_MF_DIRECT	GO:0020037~heme binding	2	0.524934383202099	0.96215999234569	NRFB. NAPC	292	34	3186	0.641821112006446	1	0.999999997488167	100
GOTERM_MF_DIRECT	GO:0000049~tRNA binding	2	0.524934383202099	0.968825428370843	CCA. TRUA	292	36	3186	0.606164383561643	1	0.999999998920044	100
GOTERM_BP_DIRECT	GO:0006260~DNA replication	2	0.524934383202099	0.971931190011654	PRLC. DNAK	301	37	3277	0.58848882104696	1	0.999999999142578	100
UP_KEYWORDS	DNA replication	2	0.524934383202099	0.981098559250376	RARA. DNAK	381	41	4139	0.529927661481339	1	0.999413283968862	100
UP_KEYWORDS	Flavoprotein	5	1.31233595800524	0.983667074825245	FPR. LLDD. MQO. PAOB. GLCD	381	98	4139	0.554261074508543	1	0.999519819499136	100
GOTERM_BP_DIRECT	GO:0006351~transcription. DNA-templated	21	5.51181102362204	0.988927215803323	RCSA. SOXS. CADC. YBIH. CDAR. YAIW. DEOR. ACRR. HHA. CSPA. YHAJ. RSTA. RSEA. TRER. RSEB. ARGP. MGRB. FABR. CPXR. HDFR. TDCA	301	332	3277	0.688638274026337	1	0.999999999994582	100
UP_KEYWORDS	Transcription regulation	21	5.51181102362204	0.989654112920846	RCSA. SOXS. CADC. RPOE. YBIH. CDAR. DEOR. ACRR. HHA. CSPA. YHAJ. RSTA. RSEA. TRER. RSEB. ARGP. MGRB. FABR. CPXR. HDFR. TDCA	381	334	4139	0.683035503795558	1	0.9997771966201	100
GOTERM_BP_DIRECT	GO:0006310~DNA recombination	2	0.524934383202099	0.990377331237516	RECB. RARA	301	48	3277	0.453626799557032	1	0.9999999999965	100
UP_KEYWORDS	Transcription	21	5.51181102362204	0.992116290962494	RCSA. SOXS. CADC. RPOE. YBIH. CDAR. DEOR. ACRR. HHA. CSPA. YHAJ. RSTA. RSEA. TRER. RSEB. ARGP. MGRB. FABR. CPXR. HDFR. TDCA	381	340	4139	0.670981936081519	1	0.999853128029664	100
UP_KEYWORDS	Repressor	7	1.83727034120734	0.99358970659591	TRER. MGRB. DEOR. FABR. ACRR. HDFR. HHA	381	144	4139	0.528087634878973	1	0.999890302628167	100
UP_KEYWORDS	Methyltransferase	2	0.524934383202099	0.996397914674679	RSMJ. BIOC	381	58	4139	0.374604036564394	1	0.999957469791098	100
GOTERM_BP_DIRECT	GO:0051301~cell division	2	0.524934383202099	0.996713749028931	TOLA. XERC	301	59	3277	0.369052311504026	1	0.999999999999987	100
KEGG_PATHWAY	eco00240:Pyrimidine metabolism	2	0.524934383202099	0.996844676202219	UDP. CDD	137	62	1564	0.368259948198728	1	0.999957992495491	100
KEGG_PATHWAY	eco00230:Purine metabolism	3	0.787401574803149	0.997169962779512	PAOC. PAOB. ADD	137	87	1564	0.393657186005537	1	0.999956375221995	100
UP_KEYWORDS	Cell division	2	0.524934383202099	0.997313550547793	ZAPB. XERC	381	61	4139	0.356180887225162	1	0.999972290102394	100
UP_KEYWORDS	Nuclease	2	0.524934383202099	0.997313550547793	ENDA. RECB	381	61	4139	0.356180887225162	1	0.999972290102394	100
UP_KEYWORDS	Cell cycle	2	0.524934383202099	0.997313550547793	ZAPB. XERC	381	61	4139	0.356180887225162	1	0.999972290102394	100
GOTERM_BP_DIRECT	GO:0006355~regulation of transcription. DNA-templated	8	2.09973753280839	0.998085789589166	RSTA. RCSA. SOXS. RSEA. RPOE. YBIH. MGRB. HHA	301	178	3277	0.489305311881742	1	0.999999999999999	100
GOTERM_MF_DIRECT	GO:0043565~sequence-specific DNA binding	2	0.524934383202099	0.999305691398669	ARGP. ACRR	292	75	3186	0.290958904109589	1	1	100
GOTERM_MF_DIRECT	GO:0003723~RNA binding	2	0.524934383202099	0.999305691398669	YHGF. CSPA	292	75	3186	0.290958904109589	1	1	100
UP_KEYWORDS	RNA-binding	4	1.04986876640419	0.999382053399905	YHGF. DEAD. CCA. RAIA	381	122	4139	0.356180887225162	1	0.999997696005735	100
GOTERM_MF_DIRECT	GO:0003677~DNA binding	17	4.46194225721784	0.999978157362218	RCSA. CADC. RPOE. YBIH. CDAR. XERC. RECB. CSPA. YHAJ. RSTA. TOMB. MUTL. TRER. RARA. CPXR. HDFR. MUTY	292	387	3186	0.479292768397578	1	1	100
UP_KEYWORDS	DNA-binding	19	4.98687664041994	0.999978193788432	RCSA. SOXS. CADC. RPOE. YBIH. XERC. DEOR. RECB. ACRR. CSPA. YHAJ. RSTA. TOMB. TRER. ARGP. FABR. CPXR. HDFR. TDCA	381	419	4139	0.492617718727879	1	0.99999999234165	100

## Sheet: LL37_DOWN
Category	Term	Count	%	PValue	Genes	List Total	Pop Hits	Pop Total	Fold Enrichment	Bonferroni	Benjamini	FDR
UP_KEYWORDS	Purine biosynthesis	14	3.03687635574837	5.27934662583498E-10	PURH. PURT. PURR. PURF. PURE. PURL. PURK. PURN. PURM. PURD. PURC. PURB. GUAB. FOLD	461	17	4139	7.39390072731912	1.06114868336781E-07	1.06114868336781E-07	6.62251886662801E-07
GOTERM_BP_DIRECT	GO:0006189~'de novo' IMP biosynthetic process	11	2.38611713665943	1.37263595283549E-08	PURH. PURT. PURF. PURE. PURL. PURK. PURN. PURM. PURD. PURC. PURB	365	12	3277	8.22990867579908	5.66897044107506E-06	5.66897044107506E-06	0.0000192346984673186
KEGG_PATHWAY	eco00250:Alanine. aspartate and glutamate metabolism	12	2.60303687635574	0.0000148611593896836	GABT. CARA. CARB. PURF. GABD. GADB. PYRI. PYRB. PUTA. GLSA. GADA. PURB	129	31	1564	4.69317329332333	0.00102490204618721	0.00102490204618721	0.0153336738787923
UP_KEYWORDS	Pyrimidine biosynthesis	8	1.73535791757049	0.000044366957528576	CARA. PYRF. CARB. PYRI. PYRB. PYRC. PYRD. PYRL	461	11	4139	6.52967856438572	0.00887830926811816	0.00444905166441544	0.0556405522178171
GOTERM_BP_DIRECT	GO:0044205~'de novo' UMP biosynthetic process	6	1.30151843817787	0.000286100235673574	CARA. PYRF. CARB. PYRB. PYRC. PYRD	365	7	3277	7.69549902152641	0.11146061359781	0.0573763283249301	0.400165828319343
KEGG_PATHWAY	eco02010:ABC transporters	27	5.85683297180043	0.000739940529040474	YDDA. RBSD. GLNH. POTF. BTUD. POTG. POTH. LSRD. ARTI. POTI. LSRC. FLIY. UGPA. LSRB. LSRA. ARTQ. UGPE. UGPB. UGPC. XYLF. ZNUC. XYLG. MPPA. SAPB. CYSU. ARAF. HISQ	129	170	1564	1.92558139534883	0.0497924028936178	0.0252140762678289	0.760893059358958
GOTERM_BP_DIRECT	GO:0019544~arginine catabolic process to glutamate	5	1.08459869848156	0.00068404047791793	ASTA. ASTD. ASTE. ASTB. ASTC	365	5	3277	8.97808219178082	0.246182803376251	0.0899009097865558	0.95428903702639
GOTERM_BP_DIRECT	GO:0019545~arginine catabolic process to succinate	5	1.08459869848156	0.00068404047791793	ASTA. ASTD. ASTE. ASTB. ASTC	365	5	3277	8.97808219178082	0.246182803376251	0.0899009097865558	0.95428903702639
KEGG_PATHWAY	eco01110:Biosynthesis of secondary metabolites	38	8.24295010845987	0.00216053870495308	PURT. ACS. IDI. GADB. TYNA. PURN. PRS. PURM. NDK. FUMC. GADA. YQEF. METK. HEMA. ACNA. PURH. ENTC. PURF. ALDB. PURE. PURL. PURK. ACEA. ACEB. WRBA. GCVH. PURD. PURC. PURB. ADHP. GCD. GUAB. AROH. GCVP. PUTA. GCVT. GPT. MENI	129	292	1564	1.57778485717319	0.13863629873044	0.0485290741415255	2.20707937479334
KEGG_PATHWAY	eco00330:Arginine and proline metabolism	8	1.73535791757049	0.00287659386608423	PATA. ASTA. PUTA. ASTD. PATD. ASTE. ASTB. ASTC	129	25	1564	3.87968992248062	0.180262412965156	0.04847826672281	2.92879348142737
KEGG_PATHWAY	eco00230:Purine metabolism	16	3.47071583514099	0.00345867133924523	PURH. PURT. PURF. PURE. PURL. PURK. PURN. PRS. PURM. NDK. PURD. PURC. PURB. GUAB. HIUH. GPT	129	87	1564	2.22970685200035	0.212633919729091	0.0466873843503297	3.51192292638866
UP_KEYWORDS	Arginine metabolism	5	1.08459869848156	0.00400517742399547	ASTA. ASTD. ASTE. ASTB. ASTC	461	7	4139	6.41307716145026	0.553652349514888	0.235769409302977	4.90964423508329
KEGG_PATHWAY	eco01130:Biosynthesis of antibiotics	27	5.85683297180043	0.00538766566484518	PURT. ACS. IDI. PURN. PRS. PURM. NDK. FUMC. YQEF. ACNA. SERA. PURH. ENTC. PURF. PURE. PURL. PURK. PURD. GCVH. PURC. PURB. ADHP. GCD. AROH. GCVP. PUTA. GCVT	129	194	1564	1.68736514025413	0.311165315284468	0.0602352133295368	5.42186126659459
GOTERM_BP_DIRECT	GO:0006164~purine nucleotide biosynthetic process	5	1.08459869848156	0.00398707162601097	PURR. PURF. PURL. PURD. FOLD	365	7	3277	6.41291585127201	0.8079408746966	0.337998861009883	5.44441981440456
UP_KEYWORDS	Transport	102	22.1258134490238	0.00506037683953388	PUTP. YHID. ALAE. FIU. PHOE. FLC. TRKG. YPHE. YNAI. EAMA. YPHD. MNTH. YBBW. YDJE. YEDZ. GNTP. FLIY. XAPB. YDCS. LYSP. GABP. EUTH. YDCV. YDCU. YDCT. YJFF. YBJL. CUSA. GADC. YNFM. YDDA. NAPF. GTRA. OMPF. CBDA. OMPC. DDPA. OMPA. DDPC. DDPB. DDPD. DDPF. MSCL. GLNH. BTUD. YDEE. YJHB. URAA. YCAD. YTFR. YTFQ. YCAM. SAPB. MTR. YAAJ. EXBD. YTFT. EXBB. ADEP. BFD. MDTH. MDTE. MDTF. MDTK. NORV. LSRD. ARTI. L…	461	723	4139	1.26664926508312	0.639303359512839	0.225028869465971	6.16568259226548
KEGG_PATHWAY	eco01100:Metabolic pathways	71	15.4013015184381	0.00640521512593032	UPP. GABD. IDI. PRS. SCPA. FUMC. YQEF. METK. PATA. HEMA. ASTA. ACNA. PURH. PURF. ENTC. TREA. PURE. PURL. DADX. PURK. SUHB. ASTD. PURD. ASTE. PATD. PURC. ASTB. PURB. ASTC. AMYA. GABT. CARA. PYRF. CARB. PYRB. HIUH. AROH. PYRC. PYRD. XYLA. PURT. ACS. TYNA. GADB. GLSA. PURN. PURM. NDK. RSPB. GADA. CBDA. YADI. YNJE. UXAB. SERA. ALDB. ACEA. ACEB. GCVH. ADHP. GUAB. GCD. PYRI. GCVP. GGT. PUTA. FOLK. GCVT…	129	685	1564	1.25665138912465	0.358137607954473	0.0613758926239624	6.41554185234072
GOTERM_BP_DIRECT	GO:0001407~glycerophosphodiester transport	4	0.867678958785249	0.00499180650230102	UGPA. UGPE. UGPB. UGPC	365	4	3277	8.97808219178082	0.87340710189735	0.33857307727205	6.77228934752042
UP_KEYWORDS	Signal	72	15.6182212581344	0.005611995083979	MDTP. LDTE. FIU. CSGG. YAFK. LDTA. PHOE. HDEB. HDEA. YGIW. SLP. CSGA. NANS. CSGE. CSGF. NANM. ECNB. YDBJ. MDTE. YEDY. NLPC. EFEO. TREA. ARTI. YHCF. FLIY. PLIG. LSRB. YEHE. UGPB. YBCH. FIMD. YCGJ. YDCS. MEPH. FIMC. XYLF. FIMH. MPPA. FIMI. HIUH. FIMG. YDGD. YCCT. FIMA. YDCL. PSIF. CIRA. TYNA. YFCO. YPJA. EFEB. YNFC. OMPF. YIDQ. OMPC. DDPA. OMPA. YDDW. YNJE. HYAA. FADL. GLNH. POTF. YEBF. YNCE. YNCD.…	461	482	4139	1.34115804538213	0.677350311524075	0.202471429609333	6.81619749927835
GOTERM_BP_DIRECT	GO:0006207~'de novo' pyrimidine nucleobase biosynthetic process	6	1.30151843817787	0.00671724790843701	CARA. PYRF. PYRI. PYRB. PYRC. PYRD	365	12	3277	4.48904109589041	0.938183372436593	0.371192734077629	9.01232502390581
UP_KEYWORDS	Repressor	27	5.85683297180043	0.00775099285595166	PURR. MCBR. ALLR. CSIR. HIPA. HIPB. DHAR. YAFQ. MALI. YGIV. SLYA. RSPR. NARL. TRPR. BLUR. LSRR. HICB. COHE. UIDR. YDIV. RACR. DMLR. PAAX. FNR. GADW. GADX. PUTA	461	144	4139	1.68343275488069	0.790706723535088	0.229464688283821	9.29963315693805
UP_KEYWORDS	Periplasm	31	6.72451193058568	0.00937989733030849	LDTE. TYNA. EFEB. LDTA. HDEB. HDEA. YGIW. DDPA. YNJE. NANS. NANM. YEDY. HLYE. GLNH. POTF. EFEO. BTUE. TREA. ARTI. FLIY. PLIG. LSRB. UGPB. YDCS. YTFQ. FIMC. XYLF. GGT. MPPA. HIUH. ARAF	461	175	4139	1.59044313603966	0.849569980072916	0.237084639573527	11.149821844939
GOTERM_CC_DIRECT	GO:0016021~integral component of membrane	93	20.173535791757	0.016413895718571	MDTP. YOHC. YOHD. NARQ. YHID. ALAE. FIU. YEAQ. HDED. YJCC. ADEP. YJCH. YPHA. YEEA. YNAI. EAMA. YPHD. MNTH. MDTH. MDTF. YBBW. YDJE. MDTK. ETK. YNEF. LSRD. LSRC. YEDQ. LSRB. LSRA. YNID. XAPB. FIMD. YEDE. YAGU. EUTH. YMFE. YDCV. YDCU. YDGC. YJFF. PNUC. CUSA. YBJL. KCH. CIRA. YBHL. YDDA. YNFM. YECN. YAIZ. YPJA. GTRA. CBDA. YADI. OMPA. YNJF. AAEB. YCHE. NFRB. YMIA. YJIN. HYAA. FADL. CVPA. YFBV. HLYE. …	326	687	2941	1.22124735446191	0.509168375861971	0.509168375861971	14.2740750175768
GOTERM_BP_DIRECT	GO:0015794~glycerol-3-phosphate transport	4	0.867678958785249	0.0114534555389228	UGPA. UGPE. UGPB. UGPC	365	5	3277	7.18246575342465	0.991413591922686	0.493207454853072	14.9068015684892
GOTERM_MF_DIRECT	GO:0015594~putrescine-importing ATPase activity	4	0.867678958785249	0.0114613605951576	POTF. POTG. POTH. POTI	355	5	3186	7.17971830985915	0.991636953515803	0.991636953515803	14.9259494117029
UP_KEYWORDS	Peptide transport	9	1.95227765726681	0.0140331746419958	DDPA. DDPC. DDPB. YDEE. MPPA. DDPD. SAPB. DDPF. MDTK	461	30	4139	2.69349240780911	0.941612105467713	0.298883235261724	16.2456272383469
GOTERM_CC_DIRECT	GO:0043190~ATP-binding cassette (ABC) transporter complex	15	3.25379609544468	0.0233629005173247	POTF. POTG. BTUD. POTH. POTI. LSRB. DDPA. YTFR. YTFQ. ZNUC. XYLG. MPPA. YDCT. YJFF. YTFT	326	72	2941	1.87947341513292	0.638150176549615	0.398460455622089	19.7476960910188
KEGG_PATHWAY	eco00670:One carbon pool by folate	5	1.08459869848156	0.0224562792907771	PURH. PURT. PURN. GCVT. FOLD	129	14	1564	4.33001107419712	0.791360211252561	0.177900012143838	20.8923229647176
UP_KEYWORDS	Transmembrane beta strand	11	2.38611713665943	0.0198695764492491	MDTP. FIMD. OMPA. CIRA. FIU. YNCD. YPJA. OMPF. FADL. PHOE. OMPC	461	44	4139	2.24457700650759	0.982296551259011	0.36123698193513	22.2566742718083
GOTERM_BP_DIRECT	GO:0032259~methylation	5	1.08459869848156	0.0182290364971977	CFA. GCVT. TAM. CMOA. CMOB	365	10	3277	4.48904109589041	0.99949857526647	0.61316503756463	22.725006712375
GOTERM_BP_DIRECT	GO:0015749~monosaccharide transport	5	1.08459869848156	0.0182290364971977	LSRD. LSRC. YPHD. ARAF. LSRB	365	10	3277	4.48904109589041	0.99949857526647	0.61316503756463	22.725006712375
GOTERM_MF_DIRECT	GO:0015145~monosaccharide transmembrane transporter activity	5	1.08459869848156	0.0182432545475138	YTFQ. LSRD. LSRC. YPHD. LSRB	355	10	3186	4.48732394366197	0.999519585651994	0.978081643583398	22.7546286462503
GOTERM_MF_DIRECT	GO:0052621~diguanylate cyclase activity	5	1.08459869848156	0.0182432545475138	YDAM. YEGE. DOSC. YEDQ. YEAP	355	10	3186	4.48732394366197	0.999519585651994	0.978081643583398	22.7546286462503
GOTERM_BP_DIRECT	GO:0006351~transcription. DNA-templated	50	10.8459869848156	0.0184534293470402	GADE. CHAB. PURR. STPA. DOSC. SGCR. MCBR. ALLR. CSIR. HIPB. SDIA. KDGR. DHAR. YAFQ. CSGD. MALI. YGIV. YDDM. RSPR. SLYA. NARL. FLHC. YDJF. TRPR. BLUR. FLHD. SOXR. LSRR. HICB. COHE. UIDR. CBL. DSDC. GLCC. YDIV. YNEJ. YIAG. YDCR. YGFI. RACR. PAAX. DCTR. DMLR. FNR. GADW. GADX. PUTA. YDCI. YEEY. MLRA	365	332	3277	1.35212081201518	0.999543746877859	0.57459690043444	22.9721348085397
UP_KEYWORDS	Transcription regulation	50	10.8459869848156	0.0223243729486127	GADE. CHAB. PURR. STPA. DOSC. SGCR. MCBR. ALLR. CSIR. HIPB. SDIA. KDGR. DHAR. YAFQ. CSGD. MALI. YGIV. YDDM. RSPR. SLYA. NARL. FLHC. YDJF. TRPR. BLUR. FLHD. SOXR. LSRR. HICB. COHE. UIDR. CBL. DSDC. GLCC. YDIV. YNEJ. YIAG. YDCR. YGFI. RACR. PAAX. DCTR. DMLR. FNR. GADW. GADX. PUTA. YDCI. YEEY. MLRA	461	334	4139	1.34405808772909	0.989305696498734	0.364793036381593	24.6641906187261
KEGG_PATHWAY	eco00410:beta-Alanine metabolism	5	1.08459869848156	0.0287240894101959	GABT. TYNA. GADB. GADA. PATD	129	15	1564	4.04134366925064	0.866143146293702	0.200239283684639	25.9725679561969
GOTERM_CC_DIRECT	GO:0030288~outer membrane-bounded periplasmic space	24	5.20607375271149	0.0332114801161563	GLNH. POTF. TREA. YNCE. ARTI. FLIY. CSGG. TONB. UGPB. HDEA. YDCS. DDPA. YGIW. NANS. YTFQ. YDDW. FIMC. GCD. XYLF. MPPA. CSGE. ARAF. NANM. YEDY	326	141	2941	1.53556976895966	0.76597953177694	0.38375801849739	26.971049337779
GOTERM_CC_DIRECT	GO:0019867~outer membrane	5	1.08459869848156	0.0352881661348471	OMPA. SLP. YCGV. YFAL. YHJY	326	12	2941	3.75894683026584	0.78664783457632	0.320367304172595	28.417905629222
GOTERM_BP_DIRECT	GO:0015031~protein transport	11	2.38611713665943	0.0264140286028374	DDPA. DDPC. DDPB. YDEE. MPPA. DDPD. SAPB. DDPF. EXBD. TONB. MDTK	365	46	3277	2.14693269803454	0.999984202478046	0.668976446279449	31.2789840704869
UP_KEYWORDS	Transcription	50	10.8459869848156	0.0302126977668567	GADE. CHAB. PURR. STPA. DOSC. SGCR. MCBR. ALLR. CSIR. HIPB. SDIA. KDGR. DHAR. YAFQ. CSGD. MALI. YGIV. YDDM. RSPR. SLYA. NARL. FLHC. YDJF. TRPR. BLUR. FLHD. SOXR. LSRR. HICB. COHE. UIDR. CBL. DSDC. GLCC. YDIV. YNEJ. YIAG. YDCR. YGFI. RACR. PAAX. DCTR. DMLR. FNR. GADW. GADX. PUTA. YDCI. YEEY. MLRA	461	340	4139	1.3203394155927	0.997901180054862	0.429122142547331	31.9438687007697
KEGG_PATHWAY	eco00630:Glyoxylate and dicarboxylate metabolism	8	1.73535791757049	0.0447092562768819	GCVP. ACNA. ACEA. ACEB. GCVT. SCPA. GCVH. YQEF	129	41	1564	2.36566458687842	0.957405423203783	0.270650934629683	37.6228459600061
GOTERM_BP_DIRECT	GO:0015847~putrescine transport	4	0.867678958785249	0.033820386711524	POTF. POTG. POTH. POTI	365	7	3277	5.13033268101761	0.999999325627116	0.725216330991912	38.2529177147077
GOTERM_BP_DIRECT	GO:0022610~biological adhesion	3	0.650759219088937	0.0342031011112118	CSGE. CSGF. CSGG	365	3	3277	8.97808219178082	0.99999942741744	0.69813007770405	38.5947746990265
GOTERM_BP_DIRECT	GO:0046084~adenine biosynthetic process	3	0.650759219088937	0.0342031011112118	PURT. PURK. PURC	365	3	3277	8.97808219178082	0.99999942741744	0.69813007770405	38.5947746990265
GOTERM_MF_DIRECT	GO:0031992~energy transducer activity	3	0.650759219088937	0.034221166884731	EXBD. TONB. EXBB	355	3	3186	8.97464788732394	0.999999470045782	0.991907560694606	38.6318169086383
GOTERM_MF_DIRECT	GO:0048029~monosaccharide binding	3	0.650759219088937	0.034221166884731	XYLF. ARAF. RBSD	355	3	3186	8.97464788732394	0.999999470045782	0.991907560694606	38.6318169086383
GOTERM_MF_DIRECT	GO:0004638~phosphoribosylaminoimidazole carboxylase activity	3	0.650759219088937	0.034221166884731	PURT. PURK. PURC	355	3	3186	8.97464788732394	0.999999470045782	0.991907560694606	38.6318169086383
GOTERM_MF_DIRECT	GO:0004639~phosphoribosylaminoimidazolesuccinocarboxamide synthase activity	3	0.650759219088937	0.034221166884731	PURT. PURK. PURC	355	3	3186	8.97464788732394	0.999999470045782	0.991907560694606	38.6318169086383
KEGG_PATHWAY	eco00240:Pyrimidine metabolism	10	2.16919739696312	0.060678353460852	CARA. PYRF. CARB. UPP. PYRI. PYRB. PYRC. PYRD. NDK. PSUG	129	62	1564	1.95548887221805	0.986689670124264	0.324738932772142	47.5820383870161
GOTERM_BP_DIRECT	GO:0015757~galactose transport	4	0.867678958785249	0.0497442607634792	YTFR. YTFQ. YJFF. YTFT	365	8	3277	4.48904109589041	0.9999999992951	0.802298587831434	51.080759106667
GOTERM_BP_DIRECT	GO:0043213~bacteriocin transport	4	0.867678958785249	0.0497442607634792	CIRA. EXBD. OMPF. EXBB	365	8	3277	4.48904109589041	0.9999999992951	0.802298587831434	51.080759106667
GOTERM_MF_DIRECT	GO:0004029~aldehyde dehydrogenase (NAD) activity	4	0.867678958785249	0.0497770811790237	GABD. ALDB. PUTA. ASTD	355	8	3186	4.48732394366197	0.999999999372544	0.994995096098009	51.1288944318445
GOTERM_CC_DIRECT	GO:0042597~periplasmic space	17	3.68763557483731	0.0792128182794939	LDTE. BTUE. EFEO. TYNA. ARTI. EFEB. PLIG. LSRB. LDTA. HDEB. YGIW. NANS. YNJE. MPPA. GGT. HIUH. HLYE	326	100	2941	1.53365030674846	0.97123605904802	0.508221341747587	53.6054718397325
UP_KEYWORDS	Aminotransferase	6	1.30151843817787	0.0628369274279842	GABT. YDCR. PATA. GCVT. ARNB. ASTC	461	20	4139	2.69349240780911	0.999997838034881	0.662787195674746	55.6959120078411
KEGG_PATHWAY	eco00430:Taurine and hypotaurine metabolism	3	0.650759219088937	0.0801446107374008	GADB. GGT. GADA	129	6	1564	6.06201550387596	0.996862025260546	0.381431993670691	57.7687255562923
GOTERM_BP_DIRECT	GO:0033212~iron assimilation	3	0.650759219088937	0.0634143957200539	CIRA. FHUF. EFEB	365	4	3277	6.73356164383561	0.999999999998225	0.855239322473943	60.0703232788683
GOTERM_BP_DIRECT	GO:0019464~glycine decarboxylation via glycine cleavage system	3	0.650759219088937	0.0634143957200539	GCVP. GCVT. GCVH	365	4	3277	6.73356164383561	0.999999999998225	0.855239322473943	60.0703232788683
GOTERM_MF_DIRECT	GO:0016790~thiolester hydrolase activity	3	0.650759219088937	0.0634470359778478	YBFF. HCHA. ENTH	355	4	3186	6.73098591549295	0.999999999998465	0.995663049741989	60.1154526769257
GOTERM_MF_DIRECT	GO:0004970~ionotropic glutamate receptor activity	3	0.650759219088937	0.0634470359778478	GLNH. ARTI. FLIY	355	4	3186	6.73098591549295	0.999999999998465	0.995663049741989	60.1154526769257
GOTERM_CC_DIRECT	GO:0005886~plasma membrane	125	27.114967462039	0.0942169266255025	YOHC. YOHD. YHID. PUTP. ALAE. LHGO. HDED. FLC. TRKG. YPHA. YEEA. YNAI. YPHD. EAMA. MNTH. ECNB. YDJE. YBBW. YEDZ. GNTP. YEDQ. XAPB. LYSP. YEDE. EUTH. GABP. YDCV. YDCU. YJFF. CUSA. YBJL. YDCL. GADC. YDDA. YNFM. YAIZ. GTRA. YNFC. CBDA. DDPC. YDDW. YEGE. DDPB. YCHE. DDPD. DDPF. YJIN. ARNC. CBDX. MSCL. YCIQ. YDEE. YJHB. URAA. YCAD. YTFQ. YTFL. YCAM. SAPB. MTR. YAAJ. EXBD. YTFT. EXBB. PSPD. NARQ. YEAL.…	326	1021	2941	1.10448976403501	0.985808097218678	0.507952792692427	60.1830506390769
GOTERM_BP_DIRECT	GO:0006097~glyoxylate cycle	4	0.867678958785249	0.0686314334944943	ACNA. ACEA. ACEK. ACEB	365	9	3277	3.99025875190258	0.999999999999823	0.858806705173009	63.0765972789887
GOTERM_BP_DIRECT	GO:0030091~protein repair	4	0.867678958785249	0.0686314334944943	MSRB. HCHA. YEDY. YEDZ	365	9	3277	3.99025875190258	0.999999999999823	0.858806705173009	63.0765972789887
GOTERM_BP_DIRECT	GO:0034220~ion transmembrane transport	4	0.867678958785249	0.0686314334944943	MSCL. OMPA. OMPF. YHJX	365	9	3277	3.99025875190258	0.999999999999823	0.858806705173009	63.0765972789887
GOTERM_CC_DIRECT	GO:0009279~cell outer membrane	17	3.68763557483731	0.104262968598838	CBDX. MDTP. CIRA. FIU. YNCD. YPJA. CSGG. OMPF. PHOE. OMPC. YFEN. FIMD. SLP. OMPA. CSGE. CSGF. FADL	326	104	2941	1.4746637564889	0.991214575481796	0.491545820394664	64.1083964050166
GOTERM_BP_DIRECT	GO:0006979~response to oxidative stress	9	1.95227765726681	0.0775379268693529	USPF. SUFA. SOXR. MSRB. ACNA. NAPF. WRBA. FUMC. YFCG	365	41	3277	1.9707985299031	0.999999999999996	0.875481565106677	67.728079571994
COG_ONTOLOGY	Carbohydrate transport and metabolism	9	1.95227765726681	0.12786423022496	YPHE. YTFR. TREA. XYLF. YNFM. LSRF. UGPA. LSRB. LSRA	73	45	630	1.72602739726027	0.975124565619635	0.975124565619635	67.807888336156
GOTERM_CC_DIRECT	GO:0055052~ATP-binding cassette (ABC) transporter complex. substrate-binding subunit-containing	6	1.30151843817787	0.117326559945583	SAPB. ARAF. UGPA. ARTQ. UGPE. UGPC	326	24	2941	2.2553680981595	0.995329078971361	0.488700561737588	68.694811758095
GOTERM_BP_DIRECT	GO:0045892~negative regulation of transcription. DNA-templated	16	3.47071583514099	0.0798308322973367	PURR. UIDR. MCBR. ALLR. HIPB. KDGR. DMLR. PUTA. MALI. AIDB. YGIV. YDCI. FLHC. TRPR. BLUR. FLHD	365	92	3277	1.56140559857057	0.999999999999998	0.867505729443096	68.8341477593959
GOTERM_BP_DIRECT	GO:0044010~single-species biofilm formation	9	1.95227765726681	0.0869829289481639	CSGA. YAFQ. LSRK. YMGC. CSGE. CSGF. CSGG. HIPA. RLMI	365	42	3277	1.9238747553816	1	0.876060349830644	72.0622029138423
UP_KEYWORDS	Ion transport	18	3.90455531453362	0.0980083717456686	MSCL. CIRA. PUTP. FIU. OMPF. YBAL. PHOE. OMPC. ACTP. TRKG. OMPA. ZNUC. YNAI. MNTH. MDTK. CUSA. YDAN. KCH	461	110	4139	1.46917767698678	0.999999999009843	0.79706272037664	72.5810230691373
GOTERM_BP_DIRECT	GO:0042938~dipeptide transport	4	0.867678958785249	0.0902324607793833	DDPA. DDPC. DDPB. SAPB	365	10	3277	3.59123287671232	1	0.871980126414353	73.4237542354636
GOTERM_BP_DIRECT	GO:0009450~gamma-aminobutyric acid catabolic process	3	0.650759219088937	0.098055022507243	GABT. GABD. GABP	365	5	3277	5.38684931506849	1	0.881295298716915	76.4527870813242
GOTERM_BP_DIRECT	GO:0051454~intracellular pH elevation	3	0.650759219088937	0.098055022507243	GADC. GADB. GADA	365	5	3277	5.38684931506849	1	0.881295298716915	76.4527870813242
GOTERM_BP_DIRECT	GO:0006974~cellular response to DNA damage stimulus	29	6.29067245119306	0.106868372052472	YOHC. PAAJ. YDHQ. IDI. PURN. EFEB. ALLR. YIDQ. OMPC. YCFL. OMPA. SBMC. YOAD. EFEO. ALDB. TREA. YHCF. YDIZ. PURD. PURB. ADHP. YGFI. GABP. YBIX. GADW. YCIE. GADX. AIDB. ALKA	365	199	3277	1.30836373649067	1	0.891689417521111	79.4798674441671
GOTERM_MF_DIRECT	GO:0016787~hydrolase activity	7	1.51843817787418	0.107840218926531	RSSA. NANS. IDI. YAFK. RIDA. YCAC. MENI	355	30	3186	2.09408450704225	1	0.999626506815479	79.8131436694323
UP_KEYWORDS	Transmembrane	115	24.9457700650759	0.133690288671939	YOHC. YOHD. YHID. PUTP. ALAE. FIU. HDED. PHOE. FLC. TRKG. YPHA. YEEA. YNAI. YPHD. EAMA. MNTH. YDJE. YBBW. YEDZ. GNTP. YEDQ. YNID. XAPB. LYSP. YEDE. GABP. EUTH. YDCV. YDCU. YJFF. YBJL. CUSA. GADC. YDDA. YNFM. YAIZ. GTRA. OMPF. CBDA. OMPC. OMPA. DDPC. DDPB. YCHE. YMIA. YJIN. ARNC. CBDX. MSCL. YDEE. YJHB. URAA. YCAD. YTFL. YCAM. SAPB. MTR. YAAJ. EXBD. YTFT. EXBB. MDTP. NARQ. YEAL. YEAQ. ADEP. YJCC. …	461	936	4139	1.10310408439475	0.999999999999703	0.872601304057273	83.4742991399521
GOTERM_MF_DIRECT	GO:0043565~sequence-specific DNA binding	13	2.81995661605206	0.12189932621696	HICB. DHAR. DMLR. HDA. PUTA. AIDB. YDAV. YDDM. YDCI. DSDC. YIAG. TRPR. HIPB	355	75	3186	1.55560563380281	1	0.999550236594835	83.8439568169355
UP_KEYWORDS	Membrane	142	30.8026030368763	0.135974142215012	YOHC. YOHD. YHID. PUTP. ALAE. FIU. HDED. PHOE. FLC. TRKG. YPHA. YNAI. YEEA. YPHD. EAMA. MNTH. ECNB. YDJE. YBBW. YEDZ. ENTE. GNTP. YEDQ. YNID. XAPB. LYSP. YEDE. EUTH. GABP. YDCV. YDCU. YJFF. CUSA. YBJL. YDCL. GADC. GADB. YDDA. YNFM. YAIZ. GTRA. YNFC. OMPF. CBDA. OMPC. OMPA. DDPC. YDDW. DDPB. YCHE. DDPD. YMIA. DDPF. YJIN. ARNC. MSCL. CBDX. BTUD. YDEE. YJHB. URAA. YCAD. YTFL. YCAM. SAPB. MTR. YAAJ. …	461	1174	4139	1.08596229957096	0.999999999999825	0.858922318444768	84.0125692767845
UP_KEYWORDS	Glyoxylate bypass	3	0.650759219088937	0.136721161098426	ACEA. ACEK. ACEB	461	6	4139	4.48915401301518	0.999999999999853	0.842275871613236	84.1850975893293
KEGG_PATHWAY	eco00350:Tyrosine metabolism	3	0.650759219088937	0.163903750697678	ADHP. GABD. TYNA	129	9	1564	4.04134366925064	0.999995678017646	0.613312414001957	84.2315725579588
UP_KEYWORDS	Protein transport	12	2.60303687635574	0.138067871556431	DDPA. DDPC. DDPB. YDEE. MPPA. DDPD. SAPB. DDPF. EXBD. TONB. MDTK. EXBB	461	69	4139	1.56144487409223	0.999999999999892	0.827390801064593	84.4918061616125
UP_KEYWORDS	Ion channel	4	0.867678958785249	0.140602155696167	MSCL. TRKG. YNAI. KCH	461	12	4139	2.99276934201012	0.99999999999994	0.815851054459852	85.0541857792861
UP_KEYWORDS	Amino-acid transport	13	2.81995661605206	0.141475058183657	GLNH. GADC. PUTP. ALAE. YBAT. ARTI. FLIY. ARTQ. LYSP. GABP. EAMA. MTR. HISQ	461	77	4139	1.51581823816097	0.999999999999951	0.800852163226556	85.2435027273557
GOTERM_MF_DIRECT	GO:0015179~L-amino acid transmembrane transporter activity	5	1.08459869848156	0.13116304800429	LYSP. GADC. YBAT. GABP. YCAM	355	18	3186	2.49295774647887	1	0.99932013380168	86.0765852422417
COG_ONTOLOGY	Amino acid transport and metabolism	10	2.16919739696312	0.219135019819711	DDPA. POTF. ASTA. GADC. YBAT. GADB. YCAM. MPPA. YDCT. GADA	73	59	630	1.46273508242396	0.998742376775367	0.964537016134666	87.1172029333668
GOTERM_BP_DIRECT	GO:0015684~ferrous iron transport	3	0.650759219088937	0.136565193638273	EFEO. MNTH. EFEB	365	6	3277	4.48904109589041	1	0.936488149485579	87.2242351555677
GOTERM_BP_DIRECT	GO:0015889~cobalamin transport	3	0.650759219088937	0.136565193638273	BTUE. BTUD. TONB	365	6	3277	4.48904109589041	1	0.936488149485579	87.2242351555677
GOTERM_BP_DIRECT	GO:0009268~response to pH	3	0.650759219088937	0.136565193638273	YBAT. HDED. HDEB	365	6	3277	4.48904109589041	1	0.936488149485579	87.2242351555677
GOTERM_BP_DIRECT	GO:0003333~amino acid transmembrane transport	7	1.51843817787418	0.13673392456092	LYSP. GADC. YBAT. GABP. YCAM. MTR. HISQ	365	32	3277	1.96395547945205	1	0.92865222118546	87.2591757245837
GOTERM_CC_DIRECT	GO:0005951~carbamoyl-phosphate synthase complex	2	0.433839479392624	0.208834979077686	CARA. CARB	326	2	2941	9.02147239263803	0.999957783293296	0.673455250087903	88.6948779859976
GOTERM_CC_DIRECT	GO:0005960~glycine cleavage complex	2	0.433839479392624	0.208834979077686	GCVP. GCVH	326	2	2941	9.02147239263803	0.999957783293296	0.673455250087903	88.6948779859976
UP_KEYWORDS	DNA-binding	54	11.7136659436008	0.166476962459704	CSPD. YAFQ. CSGD. MALI. SLYA. FLHC. NARL. YDJF. FLHD. SOXR. COHE. DSDC. GLCC. YNEJ. YDCR. RACR. PAAX. FNR. YDCI. MLRA. GADE. STPA. PURR. SGCR. MCBR. ALLR. CSIR. HIPA. HIPB. SDIA. DHAR. KDGR. YDDM. RSPR. TRPR. BLUR. HICB. MUG. LSRR. UIDR. CBL. PINR. YIAG. YGFI. DMLR. DCTR. GADW. PUTA. GADX. PHR. AIDB. YEEY. PRIA. CBPA	461	419	4139	1.15710891027599	0.999999999999999	0.839593502042079	89.8146821454564
UP_KEYWORDS	Peroxidase	4	0.867678958785249	0.168496307885651	BTUE. YGHU. EFEB. YFCG	461	13	4139	2.76255631570165	0.999999999999999	0.829004082605645	90.119925881656
GOTERM_BP_DIRECT	GO:0007155~cell adhesion	7	1.51843817787418	0.152467115968651	USPF. CSGA. FIMH. FIMI. FIMG. YPJA. FIMA	365	33	3277	1.90444167704441	1	0.941964450995699	90.1539888649277
GOTERM_MF_DIRECT	GO:0015297~antiporter activity	6	1.30151843817787	0.154567745932358	LYSP. GADC. YBAT. GABP. YCAM. MDTK	355	26	3186	2.07107258938244	1	0.999565966726823	90.5061325973958
UP_KEYWORDS	Bacteriocin transport	3	0.650759219088937	0.177848101439764	EXBD. TONB. EXBB	461	7	4139	3.84784629687015	1	0.832902046716229	91.4268265821477
KEGG_PATHWAY	eco00280:Valine. leucine and isoleucine degradation	3	0.650759219088937	0.225525384197086	GABT. SCPA. YQEF	129	11	1564	3.30655391120507	0.999999978046894	0.716231622244698	92.8434761943499
GOTERM_BP_DIRECT	GO:0006099~tricarboxylic acid cycle	6	1.30151843817787	0.173410333651184	ACNA. ACEA. ACEK. ACEB. YAHF. FUMC	365	27	3277	1.99512937595129	1	0.956983969513929	93.0659458808355
GOTERM_BP_DIRECT	GO:0051289~protein homotetramerization	5	1.08459869848156	0.174728614379866	HDHA. CMOB. CSID. NORV. KCH	365	20	3277	2.2445205479452	1	0.952666126801993	93.2193136232845
UP_KEYWORDS	Sodium	4	0.867678958785249	0.197810796428565	AMYA. PUTP. MDTK. ACTP	461	14	4139	2.5652308645801	1	0.85429898404684	93.7016163483851
UP_KEYWORDS	Cell inner membrane	107	23.2104121475054	0.213691397517592	YOHC. YOHD. YHID. PUTP. ALAE. HDED. FLC. TRKG. YEEA. YNAI. YPHA. EAMA. YPHD. MNTH. YBBW. YDJE. YEDZ. GNTP. YEDQ. XAPB. LYSP. YEDE. GABP. EUTH. YDCV. YDCU. YJFF. CUSA. GADC. YNFM. YDDA. GTRA. CBDA. DDPC. DDPB. DDPD. DDPF. ARNC. CBDX. MSCL. BTUD. YDEE. YJHB. URAA. YCAD. YTFL. YCAM. SAPB. MTR. YAAJ. EXBD. YTFT. EXBB. PSPD. NARQ. ADEP. YJCC. HDA. YJCH. CSGD. MDTH. MDTE. MDTF. MDTK. ETK. LSRD. LSRC. U…	461	892	4139	1.07699434841395	1	0.866466079067364	95.0988503860434
KEGG_PATHWAY	eco01200:Carbon metabolism	12	2.60303687635574	0.253643519718357	ACS. GCVP. PRS. ACNA. ACEA. ACEB. GCVT. SCPA. FUMC. SERA. YQEF. FOLD	129	107	1564	1.35970441208432	0.999999998288821	0.739652736850129	95.1137549123698
GOTERM_CC_DIRECT	GO:0016020~membrane	25	5.42299349240781	0.277855170020631	ENTE. MSCL. GLNH. GNTP. UPP. GADB. ARTI. URAA. FLIY. WRBA. GADA. PURC. CBDA. YCAC. XAPB. OMPA. HDA. BFR. PYRD. ECNB. HYAA. MDTF. RIDA. FADK. ARNC	326	191	2941	1.18082099380079	0.99999916661597	0.753348070391304	95.1654023838506
UP_KEYWORDS	Manganese	13	2.81995661605206	0.218213016388713	IDI. TYNA. PRS. ACEA. PPHA. PURD. PSUG. METK. CARB. MNTH. NUDL. SGCE. PHNP	461	84	4139	1.38950005164755	1	0.861824507803856	95.4408922209948
UP_KEYWORDS	TonB box	3	0.650759219088937	0.220511164189891	CIRA. FIU. YNCD	461	8	4139	3.36686550976138	1	0.854250424253212	95.6061862107868
GOTERM_CC_DIRECT	GO:0046930~pore complex	4	0.867678958785249	0.288013426203942	OMPA. OMPF. PHOE. OMPC	326	17	2941	2.12269938650306	0.999999546802428	0.73496766037586	95.7625434553547
UP_KEYWORDS	Tricarboxylic acid cycle	5	1.08459869848156	0.22294640676697	ACNA. ACEA. ACEK. ACEB. FUMC	461	22	4139	2.04052455137053	1	0.847078568486103	95.7753084880676
GOTERM_BP_DIRECT	GO:0055130~D-alanine catabolic process	2	0.433839479392624	0.209846404232769	HINT. DADA	365	2	3277	8.97808219178082	1	0.972750087353811	96.3133231558233
GOTERM_BP_DIRECT	GO:0006536~glutamate metabolic process	2	0.433839479392624	0.209846404232769	GADB. GADA	365	2	3277	8.97808219178082	1	0.972750087353811	96.3133231558233
GOTERM_BP_DIRECT	GO:0009116~nucleoside metabolic process	2	0.433839479392624	0.209846404232769	PURF. PRS	365	2	3277	8.97808219178082	1	0.972750087353811	96.3133231558233
GOTERM_BP_DIRECT	GO:0006183~GTP biosynthetic process	2	0.433839479392624	0.209846404232769	GUAB. NDK	365	2	3277	8.97808219178082	1	0.972750087353811	96.3133231558233
GOTERM_BP_DIRECT	GO:0071731~response to nitric oxide	2	0.433839479392624	0.209846404232769	FNR. NORV	365	2	3277	8.97808219178082	1	0.972750087353811	96.3133231558233
GOTERM_BP_DIRECT	GO:0009113~purine nucleobase biosynthetic process	2	0.433839479392624	0.209846404232769	PURF. PURD	365	2	3277	8.97808219178082	1	0.972750087353811	96.3133231558233
GOTERM_BP_DIRECT	GO:0019856~pyrimidine nucleobase biosynthetic process	2	0.433839479392624	0.209846404232769	CARB. PYRL	365	2	3277	8.97808219178082	1	0.972750087353811	96.3133231558233
GOTERM_BP_DIRECT	GO:0009156~ribonucleoside monophosphate biosynthetic process	2	0.433839479392624	0.209846404232769	PURL. PRS	365	2	3277	8.97808219178082	1	0.972750087353811	96.3133231558233
GOTERM_BP_DIRECT	GO:0071276~cellular response to cadmium ion	2	0.433839479392624	0.209846404232769	YGIW. YCHH	365	2	3277	8.97808219178082	1	0.972750087353811	96.3133231558233
GOTERM_MF_DIRECT	GO:0050782~galactose uniporter activity	2	0.433839479392624	0.209907552766165	YJFF. YTFT	355	2	3186	8.97464788732394	1	0.999943293443553	96.3258138827415
GOTERM_MF_DIRECT	GO:0004351~glutamate decarboxylase activity	2	0.433839479392624	0.209907552766165	GADB. GADA	355	2	3186	8.97464788732394	1	0.999943293443553	96.3258138827415
GOTERM_MF_DIRECT	GO:0008883~glutamyl-tRNA reductase activity	2	0.433839479392624	0.209907552766165	HEMA. GTRA	355	2	3186	8.97464788732394	1	0.999943293443553	96.3258138827415
GOTERM_MF_DIRECT	GO:0004088~carbamoyl-phosphate synthase (glutamine-hydrolyzing) activity	2	0.433839479392624	0.209907552766165	CARA. CARB	355	2	3186	8.97464788732394	1	0.999943293443553	96.3258138827415
GOTERM_MF_DIRECT	GO:0008134~transcription factor binding	2	0.433839479392624	0.209907552766165	MTFA. YDIV	355	2	3186	8.97464788732394	1	0.999943293443553	96.3258138827415
GOTERM_MF_DIRECT	GO:0001406~glycerophosphodiester transmembrane transporter activity	2	0.433839479392624	0.209907552766165	UGPA. UGPE	355	2	3186	8.97464788732394	1	0.999943293443553	96.3258138827415
GOTERM_MF_DIRECT	GO:0004644~phosphoribosylglycinamide formyltransferase activity	2	0.433839479392624	0.209907552766165	PURT. PURN	355	2	3186	8.97464788732394	1	0.999943293443553	96.3258138827415
GOTERM_MF_DIRECT	GO:0015343~siderophore transmembrane transporter activity	2	0.433839479392624	0.209907552766165	CIRA. TONB	355	2	3186	8.97464788732394	1	0.999943293443553	96.3258138827415
UP_KEYWORDS	Activator	16	3.47071583514099	0.236091765881962	GADE. SOXR. LSRR. DSDC. GLCC. SDIA. DHAR. DMLR. FNR. GADW. GADX. SLYA. NARL. FLHC. MLRA. FLHD	461	110	4139	1.30593571287714	1	0.855321886431038	96.5892867251061
GOTERM_BP_DIRECT	GO:0009239~enterobactin biosynthetic process	3	0.650759219088937	0.220302734956264	ENTE. ENTC. ENTH	365	8	3277	3.3667808219178	1	0.974537053361357	96.9411166198094
GOTERM_MF_DIRECT	GO:0008483~transaminase activity	3	0.650759219088937	0.220403908550024	YDCR. GCVT. ARNB	355	8	3186	3.36549295774647	1	0.999916720729535	96.95411632152
GOTERM_MF_DIRECT	GO:0004872~receptor activity	3	0.650759219088937	0.220403908550024	CIRA. FIU. YNCD	355	8	3186	3.36549295774647	1	0.999916720729535	96.95411632152
GOTERM_BP_DIRECT	GO:0015807~L-amino acid transport	5	1.08459869848156	0.222549874089264	LYSP. GADC. YBAT. GABP. YCAM	365	22	3277	2.04047322540473	1	0.972265129148765	97.0623635286972
GOTERM_BP_DIRECT	GO:1902475~L-alpha-amino acid transmembrane transport	5	1.08459869848156	0.222549874089264	LYSP. GADC. YBAT. GABP. YCAM	365	22	3277	2.04047322540473	1	0.972265129148765	97.0623635286972
UP_KEYWORDS	Cell membrane	124	26.8980477223427	0.261604266465097	YOHC. YOHD. YHID. PUTP. ALAE. HDED. FLC. TRKG. YPHA. YEEA. YNAI. YPHD. EAMA. MNTH. ECNB. YDJE. YBBW. YEDZ. GNTP. YEDQ. XAPB. LYSP. YEDE. EUTH. GABP. YDCV. YDCU. YJFF. CUSA. YBJL. YDCL. GADC. YDDA. YNFM. YAIZ. GTRA. YNFC. CBDA. DDPC. YDDW. DDPB. YCHE. DDPD. DDPF. YJIN. ARNC. CBDX. MSCL. BTUD. YDEE. YJHB. URAA. YCAD. YTFL. YCAM. SAPB. MTR. YAAJ. EXBD. YTFT. EXBB. PSPD. NARQ. YEAL. FHUF. CSGG. YEAQ.…	461	1052	4139	1.05827965325833	1	0.877789715375373	97.7726267370199
UP_KEYWORDS	Sodium transport	3	0.650759219088937	0.263863221314744	PUTP. MDTK. ACTP	461	9	4139	2.99276934201012	1	0.87158313606942	97.8566114454082
GOTERM_MF_DIRECT	GO:0003700~transcription factor activity. sequence-specific DNA binding	25	5.42299349240781	0.24320911908739	SGCR. MCBR. ALLR. CSIR. KDGR. DHAR. SLYA. RSPR. YDJF. TRPR. BLUR. UIDR. CBL. DSDC. GLCC. YNEJ. YDCR. YGFI. DMLR. FNR. GADW. GADX. YDCI. YEEY. MLRA	355	186	3186	1.20626987732848	1	0.999934749645811	97.9913370016553
KEGG_PATHWAY	eco00650:Butanoate metabolism	5	1.08459869848156	0.320384182317332	GABT. GABD. GADB. GADA. YQEF	129	35	1564	1.73200442967884	0.999999999997332	0.810924067885295	98.1414139620394
GOTERM_MF_DIRECT	GO:0005215~transporter activity	10	2.16919739696312	0.26133363794989	YNFM. MDTH. HISQ. MDTF. EXBD. YHJX. ARTQ. MDTK. UGPB. YCAD	355	63	3186	1.42454728370221	1	0.999936836574979	98.5701797525542
KEGG_PATHWAY	eco00260:Glycine. serine and threonine metabolism	5	1.08459869848156	0.339694321492049	TYNA. GCVP. GCVT. GCVH. SERA	129	36	1564	1.6838931955211	0.999999999999635	0.814485912214507	98.6195871547146
GOTERM_MF_DIRECT	GO:0004601~peroxidase activity	3	0.650759219088937	0.263754750422666	YGHU. EFEB. YFCG	355	9	3186	2.99154929577464	1	0.999885668176187	98.6345130673763
GOTERM_MF_DIRECT	GO:0004364~glutathione transferase activity	3	0.650759219088937	0.263754750422666	YGHU. YNCG. YFCG	355	9	3186	2.99154929577464	1	0.999885668176187	98.6345130673763
GOTERM_MF_DIRECT	GO:0042936~dipeptide transporter activity	3	0.650759219088937	0.263754750422666	DDPC. DDPB. SAPB	355	9	3186	2.99154929577464	1	0.999885668176187	98.6345130673763
GOTERM_MF_DIRECT	GO:0071111~cyclic-guanylate-specific phosphodiesterase activity	3	0.650759219088937	0.263754750422666	YJCC. GMR. YOAD	355	9	3186	2.99154929577464	1	0.999885668176187	98.6345130673763
UP_KEYWORDS	Porin	4	0.867678958785249	0.29112981311803	OMPA. OMPF. PHOE. OMPC	461	17	4139	2.11254306494832	1	0.892577850284636	98.6650075347184
GOTERM_BP_DIRECT	GO:0055085~transmembrane transport	15	3.25379609544468	0.28467339517766	YNFM. YJHB. YCAD. FIMD. DDPA. DDPC. DDPB. YNAI. MPPA. EAMA. SAPB. MNTH. MDTH. YHJX. FADL	365	106	3277	1.27048332902558	1	0.99006860469719	99.0855186171794
GOTERM_MF_DIRECT	GO:0016757~transferase activity. transferring glycosyl groups	4	0.867678958785249	0.290960209827753	LDTE. PURF. YAFK. LDTA	355	17	3186	2.11168185584092	1	0.999926115475654	99.1946425309953
GOTERM_CC_DIRECT	GO:0005737~cytoplasm	63	13.6659436008676	0.412352500177835	PSPD. GABD. IDI. LHGO. YQEF. ACNA. ACEK. FLHC. CMOB. NORV. RLMI. FLHD. YKFA. SOXR. MNTS. LSRG. ENTC. PURF. PURL. SUHB. YEDP. LSRF. DDPX. PABB. AMYA. PYRF. CARA. CARB. PYRB. RIML. AROH. YGHU. PYRD. YCGG. UGPQ. PTRB. XYLA. NAPF. EFEB. YFCG. CSIR. YADI. ZAPC. SBMC. RMF. USPC. MPAA. ARNB. TRPR. POTG. MUG. LSRK. ACEB. YNCG. GCVH. YCEF. PYRI. AIDB. DBPA. HFLD. CBPA. ALKA. YGFT	326	544	2941	1.04476610429447	0.99999999988196	0.851177407490899	99.2897586556488
GOTERM_BP_DIRECT	GO:0000271~polysaccharide biosynthetic process	2	0.433839479392624	0.29766805579428	ETK. GTRA	365	3	3277	5.98538812785388	1	0.990972883646752	99.2926990288144
GOTERM_BP_DIRECT	GO:0006163~purine nucleotide metabolic process	2	0.433839479392624	0.29766805579428	NDK. PURB	365	3	3277	5.98538812785388	1	0.990972883646752	99.2926990288144
GOTERM_BP_DIRECT	GO:0015891~siderophore transport	2	0.433839479392624	0.29766805579428	FIU. TONB	365	3	3277	5.98538812785388	1	0.990972883646752	99.2926990288144
GOTERM_BP_DIRECT	GO:0042906~xanthine transport	2	0.433839479392624	0.29766805579428	XANP. XANQ	365	3	3277	5.98538812785388	1	0.990972883646752	99.2926990288144
GOTERM_BP_DIRECT	GO:0015752~D-ribose transport	2	0.433839479392624	0.29766805579428	XYLF. XYLG	365	3	3277	5.98538812785388	1	0.990972883646752	99.2926990288144
GOTERM_BP_DIRECT	GO:1902208~regulation of bacterial-type flagellum assembly	2	0.433839479392624	0.29766805579428	FLHC. FLHD	365	3	3277	5.98538812785388	1	0.990972883646752	99.2926990288144
GOTERM_BP_DIRECT	GO:0071806~protein transmembrane transport	2	0.433839479392624	0.29766805579428	CSGE. CSGG	365	3	3277	5.98538812785388	1	0.990972883646752	99.2926990288144
GOTERM_BP_DIRECT	GO:0045471~response to ethanol	2	0.433839479392624	0.29766805579428	ADHP. ALDB	365	3	3277	5.98538812785388	1	0.990972883646752	99.2926990288144
GOTERM_BP_DIRECT	GO:0033554~cellular response to stress	2	0.433839479392624	0.29766805579428	HDEB. HDEA	365	3	3277	5.98538812785388	1	0.990972883646752	99.2926990288144
GOTERM_MF_DIRECT	GO:0003992~N2-acetyl-L-ornithine:2-oxoglutarate 5-aminotransferase activity	2	0.433839479392624	0.297750745707373	GABT. ASTC	355	3	3186	5.98309859154929	1	0.999895679959049	99.2963073025899
GOTERM_MF_DIRECT	GO:0008138~protein tyrosine/serine/threonine phosphatase activity	2	0.433839479392624	0.297750745707373	YNBD. PPHA	355	3	3186	5.98309859154929	1	0.999895679959049	99.2963073025899
GOTERM_MF_DIRECT	GO:0042912~colicin transmembrane transporter activity	2	0.433839479392624	0.297750745707373	CIRA. OMPF	355	3	3186	5.98309859154929	1	0.999895679959049	99.2963073025899
GOTERM_MF_DIRECT	GO:0042907~xanthine transmembrane transporter activity	2	0.433839479392624	0.297750745707373	XANP. XANQ	355	3	3186	5.98309859154929	1	0.999895679959049	99.2963073025899
GOTERM_MF_DIRECT	GO:0015169~glycerol-3-phosphate transmembrane transporter activity	2	0.433839479392624	0.297750745707373	UGPA. UGPE	355	3	3186	5.98309859154929	1	0.999895679959049	99.2963073025899
GOTERM_MF_DIRECT	GO:0019808~polyamine binding	2	0.433839479392624	0.297750745707373	YDCS. POTF	355	3	3186	5.98309859154929	1	0.999895679959049	99.2963073025899
UP_KEYWORDS	Transmembrane helix	104	22.5596529284164	0.328712038922421	YOHC. YHID. PUTP. YOHD. ALAE. HDED. FLC. TRKG. YEEA. YNAI. YPHA. EAMA. YPHD. MNTH. YBBW. YDJE. YEDZ. GNTP. YEDQ. YNID. XAPB. LYSP. YEDE. GABP. EUTH. YDCV. YDCU. YJFF. YBJL. CUSA. GADC. YNFM. YDDA. YAIZ. GTRA. CBDA. DDPC. DDPB. YCHE. YMIA. YJIN. ARNC. CBDX. MSCL. YDEE. YJHB. URAA. YCAD. YTFL. YCAM. SAPB. MTR. YAAJ. EXBD. YTFT. EXBB. NARQ. YEAL. YEAQ. ADEP. YJCC. YJCH. MDTH. MDTF. MDTK. ETK. YNEF. …	461	892	4139	1.04679824518739	1	0.918196616320214	99.3259223066834
UP_KEYWORDS	Pyridoxal phosphate	9	1.95227765726681	0.330869069269814	GABT. YDCR. PATA. GADB. DADX. GCVP. GADA. ARNB. ASTC	461	59	4139	1.36957241075039	1	0.913462567179053	99.3525946817101
GOTERM_BP_DIRECT	GO:0006635~fatty acid beta-oxidation	3	0.650759219088937	0.306988625451639	PAAJ. FADM. YQEF	365	10	3277	2.69342465753424	1	0.99119852807654	99.4134565343018
GOTERM_MF_DIRECT	GO:0005506~iron ion binding	9	1.95227765726681	0.31310464514031	MSRB. FIU. YBIX. YNCD. BFR. ACNA. NAPF. CSID. NORV	355	58	3186	1.39261777561923	1	0.999895717555123	99.4838753977658
UP_KEYWORDS	Cell outer membrane	12	2.60303687635574	0.342915056122541	MDTP. FIMD. OMPA. SLP. CIRA. FIU. YNCD. YPJA. OMPF. FADL. PHOE. OMPC	461	85	4139	1.26752583896899	1	0.9164740707998	99.4845249303892
KEGG_PATHWAY	eco01053:Biosynthesis of siderophore group nonribosomal peptides	2	0.433839479392624	0.401403791707556	ENTE. ENTC	129	6	1564	4.04134366925064	0.999999999999999	0.860144295289055	99.4984438739514
GOTERM_MF_DIRECT	GO:0042802~identical protein binding	34	7.37527114967462	0.316872396041722	UPP. CSGG. ALLR. METK. PATA. SLP. HEMA. HDA. CSGE. BFR. RBSD. CMOB. SERA. NORV. HLYE. CSID. MSCL. ETK. PURF. LSRR. HDHA. ENTH. WRBA. PATD. ASTC. GABT. YDAM. LYSP. GUAB. AROH. GCVP. EXBD. RIDA. KCH	355	272	3186	1.12183098591549	1	0.999847120991755	99.5221872326954
COG_ONTOLOGY	Transcription	7	1.51843817787418	0.476317101191169	LSRR. YGFI. KDGR. YBDM. UIDR. RSPR. YNEJ	73	48	630	1.25856164383561	0.999999974007587	0.997037792154913	99.5295322267362
KEGG_PATHWAY	eco00620:Pyruvate metabolism	6	1.30151843817787	0.406758792198101	ACS. ALDB. HCHA. ACEB. FUMC. YQEF	129	51	1564	1.42635658914728	0.999999999999999	0.849868576998386	99.5428598341315
UP_KEYWORDS	Receptor	3	0.650759219088937	0.350062064879853	CIRA. FIU. YNCD	461	11	4139	2.44862946164464	1	0.915792654795234	99.5506059108807
GOTERM_BP_DIRECT	GO:0006813~potassium ion transport	4	0.867678958785249	0.322746633279674	TRKG. YBAL. YBJL. KCH	365	18	3277	1.99512937595129	1	0.992382275151446	99.5750654695772
GOTERM_MF_DIRECT	GO:0015288~porin activity	4	0.867678958785249	0.322919642191448	OMPA. OMPF. PHOE. OMPC	355	18	3186	1.99436619718309	1	0.9998000940367	99.5781994363979
KEGG_PATHWAY	eco01501:beta-Lactam resistance	3	0.650759219088937	0.411507495286589	MPPA. OMPF. OMPC	129	17	1564	2.13953488372093	0.999999999999999	0.839451508727538	99.5792410445564
GOTERM_BP_DIRECT	GO:0006355~regulation of transcription. DNA-templated	23	4.98915401301518	0.327450401774713	GADE. CHAB. SOXR. HICB. STPA. COHE. DOSC. CSPD. GLCC. YIAG. CSIR. RACR. YGFI. DHAR. DCTR. FNR. YAFQ. GADW. CSIE. YDDM. NARL. TRPR. MLRA	365	178	3277	1.16008927197167	1	0.991921008488526	99.6146043503939
GOTERM_MF_DIRECT	GO:0050660~flavin adenine dinucleotide binding	9	1.95227765726681	0.330432982946603	CAIA. RCLA. YTFL. PUTA. AIDB. YDIJ. LHGO. WRBA. YEDZ	355	59	3186	1.36901408450704	1	0.999757212355625	99.6392963466612
GOTERM_CC_DIRECT	GO:0031234~extrinsic component of cytoplasmic side of plasma membrane	3	0.650759219088937	0.468703246980599	BTUD. HFLD. UGPC	326	14	2941	1.93317265556529	0.999999999998453	0.876547513184882	99.7220334357548
UP_KEYWORDS	DNA replication inhibitor	2	0.433839479392624	0.375893534674806	HDA. CSPD	461	4	4139	4.48915401301518	1	0.928078129739557	99.729800974481
UP_KEYWORDS	Fimbrium	5	1.08459869848156	0.379080906381746	CSGA. FIMH. FIMI. FIMG. FIMA	461	28	4139	1.60326929036256	1	0.924893642119496	99.7466098923273
KEGG_PATHWAY	eco00480:Glutathione metabolism	3	0.650759219088937	0.440741852620387	BTUE. GGT. YFCG	129	18	1564	2.02067183462532	1	0.851841629341396	99.7512886845312
GOTERM_BP_DIRECT	GO:0010447~response to acidic pH	3	0.650759219088937	0.349819401792926	YAGU. HCHA. GLSA	365	11	3277	2.44856787048567	1	0.993779844130884	99.7600879978649
GOTERM_BP_DIRECT	GO:0006749~glutathione metabolic process	3	0.650759219088937	0.349819401792926	YGHU. YNCG. YFCG	365	11	3277	2.44856787048567	1	0.993779844130884	99.7600879978649
GOTERM_BP_DIRECT	GO:0006855~drug transmembrane transport	4	0.867678958785249	0.354705106333735	MDTE. MDTF. OMPF. MDTK	365	19	3277	1.89012256669069	1	0.993430926500854	99.7841517055887
KEGG_PATHWAY	eco00360:Phenylalanine metabolism	4	0.867678958785249	0.450628865735087	PAAJ. PAAK. TYNA. DADA	129	30	1564	1.61653746770025	1	0.847199537469758	99.793099203474
UP_KEYWORDS	Glutamine amidotransferase	3	0.650759219088937	0.391954046717554	CARA. PURF. PURL	461	12	4139	2.24457700650759	1	0.928032355786376	99.8051704467156
UP_KEYWORDS	Leader peptide	3	0.650759219088937	0.391954046717554	PYRL. TRPL. HISL	461	12	4139	2.24457700650759	1	0.928032355786376	99.8051704467156
UP_KEYWORDS	Flavoprotein	13	2.81995661605206	0.406521039368503	CAIA. RCLA. YDDH. DADA. LHGO. WRBA. PUTA. PYRD. PHR. AIDB. YDIJ. NORV. YEDZ	461	98	4139	1.19100004426933	1	0.932053683418727	99.8562688454233
GOTERM_MF_DIRECT	GO:0005525~GTP binding	8	1.73535791757049	0.374264318116569	YKFA. YDAM. UPP. YEGE. DOSC. GMR. YEDQ. YEAP	355	53	3186	1.35466383204889	1	0.999905311601969	99.8604154743366
GOTERM_BP_DIRECT	GO:1901530~response to hypochlorite	2	0.433839479392624	0.375752609149866	RCLA. YEDY	365	4	3277	4.48904109589041	1	0.994803167732364	99.864374609452
GOTERM_BP_DIRECT	GO:0015753~D-xylose transport	2	0.433839479392624	0.375752609149866	XYLF. XYLG	365	4	3277	4.48904109589041	1	0.994803167732364	99.864374609452
GOTERM_BP_DIRECT	GO:0009142~nucleoside triphosphate biosynthetic process	2	0.433839479392624	0.375752609149866	NDK. YAHF	365	4	3277	4.48904109589041	1	0.994803167732364	99.864374609452
GOTERM_BP_DIRECT	GO:0006221~pyrimidine nucleotide biosynthetic process	2	0.433839479392624	0.375752609149866	PYRI. PYRL	365	4	3277	4.48904109589041	1	0.994803167732364	99.864374609452
GOTERM_BP_DIRECT	GO:2000144~positive regulation of DNA-templated transcription. initiation	2	0.433839479392624	0.375752609149866	SDIA. CSGD	365	4	3277	4.48904109589041	1	0.994803167732364	99.864374609452
GOTERM_MF_DIRECT	GO:0015036~disulfide oxidoreductase activity	2	0.433839479392624	0.375851982280738	YGHU. YFCG	355	4	3186	4.48732394366197	1	0.999862475636638	99.865300618631
GOTERM_MF_DIRECT	GO:0016208~AMP binding	2	0.433839479392624	0.375851982280738	ACS. ACEK	355	4	3186	4.48732394366197	1	0.999862475636638	99.865300618631
GOTERM_MF_DIRECT	GO:0016780~phosphotransferase activity. for other substituted phosphate groups	2	0.433839479392624	0.375851982280738	YNJF. ARNC	355	4	3186	4.48732394366197	1	0.999862475636638	99.865300618631
GOTERM_MF_DIRECT	GO:0015344~siderophore uptake transmembrane transporter activity	2	0.433839479392624	0.375851982280738	FIU. YNCD	355	4	3186	4.48732394366197	1	0.999862475636638	99.865300618631
GOTERM_MF_DIRECT	GO:0016289~CoA hydrolase activity	2	0.433839479392624	0.375851982280738	ENTH. MENI	355	4	3186	4.48732394366197	1	0.999862475636638	99.865300618631
GOTERM_MF_DIRECT	GO:0000986~bacterial-type RNA polymerase core promoter proximal region sequence-specific DNA binding	4	0.867678958785249	0.386662275017516	LSRR. CSGD. PUTA. YDCI	355	20	3186	1.79492957746478	1	0.999852305693326	99.8945705358916
GOTERM_BP_DIRECT	GO:0006541~glutamine metabolic process	3	0.650759219088937	0.391711205815831	CARA. PURF. PURL	365	12	3277	2.2445205479452	1	0.995495832014686	99.9056507824551
GOTERM_BP_DIRECT	GO:0006470~protein dephosphorylation	3	0.650759219088937	0.391711205815831	YNBD. ACEK. PPHA	365	12	3277	2.2445205479452	1	0.995495832014686	99.9056507824551
GOTERM_MF_DIRECT	GO:0004596~peptide alpha-N-acetyltransferase activity	3	0.650759219088937	0.391868979670254	RIML. PHNO. ELAA	355	12	3186	2.24366197183098	1	0.999815943635179	99.9064502976839
KEGG_PATHWAY	eco01502:Vancomycin resistance	2	0.433839479392624	0.495749703909439	DADX. DDPX	129	8	1564	3.03100775193798	1	0.871785103625123	99.9145514433954
KEGG_PATHWAY	eco00130:Ubiquinone and other terpenoid-quinone biosynthesis	3	0.650759219088937	0.496736391304176	ENTC. WRBA. MENI	129	20	1564	1.81860465116279	1	0.861112825954327	99.9162610873834
UP_KEYWORDS	c-di-GMP	3	0.650759219088937	0.432582726505206	YJCC. GMR. YOAD	461	13	4139	2.07191723677623	1	0.942009036192516	99.918171575518
GOTERM_BP_DIRECT	GO:0046677~response to antibiotic	12	2.60303687635574	0.40125294931749	MDTP. EFEO. YAFQ. MDTH. MDTE. MDTF. PRIA. ARNB. MDTK. ARNA. HIPA. ARNC	365	89	3277	1.21052793597044	1	0.995624128227521	99.9244004392139
UP_KEYWORDS	Antibiotic resistance	9	1.95227765726681	0.436608188286246	MDTP. MDTH. MDTE. MDTF. ARNB. MDTK. ARNA. HIPA. ARNC	461	65	4139	1.24315034206574	1	0.939970625064053	99.9251628490207
UP_KEYWORDS	Cytolysis	2	0.433839479392624	0.445322548958795	ESSD. HLYE	461	5	4139	3.59132321041214	1	0.940426787856681	99.9384550022006
UP_KEYWORDS	GTP-binding	7	1.51843817787418	0.446115573540117	YKFA. YDAM. UPP. YEGE. DOSC. YEDQ. YEAP	461	48	4139	1.30933658712942	1	0.936812129242841	99.9395497174188
UP_KEYWORDS	Ligase	12	2.60303687635574	0.446773685423443	ENTE. CARA. ACS. CARB. PAAK. PURL. PURK. PURM. PINR. PURD. FADK. PURC	461	92	4139	1.17108365556917	1	0.933083474982957	99.9404445579221
GOTERM_BP_DIRECT	GO:0006810~transport	10	2.16919739696312	0.423363991019399	YPHE. OMPA. YHID. AAEB. YEEA. YDCV. YDCU. NFRB. GTRA. XAPB	365	73	3277	1.22987427284668	1	0.996601316970213	99.9553805099396
KEGG_PATHWAY	eco01120:Microbial metabolism in diverse environments	20	4.33839479392624	0.531799574347936	ACS. PAAJ. ALDB. PAAK. GABD. HCHA. PRS. ACEA. SCPA. ACEB. FUMC. YQEF. YADI. ADHP. YNJE. HIUH. ACNA. HYAA. SERA. FOLD	129	231	1564	1.04969965435081	1	0.876862089588338	99.9602538106038
GOTERM_MF_DIRECT	GO:0000166~nucleotide binding	5	1.08459869848156	0.431475836867001	CARB. GUAB. HDA. PHR. HINT	355	30	3186	1.49577464788732	1	0.999915114756672	99.9636167662864
GOTERM_BP_DIRECT	GO:0043086~negative regulation of catalytic activity	3	0.650759219088937	0.432344447775157	CBPM. PLIG. HIPA	365	13	3277	2.07186512118018	1	0.996666848055314	99.9641903520662
GOTERM_CC_DIRECT	GO:0009289~pilus	5	1.08459869848156	0.574688515038328	CSGA. FIMH. FIMI. FIMG. FIMA	326	36	2941	1.25298227675528	0.999999999999999	0.927623027874719	99.9649445911794
COG_ONTOLOGY	Nucleotide transport and metabolism	2	0.433839479392624	0.62343723426446	PYRC. PYRD	73	8	630	2.15753424657534	0.999999999996471	0.998629426653967	99.9693884369246
UP_KEYWORDS	Toxin	4	0.867678958785249	0.479127774202386	YAFQ. CSPD. HIPA. HLYE	461	23	4139	1.56144487409223	1	0.945708393205306	99.9720347129663
GOTERM_BP_DIRECT	GO:0006826~iron ion transport	2	0.433839479392624	0.44517700581128	BFR. MNTH	365	5	3277	3.59123287671232	1	0.996950803291638	99.9740076729828
GOTERM_BP_DIRECT	GO:0006527~arginine catabolic process	2	0.433839479392624	0.44517700581128	ASTB. ASTC	365	5	3277	3.59123287671232	1	0.996950803291638	99.9740076729828
GOTERM_BP_DIRECT	GO:0009405~pathogenesis	2	0.433839479392624	0.44517700581128	SLYA. HLYE	365	5	3277	3.59123287671232	1	0.996950803291638	99.9740076729828
GOTERM_BP_DIRECT	GO:0051262~protein tetramerization	2	0.433839479392624	0.44517700581128	FUMC. PURB	365	5	3277	3.59123287671232	1	0.996950803291638	99.9740076729828
GOTERM_BP_DIRECT	GO:0006270~DNA replication initiation	2	0.433839479392624	0.44517700581128	HDA. PRIA	365	5	3277	3.59123287671232	1	0.996950803291638	99.9740076729828
GOTERM_MF_DIRECT	GO:0016807~cysteine-type carboxypeptidase activity	2	0.433839479392624	0.445288939628609	LDTE. LDTA	355	5	3186	3.58985915492957	1	0.999917792244808	99.9742303415206
GOTERM_MF_DIRECT	GO:0003988~acetyl-CoA C-acyltransferase activity	2	0.433839479392624	0.445288939628609	PAAJ. YQEF	355	5	3186	3.58985915492957	1	0.999917792244808	99.9742303415206
KEGG_PATHWAY	eco00640:Propanoate metabolism	4	0.867678958785249	0.556585804703755	GABT. ACS. SCPA. YQEF	129	35	1564	1.38560354374307	1	0.884472069141408	99.9773250803249
GOTERM_MF_DIRECT	GO:0030170~pyridoxal phosphate binding	8	1.73535791757049	0.450457078492988	GABT. YDCR. PATA. GADB. DADX. GADA. ARNB. ASTC	355	57	3186	1.25959970348406	1	0.999899137767555	99.977400272134
UP_KEYWORDS	Isomerase	13	2.81995661605206	0.491647601234698	YDDE. LSRG. ENTC. IDI. PURE. DADX. SCPA. YCJG. NANM. SGCE. RBSD. RSUA. XYLA	461	104	4139	1.12228850325379	1	0.947992225762525	99.9793902273543
GOTERM_CC_DIRECT	GO:0032993~protein-DNA complex	2	0.433839479392624	0.608594331149303	KDGR. ALLR	326	8	2941	2.2553680981595	1	0.93204870789643	99.9838193779653
KEGG_PATHWAY	eco00040:Pentose and glucuronate interconversions	3	0.650759219088937	0.573794440884373	UXAB. RSPB. XYLA	129	23	1564	1.5813953488372	1	0.886897798352863	99.9849282773749
KEGG_PATHWAY	eco01503:Cationic antimicrobial peptide (CAMP) resistance	4	0.867678958785249	0.576303212268871	SAPB. ARNB. ARNA. ARNC	129	36	1564	1.34711455641688	1	0.879508229297051	99.9858190128461
UP_KEYWORDS	Thiol protease	2	0.433839479392624	0.507042826527178	MEPH. NLPC	461	6	4139	2.99276934201012	1	0.951441071769715	99.9859868171707
UP_KEYWORDS	Serine/threonine-protein kinase	2	0.433839479392624	0.507042826527178	ACEK. HIPA	461	6	4139	2.99276934201012	1	0.951441071769715	99.9859868171707
GOTERM_BP_DIRECT	GO:0010124~phenylacetate catabolic process	3	0.650759219088937	0.471481745726281	PAAJ. PAAK. PAAX	365	14	3277	1.9238747553816	1	0.997811795895037	99.9868402019911
UP_KEYWORDS	Magnesium	29	6.29067245119306	0.514082654685381	PURT. ACS. YHID. UPP. IDI. DOSC. PRS. NDK. YEAP. OMPC. METK. YCJG. YEGE. NUDJ. NUDL. ENTC. PURF. ALDB. PURL. SUHB. YEDP. YEDQ. ACEA. PABB. PURD. YDAM. UGPQ. GPT. XYLA	461	250	4139	1.04148373101952	1	0.951305483490769	99.9883002706934
GOTERM_MF_DIRECT	GO:0043022~ribosome binding	4	0.867678958785249	0.479060897868808	YKFA. YAFQ. RMF. YCIH	355	23	3186	1.56080832823025	1	0.99993655781746	99.9893200450422
GOTERM_BP_DIRECT	GO:0006811~ion transport	5	1.08459869848156	0.482529839126952	MSCL. OMPA. YNAI. PHOE. OMPC	365	32	3277	1.40282534246575	1	0.997937359713154	99.9902122075733
UP_KEYWORDS	Oxidoreductase	40	8.67678958785249	0.54406594195982	RCLA. GABD. TYNA. YDHR. YDBC. EFEB. DADA. LHGO. RSPB. YFCG. CBDA. MSRB. HEMA. UXAB. BFR. CURA. HYAA. YEDY. ARNA. SERA. NORV. CAIA. BTUE. ALDB. HDHA. WRBA. YGFF. ASTD. PATD. ADHP. GCD. GUAB. YBIX. GCVP. YGHU. PUTA. PYRD. AIDB. FOLD. YGFT	461	353	4139	1.01737201428106	1	0.960115676957719	99.9947374211606
UP_KEYWORDS	Lipid A biosynthesis	3	0.650759219088937	0.544849530495876	ARNB. ARNA. ARNC	461	16	4139	1.68343275488069	1	0.957754244604044	99.9948497584745
GOTERM_BP_DIRECT	GO:0006108~malate metabolic process	2	0.433839479392624	0.506899368245971	DMLR. FUMC	365	6	3277	2.99269406392694	1	0.998480044768391	99.9950212928103
GOTERM_BP_DIRECT	GO:0000050~urea cycle	2	0.433839479392624	0.506899368245971	CARA. CARB	365	6	3277	2.99269406392694	1	0.998480044768391	99.9950212928103
GOTERM_BP_DIRECT	GO:0043708~cell adhesion involved in biofilm formation	2	0.433839479392624	0.506899368245971	YCGV. YFAL	365	6	3277	2.99269406392694	1	0.998480044768391	99.9950212928103
GOTERM_BP_DIRECT	GO:0055088~lipid homeostasis	2	0.433839479392624	0.506899368245971	CAIA. AIDB	365	6	3277	2.99269406392694	1	0.998480044768391	99.9950212928103
GOTERM_BP_DIRECT	GO:0033539~fatty acid beta-oxidation using acyl-CoA dehydrogenase	2	0.433839479392624	0.506899368245971	CAIA. AIDB	365	6	3277	2.99269406392694	1	0.998480044768391	99.9950212928103
GOTERM_BP_DIRECT	GO:0043433~negative regulation of sequence-specific DNA binding transcription factor activity	2	0.433839479392624	0.506899368245971	MTFA. YDIV	365	6	3277	2.99269406392694	1	0.998480044768391	99.9950212928103
GOTERM_BP_DIRECT	GO:0002098~tRNA wobble uridine modification	2	0.433839479392624	0.506899368245971	CMOA. CMOB	365	6	3277	2.99269406392694	1	0.998480044768391	99.9950212928103
GOTERM_MF_DIRECT	GO:0052890~oxidoreductase activity. acting on the CH-CH group of donors. with a flavin as acceptor	2	0.433839479392624	0.507020381115469	CAIA. AIDB	355	6	3186	2.99154929577464	1	0.999959795324209	99.9950726652322
GOTERM_MF_DIRECT	GO:0071972~peptidoglycan L.D-transpeptidase activity	2	0.433839479392624	0.507020381115469	LDTE. LDTA	355	6	3186	2.99154929577464	1	0.999959795324209	99.9950726652322
GOTERM_MF_DIRECT	GO:0008381~mechanically-gated ion channel activity	2	0.433839479392624	0.507020381115469	MSCL. YNAI	355	6	3186	2.99154929577464	1	0.999959795324209	99.9950726652322
GOTERM_MF_DIRECT	GO:0016746~transferase activity. transferring acyl groups	2	0.433839479392624	0.507020381115469	ENTE. YDCK	355	6	3186	2.99154929577464	1	0.999959795324209	99.9950726652322
GOTERM_MF_DIRECT	GO:0015407~monosaccharide-transporting ATPase activity	2	0.433839479392624	0.507020381115469	YTFR. ARAF	355	6	3186	2.99154929577464	1	0.999959795324209	99.9950726652322
GOTERM_MF_DIRECT	GO:0016755~transferase activity. transferring amino-acyl groups	2	0.433839479392624	0.507020381115469	LDTE. LDTA	355	6	3186	2.99154929577464	1	0.999959795324209	99.9950726652322
GOTERM_MF_DIRECT	GO:0016853~isomerase activity	2	0.433839479392624	0.507020381115469	YDDE. LSRG	355	6	3186	2.99154929577464	1	0.999959795324209	99.9950726652322
GOTERM_MF_DIRECT	GO:0008234~cysteine-type peptidase activity	2	0.433839479392624	0.507020381115469	MEPH. NLPC	355	6	3186	2.99154929577464	1	0.999959795324209	99.9950726652322
GOTERM_MF_DIRECT	GO:0016788~hydrolase activity. acting on ester bonds	2	0.433839479392624	0.507020381115469	ENTH. ASTE	355	6	3186	2.99154929577464	1	0.999959795324209	99.9950726652322
GOTERM_MF_DIRECT	GO:0004674~protein serine/threonine kinase activity	2	0.433839479392624	0.507020381115469	ACEK. HIPA	355	6	3186	2.99154929577464	1	0.999959795324209	99.9950726652322
GOTERM_BP_DIRECT	GO:0006474~N-terminal protein amino acid acetylation	3	0.650759219088937	0.50895368563513	RIML. PHNO. ELAA	365	15	3277	1.79561643835616	1	0.998314158150223	99.9953041995606
UP_KEYWORDS	Enterobactin biosynthesis	2	0.433839479392624	0.561908614041573	ENTE. ENTC	461	7	4139	2.5652308645801	1	0.96133275019656	99.9968105501576
KEGG_PATHWAY	eco00310:Lysine degradation	2	0.433839479392624	0.642422423909716	GABD. YQEF	129	12	1564	2.02067183462532	1	0.913437602273428	99.9975374981916
UP_KEYWORDS	Glycosyltransferase	7	1.51843817787418	0.583749784116884	LDTE. PURF. UPP. GPT. YAFK. LDTA. ARNC	461	55	4139	1.1426937487675	1	0.966220078872064	99.9983207860304
GOTERM_BP_DIRECT	GO:0016310~phosphorylation	3	0.650759219088937	0.544646717651958	PURT. YNIA. LSRK	365	16	3277	1.6833904109589	1	0.999004988597081	99.998369018924
COG_ONTOLOGY	Signal transduction mechanisms	2	0.433839479392624	0.739816774631285	YJCC. YEAG	73	11	630	1.56911581569115	0.999999999999999	0.99930416193456	99.9985688360956
UP_KEYWORDS	Stress response	16	3.47071583514099	0.590417079827525	CBDX. PSPD. BTUE. RCLA. HICB. HCHA. ASTD. ASTE. YNCL. PHOE. ASTB. YNID. ASTA. SBMC. RMF. AIDB	461	139	4139	1.03347430515457	1	0.966129258331945	99.9986286820759
KEGG_PATHWAY	eco02020:Two-component system	12	2.60303687635574	0.666362011394849	SDIA. NARQ. DDPX. OMPF. NARL. FLHC. ARNB. YQEF. CBDA. CUSA. OMPC. FLHD	129	146	1564	0.996495699267282	1	0.919918234908002	99.998795412026
GOTERM_MF_DIRECT	GO:0046872~metal ion binding	34	7.37527114967462	0.556008411476805	ACS. SGCX. IDI. FHUF. DOSC. EFEB. PPHA. SCPA. NDK. CBDA. OMPC. YEAP. YCJG. YEGE. MNTH. ACNA. BFD. HYAA. YEDY. YEDZ. SOXR. PURL. PURK. YEDP. YEDQ. ACEA. PSUG. YDAM. CARB. GUAB. FNR. YDIJ. SGCE. YGFT	355	300	3186	1.01712676056338	1	0.999986756057996	99.9988644190714
KEGG_PATHWAY	eco00900:Terpenoid backbone biosynthesis	2	0.433839479392624	0.671913358020251	IDI. YQEF	129	13	1564	1.86523553965414	1	0.916307953330721	99.9989869125047
UP_KEYWORDS	FMN	5	1.08459869848156	0.601517556656828	YDDH. PYRD. WRBA. NORV. YEDZ	461	37	4139	1.21328486838248	1	0.96744376209687	99.9990284779996
UP_KEYWORDS	Heme	5	1.08459869848156	0.601517556656828	DOSC. BFR. EFEB. CBDA. YEDZ	461	37	4139	1.21328486838248	1	0.96744376209687	99.9990284779996
GOTERM_BP_DIRECT	GO:0042594~response to starvation	2	0.433839479392624	0.561772076884187	DDPX. CSPD	365	7	3277	2.5651663405088	1	0.999173719536986	99.9990468634611
GOTERM_BP_DIRECT	GO:0042450~arginine biosynthetic process via ornithine	2	0.433839479392624	0.561772076884187	GABT. ASTC	365	7	3277	2.5651663405088	1	0.999173719536986	99.9990468634611
GOTERM_BP_DIRECT	GO:1902201~negative regulation of bacterial-type flagellum-dependent cell motility	2	0.433839479392624	0.561772076884187	YEDQ. YDIV	365	7	3277	2.5651663405088	1	0.999173719536986	99.9990468634611
GOTERM_BP_DIRECT	GO:0035442~dipeptide transmembrane transport	2	0.433839479392624	0.561772076884187	YDEE. MDTK	365	7	3277	2.5651663405088	1	0.999173719536986	99.9990468634611
GOTERM_BP_DIRECT	GO:0050821~protein stabilization	2	0.433839479392624	0.561772076884187	EXBD. EXBB	365	7	3277	2.5651663405088	1	0.999173719536986	99.9990468634611
GOTERM_MF_DIRECT	GO:0042623~ATPase activity. coupled	2	0.433839479392624	0.561899244347765	PURL. PURD	355	7	3186	2.56418511066398	1	0.999984088303665	99.9990583800288
GOTERM_MF_DIRECT	GO:0000062~fatty-acyl-CoA binding	2	0.433839479392624	0.561899244347765	CAIA. AIDB	355	7	3186	2.56418511066398	1	0.999984088303665	99.9990583800288
GOTERM_MF_DIRECT	GO:0071916~dipeptide transmembrane transporter activity	2	0.433839479392624	0.561899244347765	YDEE. MDTK	355	7	3186	2.56418511066398	1	0.999984088303665	99.9990583800288
UP_KEYWORDS	Folate biosynthesis	2	0.433839479392624	0.610679678307726	FOLK. PABB	461	8	4139	2.24457700650759	1	0.968175720655542	99.9992743459204
UP_KEYWORDS	One-carbon metabolism	2	0.433839479392624	0.610679678307726	METK. FOLD	461	8	4139	2.24457700650759	1	0.968175720655542	99.9992743459204
KEGG_PATHWAY	eco03410:Base excision repair	2	0.433839479392624	0.698989496107948	MUG. ALKA	129	14	1564	1.73200442967884	1	0.924891051086845	99.9995834591206
UP_KEYWORDS	FAD	8	1.73535791757049	0.627917693772615	CAIA. RCLA. PUTA. AIDB. PHR. DADA. YDIJ. LHGO	461	67	4139	1.0720367792275	1	0.971232590053149	99.9995888411846
UP_KEYWORDS	Acyltransferase	8	1.73535791757049	0.627917693772615	ENTE. ASTA. PAAJ. RIML. GGT. YDCK. YQEF. PHNO	461	67	4139	1.0720367792275	1	0.971232590053149	99.9995888411846
UP_KEYWORDS	Disulfide bond	11	2.38611713665943	0.63616385477641	FIMD. POTF. OMPA. RCLA. FIMI. MNMA. FIMG. FIMA. HLYE. HDEA. FLHD	461	96	4139	1.02876446131597	1	0.971711147141056	99.9996896050233
GOTERM_MF_DIRECT	GO:0003677~DNA binding	43	9.32754880694143	0.595939474455347	GADE. PURR. STPA. SGCR. YHDJ. MCBR. ALLR. CSIR. HIPA. SDIA. CASB. KDGR. YAFQ. MALI. SLYA. RSPR. NARL. FLHC. YDJF. TRPR. BLUR. FLHD. SOXR. MUG. COHE. YNCE. CBL. GLCC. PINR. YNEJ. YDCR. RACR. YGFI. FNR. DCTR. GADW. PUTA. AIDB. PHR. YDCI. YEEY. PRIA. MLRA	355	387	3186	0.997183098591549	1	0.999992127692203	99.9996971065983
UP_KEYWORDS	Antiport	3	0.650759219088937	0.64069828939163	GADC. YBAL. MDTK	461	19	4139	1.41762758305742	1	0.971197082055929	99.9997347887269
GOTERM_BP_DIRECT	GO:0008652~cellular amino acid biosynthetic process	5	1.08459869848156	0.601303253571566	AROM. CARB. AROH. TRPL. RIDA	365	37	3277	1.21325435024065	1	0.999569484888013	99.9997465922922
GOTERM_CC_DIRECT	GO:0031248~protein acetyltransferase complex	2	0.433839479392624	0.755376373120586	PHNO. ELAA	326	12	2941	1.50357873210633	1	0.977270522498932	99.9997961188387
COG_ONTOLOGY	Transcription / Carbohydrate transport and metabolism	2	0.433839479392624	0.796867161109002	SGCR. YDJF	73	13	630	1.3277133825079	1	0.999232619743532	99.9998158900167
GOTERM_BP_DIRECT	GO:0006730~one-carbon metabolic process	2	0.433839479392624	0.610553411447106	METK. FOLD	365	8	3277	2.2445205479452	1	0.999585905286529	99.9998176269707
GOTERM_BP_DIRECT	GO:0009636~response to toxic substance	2	0.433839479392624	0.610553411447106	ECNB. RIDA	365	8	3277	2.2445205479452	1	0.999585905286529	99.9998176269707
GOTERM_BP_DIRECT	GO:0006629~lipid metabolic process	2	0.433839479392624	0.610553411447106	RSSA. UGPQ	365	8	3277	2.2445205479452	1	0.999585905286529	99.9998176269707
GOTERM_BP_DIRECT	GO:0044011~single-species biofilm formation on inanimate substrate	2	0.433839479392624	0.610553411447106	YGIW. YCHH	365	8	3277	2.2445205479452	1	0.999585905286529	99.9998176269707
GOTERM_BP_DIRECT	GO:0006537~glutamate biosynthetic process	2	0.433839479392624	0.610553411447106	GLSA. YGFT	365	8	3277	2.2445205479452	1	0.999585905286529	99.9998176269707
GOTERM_BP_DIRECT	GO:0043164~Gram-negative-bacterium-type cell wall biogenesis	2	0.433839479392624	0.610553411447106	LDTE. LDTA	365	8	3277	2.2445205479452	1	0.999585905286529	99.9998176269707
GOTERM_MF_DIRECT	GO:0015238~drug transmembrane transporter activity	3	0.650759219088937	0.610656676544715	MDTE. OMPF. MDTK	355	18	3186	1.49577464788732	1	0.999992951061079	99.9998199756501
KEGG_PATHWAY	eco00071:Fatty acid degradation	2	0.433839479392624	0.723847137719927	ADHP. YQEF	129	15	1564	1.61653746770025	1	0.932158645317749	99.9998288376533
UP_KEYWORDS	Protein phosphatase	2	0.433839479392624	0.654031735432804	ACEK. PPHA	461	9	4139	1.99517956134008	1	0.973109547115112	99.9998349641491
UP_KEYWORDS	Glycerol metabolism	2	0.433839479392624	0.654031735432804	DHAR. UGPQ	461	9	4139	1.99517956134008	1	0.973109547115112	99.9998349641491
UP_KEYWORDS	CBS domain	2	0.433839479392624	0.654031735432804	GUAB. YTFL	461	9	4139	1.99517956134008	1	0.973109547115112	99.9998349641491
UP_KEYWORDS	Hydrolase	52	11.2798264642082	0.659091663544162	LDTE. YBFF. HCHA. PPHA. YAFK. LDTA. YJCC. NANS. YAFQ. ACEK. YOAD. PURH. NLPC. TREA. SUHB. YEDP. DDPX. ENTH. LSRA. ASTE. ASTB. UGPC. AMYA. MEPH. XYLG. HIUH. PYRC. UGPQ. PTRB. YDGD. SGCX. GLSA. NUDJ. GMR. NUDL. FADM. BTUD. MUG. PINR. PSUG. YCAC. ZNUC. PQQL. GGT. DBPA. HINT. RIDA. PRIA. PHNP. MENI. FOLD. ALKA	461	479	4139	0.974680620779914	1	0.972814580948649	99.9998628131606
GOTERM_MF_DIRECT	GO:0010181~FMN binding	5	1.08459869848156	0.644254691518518	YDDH. PYRD. WRBA. NORV. YEDZ	355	39	3186	1.15059588299024	1	0.9999966790858	99.9999492157296
UP_KEYWORDS	Histidine biosynthesis	2	0.433839479392624	0.692565731002154	FOLD. HISL	461	10	4139	1.79566160520607	1	0.979483571508967	99.9999624801012
UP_KEYWORDS	Secreted	2	0.433839479392624	0.692565731002154	YEBF. HLYE	461	10	4139	1.79566160520607	1	0.979483571508967	99.9999624801012
GOTERM_BP_DIRECT	GO:0006071~glycerol metabolic process	2	0.433839479392624	0.653917913812234	DHAR. UGPQ	365	9	3277	1.99512937595129	1	0.9998145382119	99.9999651234985
GOTERM_BP_DIRECT	GO:0006144~purine nucleobase metabolic process	2	0.433839479392624	0.653917913812234	HIUH. YBBW	365	9	3277	1.99512937595129	1	0.9998145382119	99.9999651234985
GOTERM_MF_DIRECT	GO:0016783~sulfurtransferase activity	2	0.433839479392624	0.65405048506053	YNJE. MNMA	355	9	3186	1.99436619718309	1	0.999996580142288	99.9999656692923
GOTERM_MF_DIRECT	GO:0019899~enzyme binding	2	0.433839479392624	0.65405048506053	SBMC. DINI	355	9	3186	1.99436619718309	1	0.999996580142288	99.9999656692923
UP_KEYWORDS	Aromatic amino acid biosynthesis	3	0.650759219088937	0.695304526440096	AROM. AROH. TRPL	461	21	4139	1.28261543229005	1	0.978780903921637	99.999966463984
UP_KEYWORDS	Decarboxylase	3	0.650759219088937	0.695304526440096	PYRF. GADB. GADA	461	21	4139	1.28261543229005	1	0.978780903921637	99.999966463984
GOTERM_CC_DIRECT	GO:0009295~nucleoid	2	0.433839479392624	0.806659380943544	STPA. CBPA	326	14	2941	1.28878177037686	1	0.984339080214031	99.9999771684378
UP_KEYWORDS	Protease	8	1.73535791757049	0.717265370288618	MEPH. NLPC. SGCX. PQQL. GGT. DDPX. PTRB. YDGD	461	73	4139	0.983924167236204	1	0.982232031445554	99.9999868783623
KEGG_PATHWAY	eco00790:Folate biosynthesis	2	0.433839479392624	0.786841979281643	FOLK. PABB	129	18	1564	1.34711455641688	1	0.956583052178949	99.9999881669665
KEGG_PATHWAY	eco04122:Sulfur relay system	2	0.433839479392624	0.786841979281643	YNJE. MNMA	129	18	1564	1.34711455641688	1	0.956583052178949	99.9999881669665
GOTERM_BP_DIRECT	GO:0006526~arginine biosynthetic process	2	0.433839479392624	0.692465612518757	CARA. CARB	365	10	3277	1.79561643835616	1	0.999914356566764	99.9999933338992
GOTERM_BP_DIRECT	GO:0000105~histidine biosynthetic process	2	0.433839479392624	0.692465612518757	FOLD. HISL	365	10	3277	1.79561643835616	1	0.999914356566764	99.9999933338992
GOTERM_BP_DIRECT	GO:0070301~cellular response to hydrogen peroxide	2	0.433839479392624	0.692465612518757	YGIW. YCHH	365	10	3277	1.79561643835616	1	0.999914356566764	99.9999933338992
GOTERM_BP_DIRECT	GO:0046656~folic acid biosynthetic process	2	0.433839479392624	0.692465612518757	FOLK. PABB	365	10	3277	1.79561643835616	1	0.999914356566764	99.9999933338992
GOTERM_BP_DIRECT	GO:0009447~putrescine catabolic process	2	0.433839479392624	0.692465612518757	PATA. PATD	365	10	3277	1.79561643835616	1	0.999914356566764	99.9999933338992
GOTERM_MF_DIRECT	GO:0008080~N-acetyltransferase activity	2	0.433839479392624	0.692598211937656	RIML. PHNO	355	10	3186	1.79492957746478	1	0.999998757223309	99.9999934502316
GOTERM_MF_DIRECT	GO:0004177~aminopeptidase activity	2	0.433839479392624	0.692598211937656	SGCX. MTFA	355	10	3186	1.79492957746478	1	0.999998757223309	99.9999934502316
GOTERM_MF_DIRECT	GO:0042626~ATPase activity. coupled to transmembrane movement of substances	2	0.433839479392624	0.692598211937656	YDDA. LSRA	355	10	3186	1.79492957746478	1	0.999998757223309	99.9999934502316
GOTERM_BP_DIRECT	GO:0042128~nitrate assimilation	3	0.650759219088937	0.695196254074453	NARQ. NARL. YEDY	365	21	3277	1.2825831702544	1	0.999904664965829	99.999994117062
GOTERM_CC_DIRECT	GO:0005622~intracellular	7	1.51843817787418	0.83399137886971	YDAM. NARQ. DHAR. YEGE. SGCR. NDK. YDJF	326	73	2941	0.865072695184469	1	0.986291852882731	99.9999944722326
UP_KEYWORDS	Symport	4	0.867678958785249	0.745796117041835	PUTP. MNTH. YAAJ. ACTP	461	34	4139	1.05627153247416	1	0.986451217083822	99.9999965446997
GOTERM_MF_DIRECT	GO:0051537~2 iron. 2 sulfur cluster binding	4	0.867678958785249	0.707183858579054	SUFA. SOXR. FHUF. BFD	355	32	3186	1.12183098591549	1	0.999998959566469	99.99999668727
UP_KEYWORDS	Arginine biosynthesis	2	0.433839479392624	0.757258102237795	CARA. CARB	461	12	4139	1.49638467100506	1	0.987448999151202	99.9999980629886
GOTERM_MF_DIRECT	GO:0015293~symporter activity	3	0.650759219088937	0.720041545638657	MTR. MNTH. ACTP	355	22	3186	1.22381562099871	1	0.999999084454431	99.999998235092
UP_KEYWORDS	2Fe-2S	3	0.650759219088937	0.764179246592802	SOXR. FHUF. BFD	461	24	4139	1.12228850325379	1	0.987719188408141	99.9999986524562
GOTERM_BP_DIRECT	GO:0046654~tetrahydrofolate biosynthetic process	2	0.433839479392624	0.726730233590856	FOLK. PABB	365	11	3277	1.63237858032378	1	0.999950912718802	99.9999987265633
GOTERM_MF_DIRECT	GO:0030955~potassium ion binding	2	0.433839479392624	0.726861509475329	TRKG. METK	355	11	3186	1.63175416133162	1	0.999998994143468	99.9999987510971
GOTERM_MF_DIRECT	GO:0016614~oxidoreductase activity. acting on CH-OH group of donors	2	0.433839479392624	0.726861509475329	YTFL. YDIJ	355	11	3186	1.63175416133162	1	0.999998994143468	99.9999987510971
GOTERM_MF_DIRECT	GO:0015197~peptide transporter activity	2	0.433839479392624	0.726861509475329	DDPA. MPPA	355	11	3186	1.63175416133162	1	0.999998994143468	99.9999987510971
UP_KEYWORDS	Acetylation	10	2.16919739696312	0.7664161551495	PURH. PURT. METK. ACS. GUAB. GADB. GLSA. WRBA. HDEB. PURB	461	97	4139	0.925598765570141	1	0.987255335470223	99.999998804307
GOTERM_BP_DIRECT	GO:0009245~lipid A biosynthetic process	3	0.650759219088937	0.742801318894443	ARNB. ARNA. ARNC	365	23	3277	1.17105419892793	1	0.999962704680162	99.9999994553516
GOTERM_MF_DIRECT	GO:0020037~heme binding	4	0.867678958785249	0.745991117557058	DOSC. BFR. EFEB. YEDZ	355	34	3186	1.05584092792046	1	0.999999331182887	99.9999995488357
UP_KEYWORDS	Potassium	3	0.650759219088937	0.783939604142127	TRKG. METK. GUAB	461	25	4139	1.07739696312364	1	0.989208483470838	99.9999995504507
COG_ONTOLOGY	Cell motility and secretion / Intracellular trafficking and secretion	2	0.433839479392624	0.903828935917902	FIMD. FIMC	73	19	630	0.908435472242249	1	0.999880475467519	99.9999996244241
GOTERM_CC_DIRECT	GO:0005576~extracellular region	2	0.433839479392624	0.879288097764515	YEBF. HLYE	326	18	2941	1.00238582140422	1	0.991646750075754	99.9999997150406
KEGG_PATHWAY	eco00010:Glycolysis / Gluconeogenesis	3	0.650759219088937	0.853476829990007	ADHP. ACS. ALDB	129	40	1564	0.909302325581395	1	0.97731995769032	99.9999997526768
GOTERM_BP_DIRECT	GO:0009297~pilus assembly	2	0.433839479392624	0.757186508842038	FIMD. FIMI	365	12	3277	1.49634703196347	1	0.999970732407621	99.999999756864
GOTERM_BP_DIRECT	GO:0000027~ribosomal large subunit assembly	2	0.433839479392624	0.757186508842038	YKFA. DBPA	365	12	3277	1.49634703196347	1	0.999970732407621	99.999999756864
GOTERM_MF_DIRECT	GO:0051082~unfolded protein binding	2	0.433839479392624	0.757315375820237	RIDA. HDEB	355	12	3186	1.49577464788732	1	0.999999403750855	99.9999997619924
GOTERM_MF_DIRECT	GO:0008757~S-adenosylmethionine-dependent methyltransferase activity	2	0.433839479392624	0.757315375820237	CMOA. CMOB	355	12	3186	1.49577464788732	1	0.999999403750855	99.9999997619924
GOTERM_MF_DIRECT	GO:0005509~calcium ion binding	2	0.433839479392624	0.757315375820237	AMYA. TYNA	355	12	3186	1.49577464788732	1	0.999999403750855	99.9999997619924
GOTERM_MF_DIRECT	GO:0050661~NADP binding	3	0.650759219088937	0.764315641790227	HEMA. GTRA. WRBA	355	24	3186	1.12183098591549	1	0.999999371898062	99.9999998421152
UP_KEYWORDS	Metalloprotease	3	0.650759219088937	0.802231784099724	SGCX. PQQL. DDPX	461	26	4139	1.03595861838811	1	0.991094193186029	99.9999998518008
KEGG_PATHWAY	eco00860:Porphyrin and chlorophyll metabolism	2	0.433839479392624	0.861713019598049	HEMA. BFR	129	23	1564	1.05426356589147	1	0.977449086140253	99.9999998638529
UP_KEYWORDS	Purine metabolism	2	0.433839479392624	0.808360768320594	HIUH. YBBW	461	14	4139	1.28261543229005	1	0.991296272889475	99.9999999001517
UP_KEYWORDS	Lipoprotein	9	1.95227765726681	0.808639640515826	MDTP. NLPC. SLP. YDDW. CSGG. MDTE. ECNB. YNFC. YDCL	461	91	4139	0.887964530046959	1	0.990733130120309	99.9999999019591
UP_KEYWORDS	Palmitate	9	1.95227765726681	0.808639640515826	MDTP. NLPC. SLP. YDDW. CSGG. MDTE. ECNB. YNFC. YDCL	461	91	4139	0.887964530046959	1	0.990733130120309	99.9999999019591
UP_KEYWORDS	Cell wall biogenesis/degradation	6	1.30151843817787	0.812798405319506	MEPH. LDTE. YCJG. DDPX. YAFK. LDTA	461	60	4139	0.897830802603036	1	0.990698975031551	99.9999999255774
UP_KEYWORDS	Chaperone	6	1.30151843817787	0.824093901472003	STPA. FIMC. HCHA. HDEB. CBPA. HDEA	461	61	4139	0.883112264855446	1	0.991645166286173	99.999999965908
UP_KEYWORDS	Serine protease	2	0.433839479392624	0.829731446279876	PTRB. YDGD	461	15	4139	1.19710773680404	1	0.991841789307775	99.9999999773433
GOTERM_MF_DIRECT	GO:0022857~transmembrane transporter activity	3	0.650759219088937	0.802393219754355	DDPC. DDPB. SAPB	355	26	3186	1.03553629469122	1	0.999999840166084	99.9999999866588
UP_KEYWORDS	Glycosidase	4	0.867678958785249	0.837892317818557	AMYA. MUG. TREA. PSUG	461	40	4139	0.897830802603036	1	0.992374406718571	99.9999999877646
KEGG_PATHWAY	eco00020:Citrate cycle (TCA cycle)	2	0.433839479392624	0.893408349623043	ACNA. FUMC	129	26	1564	0.932617769827072	1	0.984624291685059	99.9999999907231
GOTERM_BP_DIRECT	GO:0006814~sodium ion transport	2	0.433839479392624	0.808316290970186	MDTK. ACTP	365	14	3277	1.2825831702544	1	0.999993662918579	99.999999991151
GOTERM_BP_DIRECT	GO:0009073~aromatic amino acid family biosynthetic process	2	0.433839479392624	0.808316290970186	AROM. AROH	365	14	3277	1.2825831702544	1	0.999993662918579	99.999999991151
GOTERM_MF_DIRECT	GO:0004252~serine-type endopeptidase activity	2	0.433839479392624	0.808437960939512	PTRB. YDGD	355	14	3186	1.28209255533199	1	0.999999829833826	99.9999999913703
KEGG_PATHWAY	eco00520:Amino sugar and nucleotide sugar metabolism	3	0.650759219088937	0.895987942303449	ARNB. ARNA. ARNC	129	45	1564	0.808268733850129	1	0.983585377190652	99.9999999927953
GOTERM_MF_DIRECT	GO:0016597~amino acid binding	3	0.650759219088937	0.819308800311165	CARB. PYRB. SERA	355	27	3186	0.997183098591549	1	0.999999859619139	99.9999999961963
KEGG_PATHWAY	eco00680:Methane metabolism	2	0.433839479392624	0.902279436259428	ACS. SERA	129	27	1564	0.898076370944588	1	0.983667521707396	99.9999999962155
UP_KEYWORDS	Transferase	57	12.3644251626898	0.857230611991156	LDTE. PAAJ. NARQ. UPP. PRS. YAFK. LDTA. YQEF. YEAP. PATA. METK. ASTA. YDJH. ACEK. CMOA. CMOB. RLMI. ETK. PURH. ENTE. PURF. LSRF. YEDQ. MNMA. TAM. PABB. ASTC. GABT. YDCR. YNIA. PYRB. RIML. AROH. YDCK. PURT. DOSC. PURN. NDK. YHDJ. HIPA. YADI. YNJF. YEGE. YNJE. ARNB. ARNA. ARNC. CFA. LSRK. ACEB. YNCG. YDAM. GGT. FOLK. GCVT. GPT. PHNO	461	566	4139	0.904175896614365	1	0.99418924856195	99.9999999975135
GOTERM_MF_DIRECT	GO:0005198~structural molecule activity	2	0.433839479392624	0.829816574380845	SUFA. OMPA	355	15	3186	1.19661971830985	1	0.9999998847778	99.9999999983581
UP_KEYWORDS	Cobalt	3	0.650759219088937	0.862343268074455	METK. SCPA. SGCE	461	30	4139	0.897830802603036	1	0.994351595065853	99.9999999984263
UP_KEYWORDS	Bacterial flagellum biogenesis	2	0.433839479392624	0.865601370739219	FLHC. FLHD	461	17	4139	1.05627153247416	1	0.99432533082914	99.9999999988347
GOTERM_BP_DIRECT	GO:0071555~cell wall organization	7	1.51843817787418	0.837361134560014	MEPH. LDTE. YCJG. FIMC. DDPX. YAFK. LDTA	365	73	3277	0.860911990992681	1	0.999997582462111	99.999999999115
KEGG_PATHWAY	eco00500:Starch and sucrose metabolism	2	0.433839479392624	0.917882725146073	AMYA. TREA	129	29	1564	0.836140069500133	1	0.986590902101146	99.9999999993713
KEGG_PATHWAY	eco00270:Cysteine and methionine metabolism	2	0.433839479392624	0.917882725146073	METK. YNJE	129	29	1564	0.836140069500133	1	0.986590902101146	99.9999999993713
GOTERM_CC_DIRECT	GO:0005887~integral component of plasma membrane	32	6.94143167028199	0.939272422318056	GADC. YEAL. PUTP. ALAE. YNBD. FLC. TRKG. XANP. DDPC. DDPB. ADEP. YNAI. XANQ. YEDZ. ETK. MSCL. GNTP. YBAT. URAA. UGPA. ARTQ. GHXP. UGPE. ACTP. LYSP. GABP. YCAM. SAPB. MTR. YHJX. PNUC. YDAN	326	352	2941	0.820133853876185	1	0.997577410613862	99.9999999995233
UP_KEYWORDS	Nucleotide-binding	48	10.4121475054229	0.876972401703288	PURT. ACS. NARQ. PAAK. UPP. YDDA. DOSC. PRS. PURM. NDK. HIPA. YEAP. YPHE. METK. YEGE. DHAR. HDA. DDPD. DDPF. ACEK. NARL. FADK. ENTE. YKFA. ETK. POTG. BTUD. PURL. PURK. YEDQ. MNMA. LSRA. WRBA. PURD. PURC. UGPC. YDAM. CARA. YTFR. CARB. ZNUC. XYLG. DBPA. FOLK. PHR. YDCT. HINT. PRIA	461	486	4139	0.886746471706703	1	0.995161730875525	99.9999999996155
GOTERM_BP_DIRECT	GO:0009254~peptidoglycan turnover	2	0.433839479392624	0.848702841981873	MEPH. YCJG	365	16	3277	1.1222602739726	1	0.999998185255905	99.9999999996786
GOTERM_MF_DIRECT	GO:0004521~endoribonuclease activity	2	0.433839479392624	0.848815291715474	YAFQ. YDIZ	355	16	3186	1.12183098591549	1	0.999999943084699	99.9999999996878
GOTERM_MF_DIRECT	GO:0008237~metallopeptidase activity	2	0.433839479392624	0.848815291715474	SGCX. MTFA	355	16	3186	1.12183098591549	1	0.999999943084699	99.9999999996878
GOTERM_MF_DIRECT	GO:0005507~copper ion binding	2	0.433839479392624	0.848815291715474	TYNA. CUSA	355	16	3186	1.12183098591549	1	0.999999943084699	99.9999999996878
UP_KEYWORDS	Signal-anchor	2	0.433839479392624	0.880599762163884	EXBD. TONB	461	18	4139	0.997589780670041	1	0.995202935647141	99.9999999997359
KEGG_PATHWAY	eco00030:Pentose phosphate pathway	2	0.433839479392624	0.9247302894336	GCD. PRS	129	30	1564	0.808268733850129	1	0.987134280677858	99.999999999744
COG_ONTOLOGY	Inorganic ion transport and metabolism	2	0.433839479392624	0.960201364859277	YNJE. POTI	73	26	630	0.663856691253951	1	0.999981182795587	99.9999999997487
GOTERM_BP_DIRECT	GO:0043711~pilus organization	2	0.433839479392624	0.865590963882396	FIMC. FIMG	365	17	3277	1.05624496373892	1	0.999998998426991	99.9999999999388
UP_KEYWORDS	Nitrate assimilation	2	0.433839479392624	0.893927621761754	NARQ. NARL	461	19	4139	0.945085055371617	1	0.996180116064995	99.9999999999401
GOTERM_MF_DIRECT	GO:0022891~substrate-specific transmembrane transporter activity	2	0.433839479392624	0.865698379013497	YDJE. EXBB	355	17	3186	1.05584092792046	1	0.999999971057513	99.9999999999406
UP_KEYWORDS	Lipid metabolism	6	1.30151843817787	0.895823956945632	HDHA. CFA. ARNB. FADK. ARNA. ARNC	461	69	4139	0.780722437046119	1	0.996088589414387	99.9999999999522
KEGG_PATHWAY	eco00920:Sulfur metabolism	2	0.433839479392624	0.936771281973008	YNJE. CYSU	129	32	1564	0.757751937984496	1	0.989282990429433	99.9999999999576
GOTERM_MF_DIRECT	GO:0051287~NAD binding	4	0.867678958785249	0.872347137422526	UXAB. WRBA. PATD. SERA	355	43	3186	0.834850966262692	1	0.999999973169661	99.9999999999709
UP_KEYWORDS	Amino-acid biosynthesis	9	1.95227765726681	0.900191069660757	AROM. CARA. CARB. AROH. TRPL. RIDA. SERA. FOLD. HISL	461	103	4139	0.784512351789061	1	0.996230343283528	99.9999999999721
UP_KEYWORDS	Metal-binding	62	13.4490238611713	0.904061826081415	FHUF. IDI. HCHA. PRS. PPHA. SCPA. YEAP. YCJG. METK. MSRB. BFR. ACNA. BFD. FLHC. YEDY. NORV. YEDZ. SOXR. ENTC. PURF. PURL. SUHB. YEDP. DDPX. YEDQ. PURD. ASTE. AMYA. CARB. FNR. PYRC. UGPQ. SGCE. XYLA. PURT. ACS. SGCX. TYNA. DOSC. NAPF. EFEB. NDK. RSPB. CBDA. OMPC. YEGE. NUDL. HYAA. CSID. ACEA. PSUG. ADHP. YDAM. GUAB. PYRI. PQQL. YBIX. YDIJ. GPT. PRIA. PHNP. YGFT	461	629	4139	0.88498425693781	1	0.996335194212975	99.999999999983
GOTERM_BP_DIRECT	GO:0015833~peptide transport	2	0.433839479392624	0.880598598590151	DDPD. DDPF	365	18	3277	0.997564687975646	1	0.999999436492278	99.9999999999883
UP_KEYWORDS	Multifunctional enzyme	4	0.867678958785249	0.907650503929632	PURH. PUTA. ARNA. FOLD	461	47	4139	0.764111321364286	1	0.996422686946486	99.9999999999894
UP_KEYWORDS	Iron	21	4.55531453362256	0.911901078488599	SOXR. CIRA. FIU. FHUF. DOSC. NAPF. EFEB. CBDA. FNR. YBIX. BFR. ACNA. MNTH. BFD. YDIJ. HYAA. SGCE. CSID. NORV. YEDZ. YGFT	461	231	4139	0.816209820548215	1	0.996578823713004	99.9999999999941
UP_KEYWORDS	Translation regulation	2	0.433839479392624	0.916293960677231	RMF. YCIH	461	21	4139	0.855076954860035	1	0.996755134283564	99.9999999999969
UP_KEYWORDS	Copper	2	0.433839479392624	0.916293960677231	TYNA. CUSA	461	21	4139	0.855076954860035	1	0.996755134283564	99.9999999999969
GOTERM_BP_DIRECT	GO:0005975~carbohydrate metabolic process	5	1.08459869848156	0.892400620370279	AMYA. NANS. YDDW. LSRK. NANM	365	57	3277	0.787551069454458	1	0.999999644692992	99.9999999999972
GOTERM_MF_DIRECT	GO:0016491~oxidoreductase activity	8	1.73535791757049	0.894309887564305	YDHR. ALDB. YDBC. BFR. RSPB. YGFF. YHIN. YGFT	355	91	3186	0.788980034050456	1	0.999999992066128	99.9999999999979
GOTERM_MF_DIRECT	GO:0000155~phosphorelay sensor kinase activity	3	0.650759219088937	0.896109688926601	YDAM. NARQ. YEGE	355	33	3186	0.815877080665812	1	0.99999999005464	99.9999999999983
GOTERM_MF_DIRECT	GO:0016887~ATPase activity	6	1.30151843817787	0.896293459531774	YPHE. ZNUC. DDPD. YDCT. DDPF. DBPA	355	69	3186	0.780404164115125	1	0.999999986024222	99.9999999999984
UP_KEYWORDS	Lipid biosynthesis	4	0.867678958785249	0.921856010561134	CFA. ARNB. ARNA. ARNC	461	49	4139	0.732923104165744	1	0.997040128499135	99.9999999999987
KEGG_PATHWAY	eco02040:Flagellar assembly	2	0.433839479392624	0.95541462415275	FLHC. FLHD	129	36	1564	0.673557278208441	1	0.993201312720016	99.9999999999988
GOTERM_BP_DIRECT	GO:0006281~DNA repair	3	0.650759219088937	0.90536157638696	PHR. DINI. ALKA	365	34	3277	0.79218372280419	1	0.99999980611081	99.9999999999995
GOTERM_MF_DIRECT	GO:0000287~magnesium ion binding	16	3.47071583514099	0.906401030315222	PURT. PURF. ENTC. UPP. SUHB. PRS. PABB. PURD. HIPA. METK. GCD. NUDL. FOLK. UGPQ. GPT. XYLA	355	178	3186	0.806709922456084	1	0.999999991192384	99.9999999999996
UP_KEYWORDS	Calcium	2	0.433839479392624	0.933952216860272	AMYA. TYNA	461	23	4139	0.780722437046119	1	0.997838595570362	99.9999999999998
GOTERM_BP_DIRECT	GO:0009103~lipopolysaccharide biosynthetic process	4	0.867678958785249	0.915158484884159	ETK. ARNB. ARNA. ARNC	365	48	3277	0.748173515981735	1	0.999999878051578	99.9999999999999
GOTERM_MF_DIRECT	GO:0000987~core promoter proximal region sequence-specific DNA binding	2	0.433839479392624	0.916400744595512	GADW. GADX	355	21	3186	0.854728370221328	1	0.999999994788941	99.9999999999999
GOTERM_BP_DIRECT	GO:0055114~oxidation-reduction process	5	1.08459869848156	0.920334321450502	TYNA. NAPF. BFD. YEDY. YEDZ	365	61	3277	0.735908376375477	1	0.999999895564868	99.9999999999999
GOTERM_BP_DIRECT	GO:0006508~proteolysis	3	0.650759219088937	0.921813434300745	LDTE. MTFA. LDTA	365	36	3277	0.748173515981735	1	0.999999881507599	99.9999999999999
GOTERM_BP_DIRECT	GO:0008152~metabolic process	2	0.433839479392624	0.925669741010586	SCPA. YCAC	365	22	3277	0.816189290161892	1	0.999999889931547	99.9999999999999
GOTERM_BP_DIRECT	GO:0043093~FtsZ-dependent cytokinesis	2	0.433839479392624	0.925669741010586	ZAPC. YOHD	365	22	3277	0.816189290161892	1	0.999999889931547	99.9999999999999
GOTERM_BP_DIRECT	GO:0006260~DNA replication	3	0.650759219088937	0.928993567311051	HDA. YDAV. PRIA	365	37	3277	0.72795261014439	1	0.99999989448292	99.9999999999999
UP_KEYWORDS	RNA-binding	10	2.16919739696312	0.937430997548742	STPA. CASB. YAFQ. RMF. MNMA. ACNA. DBPA. CSPD. RSUA. RLMI	461	122	4139	0.735926887379538	1	0.997949456677368	99.9999999999999
UP_KEYWORDS	Fimbrium biogenesis	2	0.433839479392624	0.941333650349882	FIMD. FIMC	461	24	4139	0.74819233550253	1	0.9980961681108	99.9999999999999
UP_KEYWORDS	NADP	7	1.51843817787418	0.945455383648306	HEMA. RCLA. GABD. ALDB. YDBC. CURA. FOLD	461	90	4139	0.698312846469028	1	0.998261889024786	99.9999999999999
UP_KEYWORDS	Peptidoglycan synthesis	3	0.650759219088937	0.94688933309897	LDTE. YAFK. LDTA	461	40	4139	0.673373101952277	1	0.99824309748866	99.9999999999999
KEGG_PATHWAY	eco00051:Fructose and mannose metabolism	2	0.433839479392624	0.968590936242946	YEDP. XYLA	129	40	1564	0.606201550387596	1	0.995603480908876	99.9999999999999
GOTERM_MF_DIRECT	GO:0003723~RNA binding	6	1.30151843817787	0.931997400520071	STPA. CASB. YAFQ. CSPD. RSUA. RLMI	355	75	3186	0.717971830985915	1	0.999999998448062	100
GOTERM_MF_DIRECT	GO:0016301~kinase activity	4	0.867678958785249	0.9447160483935	YNIA. PRS. FOLK. YADI	355	53	3186	0.677331916024448	1	0.999999999519425	100
GOTERM_MF_DIRECT	GO:0008270~zinc ion binding	13	2.81995661605206	0.94532372127801	HCHA. DDPX. RSPB. ASTE. ADHP. MSRB. PQQL. PYRI. PYRC. MPAA. CURA. PRIA. FLHC	355	157	3186	0.743123710415358	1	0.999999999353913	100
GOTERM_MF_DIRECT	GO:0005524~ATP binding	40	8.67678958785249	0.946014130015582	PURT. ACS. NARQ. PAAK. YDDA. PRS. PURM. YDAV. NDK. HIPA. USPF. YPHE. METK. DHAR. DDPD. NFRB. DDPF. ACEK. NARL. FADK. ENTE. ETK. POTG. BTUD. PURL. PURK. MNMA. LSRA. PURD. PURC. UGPC. CARA. YTFR. CARB. ZNUC. XYLG. DBPA. FOLK. YDCT. PRIA	355	433	3186	0.829066779429463	1	0.999999999150339	100
UP_KEYWORDS	Zinc	15	3.25379609544468	0.951018266485113	HCHA. DDPX. RSPB. ASTE. ADHP. MSRB. ZNUC. PQQL. PYRI. PYRC. SGCE. PRIA. FLHC. YDAN. PHNP	461	181	4139	0.744058676190362	1	0.998419105776152	100
UP_KEYWORDS	Carbohydrate metabolism	6	1.30151843817787	0.952523303009982	AMYA. NANS. NANM. SGCE. RBSD. XYLA	461	80	4139	0.673373101952277	1	0.998416159779987	100
UP_KEYWORDS	NAD	11	2.38611713665943	0.953052637177195	ADHP. GUAB. HDHA. PUTA. UXAB. WRBA. ASTD. ARNA. PATD. SERA. PNUC	461	138	4139	0.715662233958942	1	0.99834542692239	100
UP_KEYWORDS	ATP-binding	37	8.02603036876355	0.958765179169322	PURT. ACS. NARQ. PAAK. YDDA. PRS. PURM. NDK. HIPA. YPHE. METK. DHAR. DDPD. DDPF. ACEK. NARL. FADK. ENTE. ETK. POTG. BTUD. PURL. PURK. MNMA. LSRA. PURD. PURC. UGPC. CARA. YTFR. CARB. ZNUC. XYLG. DBPA. FOLK. YDCT. PRIA	461	412	4139	0.806304361560979	1	0.998649175808401	100
GOTERM_BP_DIRECT	GO:0015992~proton transport	2	0.433839479392624	0.958933945057527	GNTP. ADEP	365	27	3277	0.665043125317098	1	0.999999994976662	100
GOTERM_BP_DIRECT	GO:0006865~amino acid transport	2	0.433839479392624	0.958933945057527	GLNH. ARTI	365	27	3277	0.665043125317098	1	0.999999994976662	100
GOTERM_MF_DIRECT	GO:0009055~electron carrier activity	7	1.51843817787418	0.959227604412875	CAIA. NAPF. AIDB. HYAA. CBDA. NORV. YEDZ	355	94	3186	0.668324842673059	1	0.999999999831942	100
UP_KEYWORDS	Helicase	2	0.433839479392624	0.96349271894732	DBPA. PRIA	461	28	4139	0.641307716145026	1	0.998874330255706	100
UP_KEYWORDS	Iron transport	2	0.433839479392624	0.96349271894732	CIRA. FIU	461	28	4139	0.641307716145026	1	0.998874330255706	100
UP_KEYWORDS	Methyltransferase	4	0.867678958785249	0.964182446398285	CFA. YHDJ. TAM. RLMI	461	58	4139	0.619193656967611	1	0.998840217466772	100
GOTERM_BP_DIRECT	GO:0009252~peptidoglycan biosynthetic process	3	0.650759219088937	0.967714655179817	LDTE. DDPX. YAFK	365	45	3277	0.598538812785388	1	0.999999998403635	100
UP_KEYWORDS	Cell shape	3	0.650759219088937	0.976060274231002	LDTE. YAFK. LDTA	461	48	4139	0.561144251626898	1	0.999447885015448	100
UP_KEYWORDS	S-adenosyl-L-methionine	5	1.08459869848156	0.97799250821146	CFA. YHDJ. TAM. CMOA. RLMI	461	77	4139	0.583007014677296	1	0.99949701933636	100
GOTERM_BP_DIRECT	GO:0008360~regulation of cell shape	3	0.650759219088937	0.978446228280757	LDTE. YAFK. LDTA	365	49	3277	0.549678501537601	1	0.999999999797572	100
UP_KEYWORDS	DNA repair	4	0.867678958785249	0.979171618531804	MUG. PHR. DINI. ALKA	461	64	4139	0.561144251626898	1	0.999513858883194	100
UP_KEYWORDS	DNA damage	4	0.867678958785249	0.980999218858898	MUG. PHR. DINI. ALKA	461	65	4139	0.55251126314033	1	0.999562379462805	100
UP_KEYWORDS	Sugar transport	6	1.30151843817787	0.984013126084794	GNTP. XYLF. XYLG. ARAF. UGPC. YADI	461	94	4139	0.573083491023215	1	0.999662380416412	100
UP_KEYWORDS	Coiled coil	2	0.433839479392624	0.984101719476375	HFLD. YDAV	461	35	4139	0.513046172916021	1	0.999639529027469	100
UP_KEYWORDS	rRNA processing	2	0.433839479392624	0.984101719476375	RSUA. RLMI	461	35	4139	0.513046172916021	1	0.999639529027469	100
UP_KEYWORDS	Allosteric enzyme	2	0.433839479392624	0.984101719476375	UPP. FUMC	461	35	4139	0.513046172916021	1	0.999639529027469	100
UP_KEYWORDS	Iron-sulfur	9	1.95227765726681	0.986618035595293	SOXR. FNR. FHUF. ACNA. NAPF. BFD. YDIJ. HYAA. YGFT	461	134	4139	0.603020688315472	1	0.999719806865293	100
GOTERM_BP_DIRECT	GO:0009408~response to heat	3	0.650759219088937	0.987093512591499	LSRR. HFLD. YEBS	365	54	3277	0.498782343987823	1	0.999999999985432	100
GOTERM_BP_DIRECT	GO:0009061~anaerobic respiration	3	0.650759219088937	0.989509778320856	FNR. ACNA. HYAA	365	56	3277	0.480968688845401	1	0.999999999993653	100
GOTERM_MF_DIRECT	GO:0051539~4 iron. 4 sulfur cluster binding	7	1.51843817787418	0.990328615189988	SUFA. FNR. ACNA. NAPF. YDIJ. HYAA. YGFT	355	113	3186	0.555951639037766	1	0.999999999999988	100
GOTERM_MF_DIRECT	GO:0030145~manganese ion binding	3	0.650759219088937	0.99057667643663	NUDL. PURD. PHNP	355	57	3186	0.472349888806523	1	0.999999999999983	100
KEGG_PATHWAY	eco01230:Biosynthesis of amino acids	5	1.08459869848156	0.991256306637867	METK. AROH. PRS. ACNA. SERA	129	118	1564	0.513730127447116	1	0.999301876578278	100
GOTERM_MF_DIRECT	GO:0019843~rRNA binding	2	0.433839479392624	0.991280518454401	RMF. DBPA	355	40	3186	0.448732394366197	1	0.999999999999983	100
UP_KEYWORDS	Kinase	11	2.38611713665943	0.991666851743402	ETK. NARQ. YNIA. YDJH. LSRK. PRS. FOLK. ACEK. NDK. HIPA. YADI	461	165	4139	0.598553868402024	1	0.999875768938959	100
UP_KEYWORDS	DNA replication	2	0.433839479392624	0.992212901188796	HDA. PRIA	461	41	4139	0.437966245172213	1	0.999880981119981	100
GOTERM_BP_DIRECT	GO:0045893~positive regulation of transcription. DNA-templated	4	0.867678958785249	0.993312717910388	DMLR. GADX. FLHC. FLHD	365	76	3277	0.472530641672674	1	0.999999999999271	100
COG_ONTOLOGY	Cell envelope biogenesis. outer membrane	2	0.433839479392624	0.993406515202103	YNAI. ARNB	73	40	630	0.431506849315068	1	0.999999713354566	100
UP_KEYWORDS	4Fe-4S	6	1.30151843817787	0.993572216114106	FNR. ACNA. NAPF. YDIJ. HYAA. YGFT	461	105	4139	0.513046172916021	1	0.999909221179126	100
UP_KEYWORDS	Lyase	10	2.16919739696312	0.993797442699386	PYRF. GADB. HCHA. ACNA. PHR. ACEA. GADA. FUMC. PSUG. PURB	461	157	4139	0.571866753250341	1	0.999907439690488	100
UP_KEYWORDS	Electron transport	5	1.08459869848156	0.995867098577918	NAPF. BFD. CBDA. NORV. YEDZ	461	96	4139	0.467620209689081	1	0.999951750938725	100
UP_KEYWORDS	Lipopolysaccharide biosynthesis	3	0.650759219088937	0.996303713771886	ARNB. ARNA. ARNC	461	66	4139	0.408104910274107	1	0.999956847307688	100
GOTERM_BP_DIRECT	GO:0006310~DNA recombination	2	0.433839479392624	0.99663798227722	PRIA. PINR	365	48	3277	0.374086757990867	1	0.999999999999976	100
UP_KEYWORDS	tRNA processing	2	0.433839479392624	0.996998585881684	MNMA. CMOB	461	49	4139	0.366461552082872	1	0.999967433913174	100
GOTERM_BP_DIRECT	GO:0000160~phosphorelay signal transduction system	3	0.650759219088937	0.997611618483931	NARQ. DHAR. NARL	365	70	3277	0.38477495107632	1	0.999999999999994	100
UP_KEYWORDS	Cytoplasm	53	11.4967462039045	0.997974763851583	PSPD. FHUF. IDI. HCHA. MTFA. PRS. CSPD. FUMC. YQEF. METK. ACEK. FLHC. NORV. RLMI. FLHD. MNTS. LSRG. PURL. YEDP. LSRF. DDPX. ENTH. MNMA. TAM. AMYA. FNR. RIML. YCGG. UGPQ. XYLA. STPA. GADB. PURM. NDK. CSIR. YADI. ZAPC. SBMC. RMF. USPC. RBSD. TRPR. MUG. LSRR. CFA. LSRK. ACEB. YCEF. AIDB. HFLD. DBPA. RIDA. CBPA	461	647	4139	0.735471909396614	1	0.999982180672335	100
UP_KEYWORDS	Cell cycle	2	0.433839479392624	0.999284456793222	ZAPC. SDIA	461	61	4139	0.294370754951815	1	0.99999681982874	100
UP_KEYWORDS	Cell division	2	0.433839479392624	0.999284456793222	ZAPC. SDIA	461	61	4139	0.294370754951815	1	0.99999681982874	100
UP_KEYWORDS	Phosphoprotein	6	1.30151843817787	0.99966496541984	ETK. NARQ. ACEA. NDK. NARL. HIPA	461	138	4139	0.390361218523059	1	0.999999047600611	100
UP_KEYWORDS	Two-component regulatory system	2	0.433839479392624	0.999690614052612	NARQ. NARL	461	68	4139	0.26406788311854	1	0.999999064895865	100
GOTERM_CC_DIRECT	GO:0005829~cytosol	86	18.6550976138828	0.99990287939279	YBFF. UPP. FHUF. YDBC. HCHA. PRS. MTFA. CSPD. FUMC. MSRB. METK. PATA. HDA. BFR. ACNA. NARL. CMOA. YHIN. RLMI. PURH. ENTE. PURF. PURE. PURL. PURK. SUHB. MNMA. ENTH. PLIG. TAM. PATD. PURC. PURB. ASTC. GABT. PYRF. CARA. CARB. FNR. PYRB. YCCJ. PYRC. PYRD. SGCE. YDCI. PURT. ACS. PURR. STPA. GADB. YDHR. YFCO. PURN. PURM. NDK. GADA. ALLR. HIPA. KDGR. UXAB. RSUA. RBSD. SERA. SUFA. LSRR. BTUD. CFA. HDHA. …	326	1033	2941	0.751061593191549	1	0.999999993925054	100
GOTERM_MF_DIRECT	GO:0005515~protein binding	54	11.7136659436008	0.999909005773947	HCHA. MTFA. SCPA. LDTA. HEMA. METK. HDA. YAFQ. BFD. ENTH. GLCC. ASTE. PYRF. CARA. CARB. PAAX. FIMC. FIMH. PYRB. AROH. MLRA. PURT. STPA. PURR. YDHR. DOSC. YNBD. NAPF. NDK. GADA. ALLR. OMPC. HIPA. HIPB. YEBV. FLXA. ZAPC. OMPA. KDGR. YBDM. HYAA. RSUA. SUFA. BTUD. TONB. PINR. CBPM. PYRI. AIDB. HFLD. EXBD. PRIA. EXBB. CBPA	355	712	3186	0.680661497072321	1	1	100

## Sheet: CSA13_UP
Category	Term	Count	%	PValue	Genes	List Total	Pop Hits	Pop Total	Fold Enrichment	Bonferroni	Benjamini	FDR
UP_KEYWORDS	Stress response	65	9.65824665676077	2.9672881098365E-17	PSPD. PSPC. LDHA. PSPB. PSPA. LON. CLPB. HTPG. CSPG. CSPA. PHOE. PSPG. CSPB. PSPE. HTPX. BETT. PHOH. SPY. RLME. IBPA. BOLA. IBPB. ACRZ. RELE. MQSR. YPDK. HSLU. HSLV. RELB. SRKA. YNEM. AZUC. CLPX. YAJL. ISCR. CLPP. HSLJ. NFUA. HSPQ. MQSA. YTFE. YDCX. LOIP. USPG. RMF. GRPE. BETB. CPXP. DNAJ. BHSA. DNAK. RATA. YGGX. YPFM. RPOH. RPOE. YCIS. IRAD. DEGP. IRAM. DEGQ. ILVX. PSTS. RAIA. IRAP	672	139	4139	2.8802136861939	6.58737960383703E-15	6.58737960383703E-15	3.78267860047481E-14
GOTERM_BP_DIRECT	GO:0009408~response to heat	24	3.56612184249628	6.1224499851714E-07	RPOH. IBPA. IBPB. TTDB. LDHA. PSPA. RPOD. LON. HSLU. CLPB. HSLV. HTPG. HSPQ. DSBB. CLPS. YAJL. MOAA. GRPE. CLPP. HSLJ. DNAJ. DNAK. MARR. GROL	486	54	3277	2.9967992684042	0.00030362750804147	0.00030362750804147	0.00088065887602351
GOTERM_BP_DIRECT	GO:0006351~transcription. DNA-templated	81	12.0356612184249	1.50274893472077E-06	PSPC. YAFC. ZNTR. HUPA. ADIY. PHOB. CSPE. CSPF. CSPG. HHA. CSPA. CSPB. FRLR. TRER. YAFQ. YAFN. FRVR. YFIE. FABR. YQHC. NORR. PRLF. ZUR. MNTR. YHAV. SOXS. RCSA. BOLA. SOXR. RELE. OXYR. MQSR. AAER. RELB. UXUR. YOEB. LEXA. ACRR. NIKR. RSD. FIME. RSEA. YBCM. ISCR. ARCB. ARGP. CADC. YIDL. MQSA. CUER. ENVY. YTFH. NRDR. MRAZ. BETI. HIGA. YJIR. MGRB. HYPT. HDFR. ASNC. CREB. RCNR. MARR. RPOH. OGRK. YBIH. …	486	332	3277	1.64508032128514	0.000745086316909726	0.000372612578521724	0.00216155510378568
UP_KEYWORDS	Transcription regulation	82	12.1842496285289	0.0000493115244905353	PSPC. YAFC. ZNTR. ADIY. PHOB. CSPE. CSPF. CSPG. HHA. CSPA. CSPB. FRLR. TRER. YAFQ. YAFN. FRVR. YFIE. FABR. YQHC. NORR. PRLF. ZUR. MNTR. YHAV. SOXS. RCSA. BOLA. SOXR. RELE. OXYR. MQSR. AAER. RELB. UXUR. YOEB. LEXA. ACRR. NIKR. RSD. FIME. RSEA. YBCM. ISCR. ARCB. ARGP. CADC. YIDL. MQSA. CUER. ENVY. YTFH. NRDR. MRAZ. BETI. HIGA. YJIR. MGRB. HYPT. HDFR. ASNC. CREB. RCNR. MARR. RPOH. OGRK. RPOE. YBIH. …	672	334	4139	1.51214535215283	0.0108877233332631	0.00545876070082596	0.0628437893425037
UP_KEYWORDS	Transcription	82	12.1842496285289	0.0000959909197029812	PSPC. YAFC. ZNTR. ADIY. PHOB. CSPE. CSPF. CSPG. HHA. CSPA. CSPB. FRLR. TRER. YAFQ. YAFN. FRVR. YFIE. FABR. YQHC. NORR. PRLF. ZUR. MNTR. YHAV. SOXS. RCSA. BOLA. SOXR. RELE. OXYR. MQSR. AAER. RELB. UXUR. YOEB. LEXA. ACRR. NIKR. RSD. FIME. RSEA. YBCM. ISCR. ARCB. ARGP. CADC. YIDL. MQSA. CUER. ENVY. YTFH. NRDR. MRAZ. BETI. HIGA. YJIR. MGRB. HYPT. HDFR. ASNC. CREB. RCNR. MARR. RPOH. OGRK. RPOE. YBIH. …	672	340	4139	1.48546043417366	0.0210855320518669	0.00707849758906453	0.12229959484814
UP_KEYWORDS	Signal	106	15.7503714710252	0.000393889561757898	YHII. YBBC. PHOA. AIS. PHOE. YJFY. ANSB. YQHH. SPY. ACRA. YHHA. YDCA. IVY. YJFN. LIVJ. YQII. EUTK. YGDR. YQIH. YAJI. PTRA. DCRB. OMPN. SFMF. YNFB. OMPG. YNFD. MLAC. LOIP. BEPA. CPXP. YPFG. BHSA. RCSF. YDEI. YIAD. TAUA. PHND. YFFR. DEGP. DEGQ. ENDA. ASR. YDES. YAAX. YDER. YDEQ. YEEZ. OMPX. PSTS. MSCM. YOBH. OMPT. BORD. YPEC. YBFA. PSPE. TESA. NRFC. YMGD. MDTA. SLYB. YIHF. YFDX. SLT. YGIM. SECM. YH…	672	482	4139	1.35451862280181	0.0837451282767383	0.0216278669630016	0.500967589093737
GOTERM_BP_DIRECT	GO:0006817~phosphate ion transport	6	0.891530460624071	0.000367445063693096	PHOB. PHOR. PSTS. PSTC. PSTA. PSTB	486	6	3277	6.74279835390946	0.166637238596567	0.0589528940996711	0.527240856931487
GOTERM_MF_DIRECT	GO:0003700~transcription factor activity. sequence-specific DNA binding	44	6.53789004457652	0.000455115680396511	YAFC. ZNTR. ADIY. YIDL. ENVY. FRLR. MRAZ. TRER. BETI. YJIR. ROB. YFIE. HYPT. FABR. YQHC. NORR. HDFR. ASNC. PRLF. ZUR. MNTR. MARR. RPOH. SOXS. RPOE. RPOD. YBIH. AAER. UXUR. RUTR. YBAO. ACRR. YHAJ. NIKR. EXUR. AGAR. YBCM. ISCR. PHNF. YCAN. ARGP. EUTK. YDEO. YEEY	451	186	3186	1.67112509834775	0.181139273407528	0.181139273407528	0.641467983876042
GOTERM_BP_DIRECT	GO:0006355~regulation of transcription. DNA-templated	43	6.38930163447251	0.000925277851006798	PSPC. PSPB. YIDL. MQSA. CSPF. ENVY. YTFH. CSPG. HHA. CSPB. YQEH. HIGA. YAFQ. ROB. FRVR. MGRB. MFD. YAFN. HYPT. PHOR. NORR. YHAV. RCSA. RPOH. SOXS. BOLA. OGRK. SOXR. RELE. RPOE. YBIH. AAER. YBAQ. RELB. YOEB. NIKR. RSD. FIME. RSEA. AGAR. YBCM. ISCR. ARCB	486	178	3277	1.6288782540343	0.368179704390999	0.108444480319017	1.32272389789074
COG_ONTOLOGY	Posttranslational modification. protein turnover. chaperones	10	1.48588410104011	0.00314374409238801	IBPA. IBPB. LOIP. GRPE. TSAD. YBBN. QMCA. ISCS. YHBV. PTRA	79	27	630	2.95358649789029	0.0698598533364087	0.0698598533364087	2.46488418708907
UP_KEYWORDS	Phosphate transport	7	1.04011887072808	0.00207278066261549	PHOB. PHOR. PSTS. PSTC. PHOU. PSTA. PSTB	672	10	4139	4.31145833333333	0.369117010169072	0.0880106566908253	2.61043234512264
GOTERM_BP_DIRECT	GO:0042493~response to drug	11	1.63447251114413	0.00261346920044931	FOLA. SANA. YQJA. FPR. DSBD. FTSI. EMRE. ACRB. ACRR. DACC. ACRD	486	26	3277	2.85272238050015	0.726916474229181	0.228636472371871	3.69421018198478
GOTERM_BP_DIRECT	GO:0019700~organic phosphonate catabolic process	6	0.891530460624071	0.00264638982688886	PHNJ. PHNK. PHNM. PHNG. PHNH. PHNI	486	8	3277	5.05709876543209	0.731350913590792	0.196725042175455	3.73992377027291
GOTERM_BP_DIRECT	GO:0016036~cellular response to phosphate starvation	6	0.891530460624071	0.00264638982688886	WAAH. PHOR. PSTS. PSIE. PHOU. IRAP	486	8	3277	5.05709876543209	0.731350913590792	0.196725042175455	3.73992377027291
KEGG_PATHWAY	eco00440:Phosphonate and phosphinate metabolism	5	0.742942050520059	0.00519659697281802	PHNJ. PHNM. PHNG. PHNH. PHNI	160	8	1564	6.10937499999999	0.330471309224394	0.330471309224394	5.34865686155283
GOTERM_BP_DIRECT	GO:0006950~response to stress	6	0.891530460624071	0.00523483828764168	USPG. RSEA. USPB. SRKA. USPA. YTFE	486	9	3277	4.49519890260631	0.925971096756391	0.310576786857991	7.27170110593717
GOTERM_BP_DIRECT	GO:0009266~response to temperature stimulus	5	0.742942050520059	0.00554921544828429	DEGP. HTPX. RPOE. CLPP. ENVY	486	6	3277	5.61899862825788	0.936713047535716	0.291786382851841	7.69233929345077
UP_KEYWORDS	Coiled coil	13	1.93164933135215	0.0067490009233402	PSPB. PSPA. FTSL. YCIS. YBHG. CLPB. RSEA. ZAPB. ZAPA. DKSA. ACRA. IRAP. CRFC	672	35	4139	2.28771258503401	0.777617634065553	0.221634835338453	8.27061796302494
UP_KEYWORDS	Sulfate transport	5	0.742942050520059	0.00780756266090652	CYSZ. CYSW. CYSU. CYSA. CYSP	672	6	4139	5.13268849206349	0.824493759656124	0.220094838234112	9.50909647565378
GOTERM_BP_DIRECT	GO:0070301~cellular response to hydrogen peroxide	6	0.891530460624071	0.00920970663385162	YHCN. YDEI. YAJL. USPE. YCHH. YODD	486	10	3277	4.04567901234567	0.989838808568074	0.399449678635629	12.4611603945363
GOTERM_MF_DIRECT	GO:0015415~phosphate ion transmembrane-transporting ATPase activity	4	0.594353640416047	0.0100261411594801	PSTS. PSTC. PSTA. PSTB	451	4	3186	7.06430155210642	0.988010085976156	0.890501534148447	13.2771551052422
GOTERM_MF_DIRECT	GO:0005548~phospholipid transporter activity	4	0.594353640416047	0.0100261411594801	MLAF. MLAB. MLAD. MLAE	451	4	3186	7.06430155210642	0.988010085976156	0.890501534148447	13.2771551052422
GOTERM_BP_DIRECT	GO:0006520~cellular amino acid metabolic process	5	0.742942050520059	0.0114422713427216	GDHA. YGEW. EUTC. EUTB. YGEA	486	7	3277	4.81628453850676	0.996680980785262	0.434931657907283	15.25608458353
GOTERM_BP_DIRECT	GO:0009271~phage shock	4	0.594353640416047	0.0114749246515177	PSPD. PSPB. PSPA. PSPG	486	4	3277	6.74279835390946	0.996734915817296	0.405720980068108	15.2963397788391
GOTERM_BP_DIRECT	GO:0015914~phospholipid transport	4	0.594353640416047	0.0114749246515177	MLAF. MLAB. MLAC. MLAE	486	4	3277	6.74279835390946	0.996734915817296	0.405720980068108	15.2963397788391
GOTERM_MF_DIRECT	GO:0004222~metalloendopeptidase activity	7	1.04011887072808	0.0124254945836849	LOIP. HTPX. BEPA. TSAD. YHJJ. PRLC. PTRA	451	15	3186	3.29667405764966	0.995867880207417	0.839531065913297	16.2016714831354
GOTERM_BP_DIRECT	GO:0045893~positive regulation of transcription. DNA-templated	20	2.97176820208023	0.0124994489045317	CADC. AAER. SFSA. ZNTR. HUPA. ADIY. RUTR. YIDL. IRAD. CUER. CSPA. IRAM. ARGP. QSEB. YQHC. NORR. YDEO. ASNC. CREB. IRAP	486	76	3277	1.77442061944985	0.998047801628254	0.405419955940868	16.5503793870881
UP_KEYWORDS	Chaperone	18	2.67459138187221	0.0143177273196465	IBPA. IBPB. HSLU. CLPB. ECPB. HTPG. CLPA. DSBB. DJLA. CLPX. SPY. YAJL. GRPE. LOLA. DNAJ. YQIH. DNAK. GROL	672	61	4139	1.81747658079625	0.959299289245738	0.329806441764309	16.7931627229952
UP_KEYWORDS	DNA-binding	84	12.4814264487369	0.0229511782482355	YAFC. ZNTR. SFSA. HUPA. ADIY. PHOB. CSPE. CSPF. CSPG. CSPA. CSPB. FRLR. TRER. CASA. YAFQ. ROB. YAFN. FRVR. MFD. YFIE. FABR. DINB. YQHC. NORR. PRLF. ZUR. MNTR. SOXS. RCSA. BOLA. SOXR. OXYR. AAER. YGBT. RELB. UXUR. RECC. LEXA. POLB. ACRR. NIKR. YBCM. ISCR. ARGP. CADC. YIDL. MQSA. CUER. ENVY. YTFH. MCRB. NRDR. MRAZ. TOMB. BETI. HIGA. YJIR. HYPT. HDFR. ASNC. CREB. RCNR. MARR. RPOH. RPOE. YBIH. RPOD. …	672	419	4139	1.23478520286396	0.994226875726423	0.436014577901185	25.6205025242371
GOTERM_MF_DIRECT	GO:0005543~phospholipid binding	4	0.594353640416047	0.0224454223928596	PSPA. MLAC. MLAD. MLAE	451	5	3186	5.65144124168514	0.999953020863661	0.917210309865286	27.4519878796703
GOTERM_MF_DIRECT	GO:0015419~sulfate transmembrane-transporting ATPase activity	4	0.594353640416047	0.0224454223928596	CYSW. CYSU. CYSA. CYSP	451	5	3186	5.65144124168514	0.999953020863661	0.917210309865286	27.4519878796703
GOTERM_BP_DIRECT	GO:0000103~sulfate assimilation	6	0.891530460624071	0.0224367820748434	CYSZ. CYSW. CYSU. YBBN. CYSQ. TRXC	486	12	3277	3.37139917695473	0.999987062607649	0.579284791702163	27.8490485970603
GOTERM_MF_DIRECT	GO:0008233~peptidase activity	7	1.04011887072808	0.0239891820520463	LSPA. DEGQ. TESA. LON. GSPO. YHBV. PRLC	451	17	3186	2.90883005086735	0.999976526212971	0.881391276480725	29.0549222979349
GOTERM_CC_DIRECT	GO:0042597~periplasmic space	24	3.56612184249628	0.0404479440110854	YHCN. YBIJ. YBHG. YHJJ. PHOA. TAUA. PHND. AIS. MLAC. YJFY. ANSB. PSPE. YRAP. YJFN. DEGQ. ENDA. ZRAP. ASR. HOKC. TPX. YCEI. PSTS. DCRB. SECM	472	100	2941	1.49542372881355	0.922687538681989	0.922687538681989	34.0758364708184
UP_KEYWORDS	Pantothenate biosynthesis	4	0.594353640416047	0.0328275438930083	PANC. PAND. PANB. PANE	672	5	4139	4.92738095238095	0.999394840010092	0.52336380302832	34.6561135935061
UP_KEYWORDS	Oxidation	4	0.594353640416047	0.0328275438930083	YAJL. OXYR. BETB. GLCB	672	5	4139	4.92738095238095	0.999394840010092	0.52336380302832	34.6561135935061
UP_KEYWORDS	Repressor	33	4.90341753343239	0.0339513586178871	MQSA. HHA. NRDR. MRAZ. BETI. TRER. HIGA. YAFQ. YAFN. MGRB. FABR. HDFR. PRLF. ZUR. MNTR. YHAV. RCNR. MARR. BOLA. RELE. UXUR. RELB. RUTR. YOEB. LEXA. YEFM. ACRR. NIKR. EXUR. AGAR. ISCR. TORI. DINJ	672	144	4139	1.41148933531746	0.999532505309261	0.501973530346475	35.6174458600357
GOTERM_BP_DIRECT	GO:0006508~proteolysis	11	1.63447251114413	0.0315778186693509	DEGP. LDTD. DEGQ. HTPX. CLPS. LON. TSAD. CLPA. CLPX. OMPT. PTRA	486	36	3277	2.06029949702789	0.999999877508712	0.679156512287393	36.9691826329732
GOTERM_BP_DIRECT	GO:0034599~cellular response to oxidative stress	5	0.742942050520059	0.0322408045152161	YAJL. TPX. YBBN. TRXC. YGGX	486	9	3277	3.74599908550525	0.999999912786427	0.661645254692141	37.5870398116098
UP_KEYWORDS	Protease	19	2.82317979197622	0.0398930856343504	YGEY. LSPA. LON. GSPO. HSLV. YHJJ. YAEF. DACC. DEGP. HTPX. LOIP. DEGQ. TESA. BEPA. CLPP. PRLC. IAAA. OMPT. PTRA	672	73	4139	1.60308626875407	0.999881163292501	0.529117499585893	40.4870558805486
GOTERM_MF_DIRECT	GO:0042802~identical protein binding	50	7.42942050520059	0.0360977595503444	TDCF. PSPA. HUPA. TSAD. CLPB. HTPG. PHOB. GLDA. ANSB. PANC. TESA. SECA. ACRB. ACRA. HEML. PRLF. IBPA. IBPB. HSLU. HSLV. CLPX. ISCU. CLPP. AROF. USPA. TATC. ZWF. GDHA. ZAPB. ZAPA. HYPT. CPXP. CDD. ASNB. CREB. MACB. YFBR. YBIH. RHAA. FTNA. MUTL. FOLB. DEGP. DEGQ. PHNH. GNSA. TORI. BAME. MPL. GROL	451	272	3186	1.29858484413721	0.999999902167649	0.932119179736103	40.5327816747519
GOTERM_MF_DIRECT	GO:0004252~serine-type endopeptidase activity	6	0.891530460624071	0.0368317453282006	DEGP. DEGQ. LON. CLPP. LEXA. OMPT	451	14	3186	3.02755780804561	0.999999929975778	0.904963023090045	41.1697419600253
GOTERM_BP_DIRECT	GO:0044010~single-species biofilm formation	12	1.78306092124814	0.0373956423468724	TOMB. YJBE. MQSR. YAFQ. USPE. TQSA. YOEB. YEFM. BHSA. DINJ. TABA. BDCA	486	42	3277	1.9265138154027	0.99999999383234	0.693180806154071	42.2022432445952
KEGG_PATHWAY	eco02010:ABC transporters	25	3.71471025260029	0.0515772448130374	YEJA. BTUC. MLAF. PHNC. UGPA. TAUA. PHND. CYSA. MLAB. PSTC. UGPE. MLAC. PSTA. UGPB. MLAD. MLAE. PSTB. LIVJ. CYSW. CYDC. CYSU. PSTS. MODF. CYSP. MACB	160	170	1564	1.4375	0.983050717081298	0.869810588300346	42.8051189928519
GOTERM_MF_DIRECT	GO:0004519~endonuclease activity	7	1.04011887072808	0.0411373200007328	MUTM. ENDA. RECC. YAJD. YHAV. MCRA. MUTH	451	19	3186	2.60263741393394	0.9999999902036	0.900256796316713	44.7802850082731
GOTERM_BP_DIRECT	GO:0009372~quorum sensing	4	0.594353640416047	0.0455413022339343	MQSR. TQSA. QSEB. ZWF	486	6	3277	4.49519890260631	0.999999999908895	0.743324280104112	48.8525916168108
GOTERM_MF_DIRECT	GO:0003677~DNA binding	67	9.95542347696879	0.0480595401691672	YAFC. LON. ZNTR. SFSA. HUPA. PHOB. CSPF. CSPG. INTD. CSPA. FRLR. YQEH. TRER. CASA. CASB. YAFQ. FRVR. YAFN. MFD. YFIE. NORR. PRLF. ZUR. MNTR. RCSA. SOXR. BOLA. AAER. RELB. UXUR. YGBT. RECC. LEXA. YAGL. POLB. NIKR. FIME. EUTK. MRR. CADC. HSPQ. YTFH. MCRB. MUTH. TOMB. BETI. YJIR. HDFR. CREB. RCNR. MARR. RPOH. RPOE. YBIH. RPOD. INSG. SMRA. YFFS. YHAJ. MUTL. EXUR. AGAR. PHNF. QSEB. TORI. YEEY. DINJ	451	387	3186	1.22301861496416	0.999999999592904	0.909503270281745	50.1562288178842
GOTERM_BP_DIRECT	GO:0045228~slime layer polysaccharide biosynthetic process	5	0.742942050520059	0.0475948697694442	WCAI. WCAF. WCAD. WCAA. WCAB	486	10	3277	3.37139917695473	0.999999999968697	0.739131946708301	50.4129241301172
KEGG_PATHWAY	eco00770:Pantothenate and CoA biosynthesis	6	0.891530460624071	0.0644835753444011	PANC. PAND. PANB. ACPS. PANE. ILVC	160	22	1564	2.66590909090909	0.994098545173746	0.819288262165576	50.503400735291
GOTERM_MF_DIRECT	GO:0015035~protein disulfide oxidoreductase activity	6	0.891530460624071	0.049034870700774	DSBD. YBBN. DSBA. DSBB. TRXC. DNAJ	451	15	3186	2.82572062084257	0.999999999740429	0.889991663544407	50.8733350678657
GOTERM_CC_DIRECT	GO:0016021~integral component of membrane	124	18.4249628528974	0.068322236634523	YABI. YOHC. YQAE. QSEC. ZITB. ATOE. YJFZ. HTPX. YBBJ. YJGN. YGBE. ABRB. PHOR. SETC. YMCE. BACA. YOAI. ACRD. MNTP. ACRZ. YEDR. YICG. GLTS. LACY. RHTB. GLTP. HOFN. YCCA. FLIR. UBIA. FLIO. SANA. YEDA. BASS. YHHN. CADC. YTFB. YQJA. PLSY. YAIY. QMCA. COBS. YTFF. MLAD. YEGH. MGRB. YFGG. IBSD. YPFN. EMRY. YHAH. YIAD. YDEA. EMRE. MSCS. OMPX. OMPT. MSCM. LDTD. YEAI. PSPC. PSPB. DCUA. YCFT. NEPI. HOKD. FEP…	472	687	2941	1.12465151851577	0.987569881444595	0.888509558457218	51.0395911053123
UP_KEYWORDS	Autocatalytic cleavage	4	0.594353640416047	0.0578475251249316	HTPX. PAND. LEXA. IAAA	672	6	4139	4.10615079365079	0.999998201522917	0.638532206287023	53.2158502797935
UP_KEYWORDS	Cobalamin biosynthesis	4	0.594353640416047	0.0578475251249316	CYSG. COBU. COBS. BTUR	672	6	4139	4.10615079365079	0.999998201522917	0.638532206287023	53.2158502797935
GOTERM_MF_DIRECT	GO:0008559~xenobiotic-transporting ATPase activity	3	0.445765230312035	0.0541312225037442	MDLA. MDLB. MACB	451	3	3186	7.06430155210643	0.999999999975466	0.891499237803435	54.4670060074002
GOTERM_MF_DIRECT	GO:0019154~glycolate dehydrogenase activity	3	0.445765230312035	0.0541312225037442	GLCF. GLCE. GLCD	451	3	3186	7.06430155210643	0.999999999975466	0.891499237803435	54.4670060074002
GOTERM_MF_DIRECT	GO:0043565~sequence-specific DNA binding	17	2.5260029717682	0.0553787518688762	INSJ. LON. YBAQ. YBAO. MQSA. YEFM. ACRR. INTF. MRAZ. HIGA. YCAN. ROB. ARGP. TORI. NORR. YQHC. ASNC	451	75	3186	1.60124168514412	0.999999999986255	0.875593071446936	55.3086695171467
GOTERM_BP_DIRECT	GO:0033317~pantothenate biosynthetic process from valine	3	0.445765230312035	0.0591480134738046	PANC. PANB. PANE	486	3	3277	6.74279835390946	0.999999999999926	0.796405176887431	58.3968268911584
GOTERM_BP_DIRECT	GO:0043200~response to amino acid	3	0.445765230312035	0.0591480134738046	TSR. YBAO. ASNC	486	3	3277	6.74279835390946	0.999999999999926	0.796405176887431	58.3968268911584
GOTERM_BP_DIRECT	GO:0010045~response to nickel cation	3	0.445765230312035	0.0591480134738046	RCNB. RCNA. NIKR	486	3	3277	6.74279835390946	0.999999999999926	0.796405176887431	58.3968268911584
GOTERM_BP_DIRECT	GO:0042177~negative regulation of protein catabolic process	3	0.445765230312035	0.0591480134738046	IRAM. IRAD. IRAP	486	3	3277	6.74279835390946	0.999999999999926	0.796405176887431	58.3968268911584
GOTERM_MF_DIRECT	GO:0004176~ATP-dependent peptidase activity	4	0.594353640416047	0.0631698025491721	LON. CLPP. CLPA. CLPX	451	7	3186	4.03674374406081	0.999999999999637	0.889589657551183	60.2464751353871
GOTERM_MF_DIRECT	GO:0005315~inorganic phosphate transmembrane transporter activity	4	0.594353640416047	0.0631698025491721	PSTC. PHOU. PSTA. PSTB	451	7	3186	4.03674374406081	0.999999999999637	0.889589657551183	60.2464751353871
GOTERM_MF_DIRECT	GO:0015307~drug:proton antiporter activity	4	0.594353640416047	0.0631698025491721	MDTB. EMRE. ACRB. ACRD	451	7	3186	4.03674374406081	0.999999999999637	0.889589657551183	60.2464751353871
UP_KEYWORDS	Periplasm	37	5.49777117384844	0.0706084346053447	YBHG. PHOA. AIS. RCNB. MLAC. ANSB. YJFY. YRAP. PSPE. TESA. SPY. BEPA. TPX. CPXP. SLT. SECM. YHCN. YBIJ. YHJJ. DSBA. IVY. TAUA. PHND. UGPB. LIVJ. YJFN. DEGQ. ENDA. ZRAP. ASR. YCEI. LOLA. PSTS. YQIH. CYSP. DCRB. PTRA	672	175	4139	1.30223639455782	0.999999912880105	0.686871449778041	60.6812644937746
UP_KEYWORDS	Transmembrane helix	160	23.7741456166419	0.0766705814336077	YABI. YOHC. YQAE. QSEC. CHAA. ZITB. PSTC. PSTA. ATOE. FLC. YJFZ. HTPX. BETT. YBBJ. YJGN. YGBE. EAMB. ABRB. SETC. PHOR. ACRB. YMCE. BACA. YOAI. ACRD. MNTP. ACRZ. YEDR. GLCA. YICG. GLTS. LACY. RHTB. GLTP. HOFN. YCCA. UBIA. FLIR. SANA. FLIO. NUPG. YEDA. YHHJ. YBJJ. BASS. YHHN. CADC. YTFB. YQJA. PLSY. YAIY. QMCA. CORA. COBS. YDCX. TATC. YTFF. MLAD. MLAE. YEGH. MGRB. YFGG. IBSD. EMRY. YPFN. YHAH. BTUC…	672	892	4139	1.10479393551142	0.999999979621068	0.692900746642031	63.8282737450602
KEGG_PATHWAY	eco02020:Two-component system	21	3.12035661218424	0.0934948618916951	RCSA. QSEC. PHOB. PHOA. ATOE. DEGP. ZRAP. ARCB. MDTA. TSR. MDTB. QSEB. ZRAS. PHOR. PSTS. BASS. CREB. RCSF. CREC. EMRY. ACRD	160	146	1564	1.40599315068493	0.999478191928192	0.84886059846271	64.4997681697659
GOTERM_MF_DIRECT	GO:0051537~2 iron. 2 sulfur cluster binding	9	1.3372956909361	0.0714089034949864	SOXR. ISCU. HCR. ERPA. ISCA. ISCR. NFUA. NIRD. ISCS	451	32	3186	1.98683481152993	0.999999999999992	0.90203549949912	64.9133650717632
GOTERM_BP_DIRECT	GO:0097428~protein maturation by iron-sulfur cluster transfer	4	0.594353640416047	0.0711155754021456	ISCU. ERPA. ISCA. NFUA	486	7	3277	3.8530276308054	0.999999999999999	0.839509369713158	65.393636869984
KEGG_PATHWAY	eco00920:Sulfur metabolism	7	1.04011887072808	0.0981657995938926	CYSW. CYSU. CYSQ. TAUA. CYSA. CYSP. TAUD	160	32	1564	2.13828124999999	0.999649445146016	0.796318681810457	66.3829025736718
GOTERM_MF_DIRECT	GO:0051082~unfolded protein binding	5	0.742942050520059	0.0766301847632081	GRPE. CPXP. DNAJ. DNAK. GROL	451	12	3186	2.94345898004434	0.999999999999999	0.903024645384737	67.6016465001256
GOTERM_BP_DIRECT	GO:0045892~negative regulation of transcription. DNA-templated	20	2.97176820208023	0.0771143248494931	MQSR. LEXA. RUTR. YEFM. ACRR. NRDR. MRAZ. BETI. TRER. EXUR. ARGP. EUTK. CPXP. FABR. HDFR. ASNC. PRLF. RCNR. MNTR. MARR	486	92	3277	1.46582572911075	1	0.849745769487252	68.4730336045778
GOTERM_CC_DIRECT	GO:0009289~pilus	10	1.48588410104011	0.109158602231304	YFCR. YQII. SFMF. YADC. YDES. YFCQ. YDER. YRAH. YDEQ. YEHD	472	36	2941	1.73081450094161	0.999227987696206	0.9082636603857	68.8534095710134
GOTERM_CC_DIRECT	GO:0043231~intracellular membrane-bounded organelle	4	0.594353640416047	0.122597660572094	COPA. MGTA. LACZ. RCNA	472	8	2941	3.11546610169491	0.999699167427035	0.868301382942812	73.2828319711338
GOTERM_CC_DIRECT	GO:0061694~alpha-D-ribose 1-methylphosphonate 5-triphosphate synthase complex	3	0.445765230312035	0.122880938042368	PHNG. PHNH. PHNI	472	4	2941	4.67319915254237	0.999705130357814	0.803244893553571	73.3697524691401
GOTERM_MF_DIRECT	GO:0016989~sigma factor antagonist activity	4	0.594353640416047	0.0907629998320719	RSEA. DNAJ. DNAK. RSD	451	8	3186	3.53215077605321	1	0.926514281760124	73.9488694192783
UP_KEYWORDS	Endonuclease	11	1.63447251114413	0.10089754210776	RELE. ENDA. MQSR. YAFQ. YGBT. YOEB. SMRA. MCRB. YHAV. MCRA. MUTH	672	40	4139	1.69378720238095	0.999999999944327	0.771386201030469	74.2271381154799
UP_KEYWORDS	Zinc-finger	6	0.891530460624071	0.102916814269005	MUTM. DKSA. TRXC. DNAJ. NRDR. CLPX	672	16	4139	2.30970982142857	0.999999999966204	0.757868791056766	74.9553656221273
GOTERM_BP_DIRECT	GO:0006970~response to osmotic stress	6	0.891530460624071	0.0937702555533476	BETI. RPOE. CYSG. YJJB. BETB. EMRE	486	17	3277	2.37981118373275	1	0.891377868720866	75.7389603489958
GOTERM_MF_DIRECT	GO:0043856~anti-sigma factor antagonist activity	3	0.445765230312035	0.0982363038477031	IRAM. IRAD. IRAP	451	4	3186	5.29822616407982	1	0.930763319764906	76.8177650498395
GOTERM_MF_DIRECT	GO:0061693~alpha-D-ribose 1-methylphosphonate 5-triphosphate synthase activity	3	0.445765230312035	0.0982363038477031	PHNG. PHNH. PHNI	451	4	3186	5.29822616407982	1	0.930763319764906	76.8177650498395
GOTERM_MF_DIRECT	GO:0000976~transcription regulatory region sequence-specific DNA binding	5	0.742942050520059	0.0988245603197118	BETI. HYPT. RUTR. FABR. MRAZ	451	13	3186	2.71703905850247	1	0.920959407397826	77.030637924799
UP_KEYWORDS	Activator	24	3.56612184249628	0.11262716097423	RCSA. SOXS. CADC. PSPC. BOLA. SOXR. OGRK. OXYR. AAER. PHOB. CSPE. CUER. CSPF. ENVY. CSPG. CSPA. CSPB. YHAJ. ISCR. ARGP. QSEB. YDEO. ASNC. MNTR	672	110	4139	1.34383116883116	0.999999999996983	0.770926093201599	78.1997982767702
GOTERM_BP_DIRECT	GO:0009236~cobalamin biosynthetic process	4	0.594353640416047	0.101642028928258	CYSG. COBU. COBS. BTUR	486	8	3277	3.37139917695473	1	0.900887884992425	78.6002113812726
GOTERM_BP_DIRECT	GO:0010468~regulation of gene expression	4	0.594353640416047	0.101642028928258	RPOH. DKSA. BSSR. HHA	486	8	3277	3.37139917695473	1	0.900887884992425	78.6002113812726
GOTERM_BP_DIRECT	GO:0044011~single-species biofilm formation on inanimate substrate	4	0.594353640416047	0.101642028928258	YHCN. YDEI. YCHH. YODD	486	8	3277	3.37139917695473	1	0.900887884992425	78.6002113812726
GOTERM_BP_DIRECT	GO:0007155~cell adhesion	9	1.3372956909361	0.103169983291363	YFCR. YQII. SFMF. YDES. YFCQ. YDER. YRAH. YDEQ. YEHD	486	33	3277	1.83894500561167	1	0.894639909453769	79.1178397890534
UP_KEYWORDS	Transmembrane	165	24.5170876671619	0.117591385980441	YABI. YOHC. YQAE. QSEC. CHAA. ZITB. PSTC. PHOE. PSTA. ATOE. FLC. YJFZ. HTPX. BETT. YBBJ. YJGN. YGBE. EAMB. ABRB. SETC. PHOR. ACRB. YMCE. BACA. YOAI. ACRD. MNTP. ACRZ. YEDR. GLCA. YICG. GLTS. LACY. RHTB. GLTP. HOFN. YCCA. UBIA. FLIR. SANA. FLIO. NUPG. YEDA. YHHJ. YBJJ. BASS. YHHN. CADC. YTFB. YQJA. OMPN. PLSY. YAIY. QMCA. CORA. OMPG. COBS. YDCX. TATC. YTFF. MLAD. MLAE. YEGH. MGRB. YFGG. IBSD. EMRY…	672	936	4139	1.08576102716727	0.999999999999131	0.768157104209596	79.7044162841067
GOTERM_MF_DIRECT	GO:0008270~zinc ion binding	29	4.30906389301634	0.107558354729552	ZNTR. LPXC. KBAY. PHOA. NRDR. HTPX. CASA. YRDA. BEPA. CDD. DNAJ. DNAK. YQHD. YGEY. RPOH. ARGE. DGCZ. MNGB. YHJJ. ILES. CLPX. MUTM. ZRAP. GMHB. HISD. DKSA. TRXC. ADD. PTRA	451	157	3186	1.30487098733176	1	0.927867011612851	79.9849312930883
GOTERM_BP_DIRECT	GO:0031556~transcriptional attenuation by ribosome	3	0.445765230312035	0.106821102295567	LEUL. MGTL. THRL	486	4	3277	5.05709876543209	1	0.893679031392435	80.3079338920386
GOTERM_BP_DIRECT	GO:0019285~glycine betaine biosynthetic process from choline	3	0.445765230312035	0.106821102295567	BETI. BETT. BETB	486	4	3277	5.05709876543209	1	0.893679031392435	80.3079338920386
GOTERM_BP_DIRECT	GO:0001407~glycerophosphodiester transport	3	0.445765230312035	0.106821102295567	UGPA. UGPE. UGPB	486	4	3277	5.05709876543209	1	0.893679031392435	80.3079338920386
GOTERM_BP_DIRECT	GO:0043335~protein unfolding	3	0.445765230312035	0.106821102295567	HSLU. CLPA. CLPX	486	4	3277	5.05709876543209	1	0.893679031392435	80.3079338920386
KEGG_PATHWAY	eco02040:Flagellar assembly	7	1.04011887072808	0.151359810100451	FLIR. FLIO. FLIN. FLIK. FLIJ. FLIE. FLIS	160	36	1564	1.90069444444444	0.999996751245956	0.878301244019607	82.2992420650038
UP_KEYWORDS	Disulfide bond	21	3.12035661218424	0.13596019810749	OXYR. SFMF. YRAH. DSBA. IVY. PHOA. DSBB. ANSB. LIVJ. DEGP. LOIP. MSRA. DSBE. YDES. DSBD. HOKC. YDER. TRXC. MLIC. RCSF. SLT	672	96	4139	1.34733072916666	0.999999999999991	0.802519321735009	84.4783971850564
GOTERM_CC_DIRECT	GO:0031241~periplasmic side of cell outer membrane	3	0.445765230312035	0.18365864012075	PPK. MLIC. RCSF	472	5	2941	3.73855932203389	0.99999656401203	0.877159397155867	87.0980888648905
KEGG_PATHWAY	eco03070:Bacterial secretion system	6	0.891530460624071	0.18230123054646	SECA. GSPO. YGHD. TATC. GSPE. SECM	160	30	1564	1.95499999999999	0.999999813925225	0.890723497622095	88.0378789069673
GOTERM_BP_DIRECT	GO:0006855~drug transmembrane transport	6	0.891530460624071	0.137851434987895	MDTA. MDTB. ACRB. ACRA. MACB. ACRD	486	19	3277	2.12930474333983	1	0.940965639689292	88.1585931415708
GOTERM_BP_DIRECT	GO:0016226~iron-sulfur cluster assembly	6	0.891530460624071	0.137851434987895	ISCU. ERPA. YGFZ. ISCA. NFUA. ISCS	486	19	3277	2.12930474333983	1	0.940965639689292	88.1585931415708
UP_KEYWORDS	Toxin	7	1.04011887072808	0.156236946034736	RELE. MQSR. YAFQ. YOEB. YDCX. RATA. YHAV	672	23	4139	1.87454710144927	1	0.834023983280881	88.5326243445504
GOTERM_BP_DIRECT	GO:0006790~sulfur compound metabolic process	5	0.742942050520059	0.140803088891862	ERPA. ISCA. NFUA. CYSP. TAUD	486	14	3277	2.40814226925338	1	0.938445668651029	88.7285572422216
KEGG_PATHWAY	eco00300:Lysine biosynthesis	4	0.594353640416047	0.18977951392174	LYSA. THRA. LYSC. DAPD	160	15	1564	2.60666666666666	0.999999908283402	0.86808141268966	89.1429952285003
GOTERM_BP_DIRECT	GO:0006457~protein folding	8	1.18870728083209	0.143971996979631	DEGP. GRPE. HTPG. DSBA. TRXC. DNAJ. CLPX. GROL	486	30	3277	1.79807956104252	1	0.936309795318855	89.3119923472515
GOTERM_MF_DIRECT	GO:0016671~oxidoreductase activity. acting on a sulfur group of donors. disulfide as acceptor	3	0.445765230312035	0.148763558151749	MSRA. YBBN. TRXC	451	5	3186	4.23858093126385	1	0.970852449783527	89.7403152301098
KEGG_PATHWAY	eco00860:Porphyrin and chlorophyll metabolism	5	0.742942050520059	0.199542327279891	CYSG. COBU. COBS. HEML. BTUR	160	23	1564	2.125	0.999999963937599	0.851061810427035	90.4464941401264
COG_ONTOLOGY	Secondary metabolites biosynthesis. transport. and catabolism	3	0.445765230312035	0.259618799364925	PHNM. YCGM. MLAD	79	8	630	2.99050632911392	0.999005799893153	0.968469061116957	90.7688489493621
GOTERM_BP_DIRECT	GO:0006515~misfolded or incompletely synthesized protein catabolic process	3	0.445765230312035	0.161004997932496	DEGP. LON. CLPP	486	5	3277	4.04567901234567	1	0.950338207388329	91.9953328548857
GOTERM_BP_DIRECT	GO:0042026~protein refolding	3	0.445765230312035	0.161004997932496	YAJL. DNAJ. GROL	486	5	3277	4.04567901234567	1	0.950338207388329	91.9953328548857
GOTERM_BP_DIRECT	GO:0015794~glycerol-3-phosphate transport	3	0.445765230312035	0.161004997932496	UGPA. UGPE. UGPB	486	5	3277	4.04567901234567	1	0.950338207388329	91.9953328548857
GOTERM_BP_DIRECT	GO:0060567~negative regulation of DNA-templated transcription. termination	3	0.445765230312035	0.161004997932496	CSPE. ROF. CSPA	486	5	3277	4.04567901234567	1	0.950338207388329	91.9953328548857
UP_KEYWORDS	Sodium	5	0.742942050520059	0.179971117315079	CHAA. NHAA. HSLV. LACZ. GLTS	672	14	4139	2.19972363945578	1	0.864961446251265	92.0292372298956
GOTERM_MF_DIRECT	GO:0000987~core promoter proximal region sequence-specific DNA binding	6	0.891530460624071	0.164530434135114	YBCM. ROB. ADIY. YIDL. YDEO. ENVY	451	21	3186	2.0183718720304	1	0.976666574738358	92.1232101516447
GOTERM_MF_DIRECT	GO:0016887~ATPase activity	14	2.08023774145616	0.166663121504207	MUTL. COPA. PHNK. LON. YEHL. CYDC. HSLU. CLPA. HTPG. MLAF. MODF. MCRB. CLPX. GROL	451	69	3186	1.4333365468042	1	0.973696648173449	92.4027406503898
UP_KEYWORDS	Quorum sensing	3	0.445765230312035	0.187435320296312	MQSR. TQSA. ZWF	672	5	4139	3.69553571428571	1	0.865124469439812	92.9062612761882
KEGG_PATHWAY	eco00630:Glyoxylate and dicarboxylate metabolism	7	1.04011887072808	0.231972318088755	GLCF. TTDB. GARR. SCPA. GLCB. GLCE. GLCD	160	41	1564	1.66890243902439	0.999999998507139	0.868960590865127	93.824695658488
UP_KEYWORDS	Membrane	201	29.8662704309063	0.197240238891909	YABI. YQAE. HTPG. PHOE. ATOE. HTPX. YBBJ. YGBE. EAMB. ABRB. PHOR. ACRB. YMCE. ACRA. YOAI. ACRD. ACRZ. GLCA. YICG. GLTS. AZUC. RHTB. GLTP. FLIR. SANA. FLIO. FLIN. FLIJ. PLSY. MLAF. MLAD. MLAE. MGRB. RCSF. IBSD. YHAH. YCIS. YIAD. PHNC. DEGP. MSCS. MSCM. YCFT. NEPI. FEPE. YIHP. YCFJ. NHAA. MDTA. MDTB. YMGE. MGTA. SLYB. YPDK. GSPO. WCAD. UGPA. UGPE. HYFD. FXSA. GFCA. YHCB. ARCB. EMTA. MLIC. MODF. YHB…	672	1174	4139	1.05451828303723	1	0.868956116735437	93.9233574908425
UP_KEYWORDS	Cobalt	8	1.18870728083209	0.202199083799332	YGEY. ARGE. YFBR. SCPA. CORA. EUTC. EUTB. RCNA	672	30	4139	1.64246031746031	1	0.865468670905079	94.384891101459
KEGG_PATHWAY	eco01210:2-Oxocarboxylic acid metabolism	5	0.742942050520059	0.26800584332961	ARGC. ARGE. LYSC. LEUD. ILVC	160	26	1564	1.87980769230769	0.999999999963094	0.887396134480069	96.2805787894601
KEGG_PATHWAY	eco00790:Folate biosynthesis	4	0.594353640416047	0.274158678036441	FOLB. FOLA. MOAA. PHOA	160	18	1564	2.17222222222222	0.999999999980733	0.872041982313813	96.5975034995089
UP_KEYWORDS	Metalloprotease	7	1.04011887072808	0.236446652374432	YGEY. LOIP. HTPX. BEPA. YHJJ. PRLC. PTRA	672	26	4139	1.6582532051282	1	0.9000854815093	96.7904474171656
GOTERM_BP_DIRECT	GO:0045454~cell redox homeostasis	6	0.891530460624071	0.217235624354724	DSBE. DSBD. TPX. YBBN. DSBA. TRXC	486	22	3277	1.83894500561167	1	0.982567216725677	97.0489746786765
GOTERM_CC_DIRECT	GO:0009376~HslUV protease complex	2	0.297176820208023	0.294697069579663	HSLU. HSLV	472	2	2941	6.23093220338983	0.99999999960254	0.954601467936627	97.0495866524675
GOTERM_CC_DIRECT	GO:0009350~ethanolamine ammonia-lyase complex	2	0.297176820208023	0.294697069579663	EUTC. EUTB	472	2	2941	6.23093220338983	0.99999999960254	0.954601467936627	97.0495866524675
GOTERM_BP_DIRECT	GO:2000143~negative regulation of DNA-templated transcription. initiation	3	0.445765230312035	0.218736845782166	TORI. DINJ. MRAZ	486	6	3277	3.37139917695473	1	0.980735511476785	97.1293467889326
GOTERM_BP_DIRECT	GO:0046296~glycolate catabolic process	3	0.445765230312035	0.218736845782166	GLCF. GLCE. GLCD	486	6	3277	3.37139917695473	1	0.980735511476785	97.1293467889326
GOTERM_BP_DIRECT	GO:1900190~regulation of single-species biofilm formation	3	0.445765230312035	0.218736845782166	YCFJ. BSSR. BSSS	486	6	3277	3.37139917695473	1	0.980735511476785	97.1293467889326
GOTERM_BP_DIRECT	GO:0071236~cellular response to antibiotic	3	0.445765230312035	0.218736845782166	DSBA. PHOU. MARR	486	6	3277	3.37139917695473	1	0.980735511476785	97.1293467889326
GOTERM_CC_DIRECT	GO:0009425~bacterial-type flagellum basal body	4	0.594353640416047	0.299378966631955	FLIR. FLIO. FLIN. FLIE	472	12	2941	2.07697740112994	0.999999999736999	0.936540802406029	97.2413727619395
UP_KEYWORDS	Cell membrane	179	26.5973254086181	0.248925023058082	YABI. YOHC. YQAE. QSEC. CHAA. ZITB. HTPG. PSTC. PSTA. ATOE. FLC. PSTB. HTPX. BETT. YJGN. YBBJ. YGBE. EAMB. ABRB. SETC. PHOR. ACRB. BACA. YMCE. ACRA. ACRD. MNTP. ACRZ. YEDR. GLCA. YICG. GLTS. AZUC. LACY. RHTB. GLTP. HOFN. YCCA. UBIA. FLIR. SANA. FLIO. NUPG. FLIN. YEDA. FLIJ. YHHJ. YGDR. YBJJ. BASS. YAJI. YHHN. CADC. YQJA. PLSY. YAIY. QMCA. MLAF. CORA. COBS. YDCX. TATC. YTFF. MLAD. MLAE. PPK. YEGH.…	672	1052	4139	1.04800521682056	1	0.904974446018451	97.3985282267748
UP_KEYWORDS	Zymogen	3	0.445765230312035	0.252229217881244	PAND. PSD. CLPP	672	6	4139	3.07961309523809	1	0.900192202737464	97.540712162657
COG_ONTOLOGY	Cell envelope biogenesis. outer membrane	7	1.04011887072808	0.373735068553861	YQHH. YTFB. WAAH. FTSI. WCAA. RHSD. RHSB	79	40	630	1.39556962025316	0.999978843873756	0.972342555474667	97.5507637064304
KEGG_PATHWAY	eco01503:Cationic antimicrobial peptide (CAMP) resistance	6	0.891530460624071	0.300185476998249	DEGP. DSBA. ACRB. ACRA. PMRD. BASS	160	36	1564	1.62916666666666	0.999999999998842	0.879268083584262	97.6853856396935
KEGG_PATHWAY	eco03060:Protein export	4	0.594353640416047	0.303226351342887	LSPA. SECA. TATC. SECM	160	19	1564	2.0578947368421	0.999999999999171	0.862910419556361	97.7893244110723
GOTERM_MF_DIRECT	GO:0003697~single-stranded DNA binding	5	0.742942050520059	0.242841771946557	MUTL. DGT. CSPE. CSPA. CSPB	451	18	3186	1.96230598669623	1	0.995056429081837	98.0407665087605
GOTERM_CC_DIRECT	GO:0005886~plasma membrane	169	25.111441307578	0.335757241147089	YABI. YOHC. YQAE. QSEC. CHAA. ZITB. HTPG. YHII. PSTC. ATOE. FLC. PSTB. HTPX. BETT. YJGN. YBBJ. YGBE. EAMB. ABRB. SETC. PHOR. ACRB. YMCE. BACA. ACRA. ACRD. MNTP. ACRZ. YEDR. GLCA. YICG. GLTS. AZUC. LACY. RHTB. GLTP. HOFN. YCCA. UBIA. FLIR. SANA. FLIO. NUPG. FLIN. YEDA. FLIJ. YHHJ. YGDR. YBJJ. BASS. YAJI. YHHN. CADC. YQJA. PLSY. YAIY. QMCA. COBS. TATC. YTFF. MLAD. MLAE. PPK. ZAPA. YEGH. MGRB. DNAK.…	472	1021	2941	1.0313687976228	0.999999999990355	0.940292448151529	98.3893145700788
GOTERM_MF_DIRECT	GO:0051087~chaperone binding	3	0.445765230312035	0.258970637730457	CLPS. DJLA. DNAJ	451	7	3186	3.02755780804561	1	0.995840196371487	98.5549270679323
GOTERM_MF_DIRECT	GO:0004190~aspartic-type endopeptidase activity	3	0.445765230312035	0.258970637730457	LSPA. GSPO. OMPT	451	7	3186	3.02755780804561	1	0.995840196371487	98.5549270679323
GOTERM_BP_DIRECT	GO:0009409~response to cold	4	0.594353640416047	0.257131511367401	CSPG. RAIA. CSPA. CSPB	486	12	3277	2.24759945130315	1	0.990019897134944	98.6094784197643
GOTERM_BP_DIRECT	GO:0009089~lysine biosynthetic process via diaminopimelate	4	0.594353640416047	0.257131511367401	LYSA. THRA. LYSC. DAPD	486	12	3277	2.24759945130315	1	0.990019897134944	98.6094784197643
GOTERM_MF_DIRECT	GO:0001406~glycerophosphodiester transmembrane transporter activity	2	0.297176820208023	0.262574390905561	UGPA. UGPE	451	2	3186	7.06430155210642	1	0.99524520425288	98.6511634503918
GOTERM_MF_DIRECT	GO:0004000~adenosine deaminase activity	2	0.297176820208023	0.262574390905561	PHNM. ADD	451	2	3186	7.06430155210642	1	0.99524520425288	98.6511634503918
GOTERM_MF_DIRECT	GO:0008851~ethanolamine ammonia-lyase activity	2	0.297176820208023	0.262574390905561	EUTC. EUTB	451	2	3186	7.06430155210642	1	0.99524520425288	98.6511634503918
GOTERM_MF_DIRECT	GO:0015666~restriction endodeoxyribonuclease activity	2	0.297176820208023	0.262574390905561	MCRB. MRR	451	2	3186	7.06430155210642	1	0.99524520425288	98.6511634503918
GOTERM_MF_DIRECT	GO:0047134~protein-disulfide reductase activity	2	0.297176820208023	0.262574390905561	DSBD. TRXC	451	2	3186	7.06430155210642	1	0.99524520425288	98.6511634503918
GOTERM_MF_DIRECT	GO:0043682~copper-transporting ATPase activity	2	0.297176820208023	0.262574390905561	COPA. RCNA	451	2	3186	7.06430155210642	1	0.99524520425288	98.6511634503918
GOTERM_MF_DIRECT	GO:1990002~methylglyoxal reductase (NADPH-dependent. acetol producing)	2	0.297176820208023	0.262574390905561	DKGB. YQHD	451	2	3186	7.06430155210642	1	0.99524520425288	98.6511634503918
GOTERM_MF_DIRECT	GO:0004071~aspartate-ammonia ligase activity	2	0.297176820208023	0.262574390905561	ASNA. ASNB	451	2	3186	7.06430155210642	1	0.99524520425288	98.6511634503918
GOTERM_MF_DIRECT	GO:0015220~choline transmembrane transporter activity	2	0.297176820208023	0.262574390905561	BETT. EMRE	451	2	3186	7.06430155210642	1	0.99524520425288	98.6511634503918
UP_KEYWORDS	Phosphonate transport	2	0.297176820208023	0.297983988258684	PHNC. PHND	672	2	4139	6.15922619047619	1	0.933356172923445	98.9003808754341
UP_KEYWORDS	Asparagine biosynthesis	2	0.297176820208023	0.297983988258684	ASNA. ASNB	672	2	4139	6.15922619047619	1	0.933356172923445	98.9003808754341
UP_KEYWORDS	Pharmaceutical	2	0.297176820208023	0.297983988258684	PHOU. ANSB	672	2	4139	6.15922619047619	1	0.933356172923445	98.9003808754341
UP_KEYWORDS	Cytoplasm	111	16.4933135215453	0.300174470526104	LON. FDHD. CLPB. HTPG. PHOB. RRAA. RRAB. PANC. PAND. PHOH. PANB. LACA. MFD. FABR. RLME. PRLF. FUCU. PHOU. MNTR. PANE. CUTA. ARGC. SOXS. MNTS. ARGE. RECN. MALZ. YGBT. DKGB. SRKA. GLCB. FLIS. CLPP. ISCS. YGFZ. HSPQ. YTFE. MLAB. MRAZ. MUTH. ZAPB. ZAPA. GRPE. DNAJ. DNAK. YPFM. IRAD. FTNA. ACPS. FTNB. BTUR. FABB. DAPD. IRAM. BIOH. NIRD. QSEB. IRAP. GROL. YAFD. PSPD. PSPA. TSAD. HUPA. FRWD. CSPE. CSPF.…	672	647	4139	1.05668331861338	1	0.928727107824231	98.9433276861885
GOTERM_BP_DIRECT	GO:0030153~bacteriocin immunity	2	0.297176820208023	0.274136571055433	CBRA. CBRC	486	2	3277	6.74279835390946	1	0.991897720479511	99.0034111494512
GOTERM_BP_DIRECT	GO:2000145~regulation of cell motility	2	0.297176820208023	0.274136571055433	USPG. MQSR	486	2	3277	6.74279835390946	1	0.991897720479511	99.0034111494512
GOTERM_BP_DIRECT	GO:0015813~L-glutamate transport	2	0.297176820208023	0.274136571055433	GLTS. GLTP	486	2	3277	6.74279835390946	1	0.991897720479511	99.0034111494512
GOTERM_BP_DIRECT	GO:0015860~purine nucleoside transmembrane transport	2	0.297176820208023	0.274136571055433	NUPG. NEPI	486	2	3277	6.74279835390946	1	0.991897720479511	99.0034111494512
GOTERM_BP_DIRECT	GO:0070981~L-asparagine biosynthetic process	2	0.297176820208023	0.274136571055433	ASNA. ASNB	486	2	3277	6.74279835390946	1	0.991897720479511	99.0034111494512
GOTERM_BP_DIRECT	GO:0071286~cellular response to magnesium ion	2	0.297176820208023	0.274136571055433	BORD. MGRB	486	2	3277	6.74279835390946	1	0.991897720479511	99.0034111494512
GOTERM_BP_DIRECT	GO:0001558~regulation of cell growth	2	0.297176820208023	0.274136571055433	PRLF. PHOU	486	2	3277	6.74279835390946	1	0.991897720479511	99.0034111494512
GOTERM_BP_DIRECT	GO:0035434~copper ion transmembrane transport	2	0.297176820208023	0.274136571055433	ZUPT. RCNA	486	2	3277	6.74279835390946	1	0.991897720479511	99.0034111494512
GOTERM_BP_DIRECT	GO:0015716~organic phosphonate transport	2	0.297176820208023	0.274136571055433	PHNF. PHNG	486	2	3277	6.74279835390946	1	0.991897720479511	99.0034111494512
GOTERM_BP_DIRECT	GO:0030162~regulation of proteolysis	2	0.297176820208023	0.274136571055433	CPXP. YCCA	486	2	3277	6.74279835390946	1	0.991897720479511	99.0034111494512
GOTERM_BP_DIRECT	GO:0070389~chaperone cofactor-dependent protein refolding	2	0.297176820208023	0.274136571055433	DNAJ. DNAK	486	2	3277	6.74279835390946	1	0.991897720479511	99.0034111494512
GOTERM_BP_DIRECT	GO:0051603~proteolysis involved in cellular protein catabolic process	2	0.297176820208023	0.274136571055433	DEGQ. HSLV	486	2	3277	6.74279835390946	1	0.991897720479511	99.0034111494512
GOTERM_BP_DIRECT	GO:0032025~response to cobalt ion	2	0.297176820208023	0.274136571055433	RCNB. RCNA	486	2	3277	6.74279835390946	1	0.991897720479511	99.0034111494512
GOTERM_BP_DIRECT	GO:0006529~asparagine biosynthetic process	2	0.297176820208023	0.274136571055433	ASNA. ASNB	486	2	3277	6.74279835390946	1	0.991897720479511	99.0034111494512
GOTERM_BP_DIRECT	GO:0015693~magnesium ion transport	2	0.297176820208023	0.274136571055433	MGTA. CORA	486	2	3277	6.74279835390946	1	0.991897720479511	99.0034111494512
GOTERM_BP_DIRECT	GO:0016540~protein autoprocessing	2	0.297176820208023	0.274136571055433	PAND. IAAA	486	2	3277	6.74279835390946	1	0.991897720479511	99.0034111494512
GOTERM_BP_DIRECT	GO:0044571~[2Fe-2S] cluster assembly	2	0.297176820208023	0.274136571055433	ISCU. ISCS	486	2	3277	6.74279835390946	1	0.991897720479511	99.0034111494512
GOTERM_BP_DIRECT	GO:0042916~alkylphosphonate transport	2	0.297176820208023	0.274136571055433	PHNC. PHND	486	2	3277	6.74279835390946	1	0.991897720479511	99.0034111494512
GOTERM_BP_DIRECT	GO:0018106~peptidyl-histidine phosphorylation	6	0.891530460624071	0.276409894153633	QSEC. ARCB. PHOR. ZRAS. BASS. CREC	486	24	3277	1.68569958847736	1	0.991082455662172	99.0473781252914
UP_KEYWORDS	Leader peptide	4	0.594353640416047	0.306362401199765	LEUL. MGTL. ILVL. THRL	672	12	4139	2.05307539682539	1	0.927170955347798	99.0564398798852
UP_KEYWORDS	Septation	4	0.594353640416047	0.306362401199765	ZAPB. ZAPA. FTSI. YIHA	672	12	4139	2.05307539682539	1	0.927170955347798	99.0564398798852
GOTERM_BP_DIRECT	GO:0046618~drug export	3	0.445765230312035	0.277785353933367	EMRE. ACRB. ACRD	486	7	3277	2.88977072310405	1	0.99006656523789	99.0730965113965
GOTERM_BP_DIRECT	GO:0045947~negative regulation of translational initiation	3	0.445765230312035	0.277785353933367	YOEB. RAIA. RATA	486	7	3277	2.88977072310405	1	0.99006656523789	99.0730965113965
GOTERM_BP_DIRECT	GO:0055114~oxidation-reduction process	12	1.78306092124814	0.286113818645014	YHHX. CBRA. DSBE. DSBD. YBBN. DSBA. PHOA. MDAB. TRXC. FLDB. YDGJ. YQCA	486	61	3277	1.3264521351953	1	0.990376511085067	99.2155288067428
UP_KEYWORDS	Glycosidase	9	1.3372956909361	0.31711095913501	MUTM. MNGB. MALZ. TREF. UNG. BGLA. LACZ. YBIA. YIHQ	672	40	4139	1.38582589285714	1	0.929074220428855	99.226773112975
UP_KEYWORDS	Sigma factor	3	0.445765230312035	0.31739623299905	RPOH. RPOE. RPOD	672	7	4139	2.63966836734693	1	0.923368471536266	99.2308807600335
UP_KEYWORDS	Zinc	33	4.90341753343239	0.322162414337481	ZNTR. ZITB. LPXC. KBAY. PHOA. GLDA. MQSA. NRDR. HTPX. LOIP. SECA. BEPA. PRLC. CDD. DNAJ. ZUR. YQHD. YGEY. ARGE. RHAA. YHJJ. ILES. CLPX. MUTM. ZUPT. ZRAP. GMHB. HISD. DKSA. ZRAS. TRXC. PTRA. ADD	672	181	4139	1.12295284135753	1	0.921050422604663	99.2966017480096
GOTERM_MF_DIRECT	GO:0005515~protein binding	106	15.7503714710252	0.303632771920022	LYSA. LON. FDHD. CLPB. HTPG. CLPA. PHOA. RRAA. HHA. RRAB. FRSA. PANC. CASA. MFD. ACRB. ROF. MNTR. BOLA. RELE. ACRZ. ISCA. RECN. RELB. RECC. ACRR. LACY. NIKR. ISCU. CLPS. FLIN. CLPP. ISCS. ARGK. YACL. NFUA. MLAF. MQSA. TATC. YDCY. MUTH. PPK. ZAPB. ZAPA. GRPE. MGRB. DNAJ. DNAK. RCSF. BTUC. RUTR. IRAD. YBED. PHNJ. DEGP. MUTL. IRAM. PHNG. PHNI. MOBB. TORI. LEUD. RAIA. DINJ. IRAP. GROL. PSPA. SFSA. TS…	451	712	3186	1.05170781534168	1	0.99777983344719	99.3998810140307
COG_ONTOLOGY	Cell envelope biogenesis. outer membrane / Carbohydrate transport and metabolism	2	0.297176820208023	0.484755272506632	YEEZ. YRAR	79	5	630	3.18987341772151	0.999999762145268	0.977915989298907	99.4784275478527
UP_KEYWORDS	DNA repair	13	1.93164933135215	0.338757614932927	MUTL. MUTM. RECN. UNG. YGBT. YAFN. MFD. LEXA. RECC. DINB. POLB. MODF. MUTH	672	64	4139	1.25109281994047	1	0.927460680110274	99.487173717981
GOTERM_BP_DIRECT	GO:0023014~signal transduction by protein phosphorylation	6	0.891530460624071	0.307151588961368	QSEC. ARCB. PHOR. ZRAS. BASS. CREC	486	25	3277	1.61827160493827	1	0.992693812656992	99.4898286314449
GOTERM_CC_DIRECT	GO:0032300~mismatch repair complex	2	0.297176820208023	0.407727923687063	MUTL. MUTH	472	3	2941	4.15395480225988	0.999999999999992	0.961128455508908	99.4937119469015
GOTERM_MF_DIRECT	GO:0003774~motor activity	3	0.445765230312035	0.315039850364793	FLIN. FLIJ. FLIE	451	8	3186	2.64911308203991	1	0.997871666922647	99.5248465851185
GOTERM_MF_DIRECT	GO:0016987~sigma factor activity	3	0.445765230312035	0.315039850364793	RPOH. RPOE. RPOD	451	8	3186	2.64911308203991	1	0.997871666922647	99.5248465851185
UP_KEYWORDS	Redox-active center	6	0.891530460624071	0.347175821469336	MSRA. DSBE. DSBD. DSBA. DSBB. TRXC	672	24	4139	1.53980654761904	1	0.927904179173166	99.564453015859
GOTERM_MF_DIRECT	GO:0000155~phosphorelay sensor kinase activity	7	1.04011887072808	0.319317641252087	QSEC. ARCB. ARGK. PHOR. ZRAS. BASS. CREC	451	33	3186	1.49848820802257	1	0.99759669807428	99.5651191197087
UP_KEYWORDS	DNA damage	13	1.93164933135215	0.359697822056019	MUTL. MUTM. RECN. UNG. YGBT. YAFN. MFD. LEXA. RECC. DINB. POLB. MODF. MUTH	672	65	4139	1.23184523809523	1	0.931085616668301	99.6597415284144
GOTERM_MF_DIRECT	GO:0016597~amino acid binding	6	0.891530460624071	0.331234985729973	YGEW. THRA. LYSC. YBAO. ASNB. ASNC	451	27	3186	1.56984478935698	1	0.997735340153371	99.6612122816927
GOTERM_BP_DIRECT	GO:0006974~cellular response to DNA damage stimulus	33	4.90341753343239	0.330300904603122	YOHC. LDTD. YADC. HUPA. HTPG. COBU. SOLA. RCNB. MLAB. PSTA. BETT. YIBA. MFD. YAFN. ASNA. DINB. EMRY. OXYR. RECN. YBIJ. YGBT. LEXA. IRAD. EMRE. FTNA. GLCD. MUTM. YBCM. YCGB. PSTS. YQIH. TISB. ADD	486	199	3277	1.1181524908493	1	0.994663309283619	99.6870842707317
UP_KEYWORDS	Antiport	5	0.742942050520059	0.371778356407793	CHAA. NHAA. ADIC. EMRE. KEFB	672	19	4139	1.62084899749373	1	0.933846278654371	99.7330948332028
GOTERM_BP_DIRECT	GO:0090305~nucleic acid phosphodiester bond hydrolysis	5	0.742942050520059	0.342439926213021	MUTM. ENDA. RECC. POLB. MUTH	486	20	3277	1.68569958847736	1	0.995163711437476	99.759477497903
GOTERM_BP_DIRECT	GO:0006402~mRNA catabolic process	4	0.594353640416047	0.343826287293404	RELE. YAFQ. YOEB. RRAB	486	14	3277	1.9265138154027	1	0.994616887375185	99.7666697263748
GOTERM_MF_DIRECT	GO:0005198~structural molecule activity	4	0.594353640416047	0.357424124612401	ERPA. ISCA. EUTK. FLIE	451	15	3186	1.88381374722838	1	0.998453699265864	99.8073954452137
GOTERM_MF_DIRECT	GO:0008428~ribonuclease inhibitor activity	2	0.297176820208023	0.366795975106405	RRAA. RRAB	451	3	3186	4.70953436807095	1	0.998452601226012	99.8435184311838
GOTERM_MF_DIRECT	GO:0015169~glycerol-3-phosphate transmembrane transporter activity	2	0.297176820208023	0.366795975106405	UGPA. UGPE	451	3	3186	4.70953436807095	1	0.998452601226012	99.8435184311838
GOTERM_MF_DIRECT	GO:0015087~cobalt ion transmembrane transporter activity	2	0.297176820208023	0.366795975106405	ZUPT. CORA	451	3	3186	4.70953436807095	1	0.998452601226012	99.8435184311838
GOTERM_MF_DIRECT	GO:0005384~manganese ion transmembrane transporter activity	2	0.297176820208023	0.366795975106405	ZUPT. MNTP	451	3	3186	4.70953436807095	1	0.998452601226012	99.8435184311838
GOTERM_MF_DIRECT	GO:0001108~bacterial-type RNA polymerase holo enzyme binding	2	0.297176820208023	0.366795975106405	SOXS. PHOB	451	3	3186	4.70953436807095	1	0.998452601226012	99.8435184311838
GOTERM_MF_DIRECT	GO:0016892~endoribonuclease activity. producing 3'-phosphomonoesters	2	0.297176820208023	0.366795975106405	YAFQ. YOEB	451	3	3186	4.70953436807095	1	0.998452601226012	99.8435184311838
GOTERM_MF_DIRECT	GO:0004067~asparaginase activity	2	0.297176820208023	0.366795975106405	IAAA. ANSB	451	3	3186	4.70953436807095	1	0.998452601226012	99.8435184311838
GOTERM_MF_DIRECT	GO:0060698~endoribonuclease inhibitor activity	2	0.297176820208023	0.366795975106405	RRAA. RRAB	451	3	3186	4.70953436807095	1	0.998452601226012	99.8435184311838
GOTERM_MF_DIRECT	GO:0060241~lysozyme inhibitor activity	2	0.297176820208023	0.366795975106405	IVY. MLIC	451	3	3186	4.70953436807095	1	0.998452601226012	99.8435184311838
GOTERM_MF_DIRECT	GO:0050897~cobalt ion binding	3	0.445765230312035	0.370085773403368	ARGE. YFBR. DGT	451	9	3186	2.35476718403547	1	0.998236433098848	99.8546275107736
UP_KEYWORDS	Nuclease	12	1.78306092124814	0.401197282652412	RELE. ENDA. MQSR. YAFQ. YGBT. RECC. YOEB. SMRA. MCRB. YHAV. MCRA. MUTH	672	61	4139	1.21165105386416	1	0.946020277447424	99.8551799719458
UP_KEYWORDS	Cobalamin	2	0.297176820208023	0.411847353954747	SCPA. EUTC	672	3	4139	4.10615079365079	1	0.947438251191326	99.8847940314074
UP_KEYWORDS	Cell inner membrane	148	21.9910846953937	0.412635187603767	YABI. YOHC. QSEC. CHAA. ZITB. HTPG. PSTC. ATOE. FLC. PSTA. PSTB. HTPX. BETT. YBBJ. YJGN. YGBE. EAMB. ABRB. SETC. PHOR. ACRB. BACA. ACRA. ACRD. MNTP. ACRZ. YEDR. GLCA. YICG. GLTS. AZUC. LACY. GLTP. YCCA. UBIA. FLIR. NUPG. SANA. FLIN. YEDA. YHHJ. YBJJ. BASS. YQJA. PLSY. YAIY. QMCA. MLAF. CORA. COBS. YDCX. TATC. YTFF. MLAD. MLAE. MGRB. DNAK. EMRY. YHAH. BTUC. YCIS. PHNC. YIAD. EMRE. YDEA. DEGP. TSR.…	672	892	4139	1.02193439034806	1	0.94393123862696	99.8867458750171
GOTERM_CC_DIRECT	GO:0043190~ATP-binding cassette (ABC) transporter complex	13	1.93164933135215	0.48983577324949	YEJA. BTUC. PHNC. MLAF. CYSA. PHND. MLAB. MLAC. PSTB. MLAE. CYDC. PSTS. MACB	472	72	2941	1.12502942561205	1	0.977481094164255	99.8877064718683
KEGG_PATHWAY	eco00460:Cyanoamino acid metabolism	2	0.297176820208023	0.474993216620838	ASNA. ANSB	160	6	1564	3.25833333333333	1	0.963397290997754	99.8884229963594
GOTERM_BP_DIRECT	GO:0008653~lipopolysaccharide metabolic process	2	0.297176820208023	0.381630849845772	YCIS. AIS	486	3	3277	4.49519890260631	1	0.997017312788605	99.9006250475707
GOTERM_BP_DIRECT	GO:0006883~cellular sodium ion homeostasis	2	0.297176820208023	0.381630849845772	CHAA. NHAA	486	3	3277	4.49519890260631	1	0.997017312788605	99.9006250475707
GOTERM_BP_DIRECT	GO:0016032~viral process	2	0.297176820208023	0.381630849845772	DNAJ. CLPX	486	3	3277	4.49519890260631	1	0.997017312788605	99.9006250475707
GOTERM_BP_DIRECT	GO:0044092~negative regulation of molecular function	2	0.297176820208023	0.381630849845772	MGRB. YAFN	486	3	3277	4.49519890260631	1	0.997017312788605	99.9006250475707
GOTERM_BP_DIRECT	GO:0015871~choline transport	2	0.297176820208023	0.381630849845772	BETT. EMRE	486	3	3277	4.49519890260631	1	0.997017312788605	99.9006250475707
GOTERM_BP_DIRECT	GO:1901652~response to peptide	2	0.297176820208023	0.381630849845772	YJJB. RCNB	486	3	3277	4.49519890260631	1	0.997017312788605	99.9006250475707
GOTERM_BP_DIRECT	GO:0071421~manganese ion transmembrane transport	2	0.297176820208023	0.381630849845772	ZUPT. MNTP	486	3	3277	4.49519890260631	1	0.997017312788605	99.9006250475707
GOTERM_BP_DIRECT	GO:0006662~glycerol ether metabolic process	2	0.297176820208023	0.381630849845772	YBBN. TRXC	486	3	3277	4.49519890260631	1	0.997017312788605	99.9006250475707
GOTERM_BP_DIRECT	GO:0006880~intracellular sequestering of iron ion	2	0.297176820208023	0.381630849845772	FTNA. FTNB	486	3	3277	4.49519890260631	1	0.997017312788605	99.9006250475707
GOTERM_BP_DIRECT	GO:0031555~transcriptional attenuation	2	0.297176820208023	0.381630849845772	ILVL. THRL	486	3	3277	4.49519890260631	1	0.997017312788605	99.9006250475707
GOTERM_BP_DIRECT	GO:0000917~barrier septum assembly	4	0.594353640416047	0.387084601327129	ZAPB. ZAPA. FTSI. YIHA	486	15	3277	1.79807956104252	1	0.996914670673021	99.9125143060164
GOTERM_CC_DIRECT	GO:0009279~cell outer membrane	18	2.67459138187221	0.505356756567934	ACRZ. OMPN. BORD. YIAD. YNFB. OMPG. PHOE. YAIO. YQHH. LOIP. SLYB. EMTA. HSLJ. OMPX. MLIC. BHSA. RCSF. OMPT	472	104	2941	1.07843057366362	1	0.973666469619701	99.9177856281349
GOTERM_MF_DIRECT	GO:0004521~endoribonuclease activity	4	0.594353640416047	0.398396121608999	RELE. MQSR. YAFQ. YOEB	451	16	3186	1.7660753880266	1	0.998840788746686	99.9241144236042
GOTERM_MF_DIRECT	GO:0008237~metallopeptidase activity	4	0.594353640416047	0.398396121608999	LOIP. ARGE. BEPA. PTRA	451	16	3186	1.7660753880266	1	0.998840788746686	99.9241144236042
GOTERM_BP_DIRECT	GO:0071468~cellular response to acidic pH	3	0.445765230312035	0.393687554021356	YHCN. IRAM. YODD	486	9	3277	2.24759945130315	1	0.996885206914322	99.9251359560244
GOTERM_BP_DIRECT	GO:0009307~DNA restriction-modification system	3	0.445765230312035	0.393687554021356	MCRB. MRR. MCRA	486	9	3277	2.24759945130315	1	0.996885206914322	99.9251359560244
GOTERM_CC_DIRECT	GO:0005622~intracellular	13	1.93164933135215	0.510560276059083	CADC. QSEC. TATC. FLIR. AGAR. ARCB. ZRAS. PHOR. ARGK. NORR. RCSF. BASS. CREC	472	73	2941	1.10961806361736	1	0.966878961388376	99.9261077623241
KEGG_PATHWAY	eco03018:RNA degradation	3	0.445765230312035	0.495274448864141	PPK. DNAK. GROL	160	16	1564	1.83281249999999	1	0.962764808853592	99.9263694465284
UP_KEYWORDS	Restriction system	3	0.445765230312035	0.442143124333293	MCRB. MRR. MCRA	672	9	4139	2.05307539682539	1	0.954270980346227	99.9412930044608
UP_KEYWORDS	Antiviral defense	3	0.445765230312035	0.442143124333293	CASA. CASB. YGBT	672	9	4139	2.05307539682539	1	0.954270980346227	99.9412930044608
UP_KEYWORDS	Lysine biosynthesis	3	0.445765230312035	0.442143124333293	LYSA. LYSC. DAPD	672	9	4139	2.05307539682539	1	0.954270980346227	99.9412930044608
UP_KEYWORDS	Serine protease	4	0.594353640416047	0.448464986852124	DEGP. DEGQ. LON. CLPP	672	15	4139	1.64246031746031	1	0.953677078391791	99.9492318439286
UP_KEYWORDS	Copper	5	0.742942050520059	0.450404886848195	CUTA. COPA. YFBR. CUER. BHSA	672	21	4139	1.46648242630385	1	0.9512024431519	99.9514617427648
GOTERM_BP_DIRECT	GO:0043093~FtsZ-dependent cytokinesis	5	0.742942050520059	0.414306990729261	YABI. ZAPB. YQJA. ZAPA. FTSL	486	22	3277	1.53245417134306	1	0.997595594414919	99.9544875041925
GOTERM_MF_DIRECT	GO:0008080~N-acetyltransferase activity	3	0.445765230312035	0.423279939115306	RIMJ. YHHY. YJGM	451	10	3186	2.11929046563192	1	0.999180333704961	99.9582350793807
GOTERM_MF_DIRECT	GO:0043024~ribosomal small subunit binding	3	0.445765230312035	0.423279939115306	RMF. YOEB. RAIA	451	10	3186	2.11929046563192	1	0.999180333704961	99.9582350793807
KEGG_PATHWAY	eco01501:beta-Lactam resistance	3	0.445765230312035	0.52858824877363	FTSI. ACRB. ACRA	160	17	1564	1.725	1	0.966833782161782	99.9641753868869
GOTERM_BP_DIRECT	GO:0046336~ethanolamine catabolic process	4	0.594353640416047	0.42962272553652	EUTG. EUTK. EUTC. EUTB	486	16	3277	1.68569958847736	1	0.997947109749932	99.9689114599732
GOTERM_MF_DIRECT	GO:0050661~NADP binding	5	0.742942050520059	0.445998313690623	FOLA. THRA. PANE. ZWF. ILVC	451	24	3186	1.47172949002217	1	0.99939340866626	99.976337075758
KEGG_PATHWAY	eco01230:Biosynthesis of amino acids	13	1.93164933135215	0.54838479418532	LYSA. ARGC. HISG. ARGE. THRA. LYSC. HISD. AROF. ASNA. MTN. LEUD. ILVC. DAPD	160	118	1564	1.07690677966101	1	0.966643797537631	99.9772173355199
COG_ONTOLOGY	Nucleotide transport and metabolism	2	0.297176820208023	0.654826557445807	NUPX. ALLA	79	8	630	1.99367088607594	0.999999999976294	0.992501542743187	99.9782070455355
UP_KEYWORDS	Fimbrium	6	0.891530460624071	0.484545074251488	SFMF. YADC. YDES. YDER. YRAH. YDEQ	672	28	4139	1.31983418367346	1	0.961968736172989	99.9785697794164
GOTERM_BP_DIRECT	GO:0046677~response to antibiotic	15	2.22882615156017	0.447248354607394	ACRZ. RELE. YADC. ILES. PMRD. MLAB. FOLA. YBCM. YIBA. YAFQ. BAME. ACRA. BACA. EMRY. MACB	486	89	3277	1.13642668886114	1	0.99832581975169	99.9802069311981
GOTERM_BP_DIRECT	GO:0015976~carbon utilization	3	0.445765230312035	0.448515092453316	NFUA. HOFN. HOFM	486	10	3277	2.02283950617283	1	0.998127788446276	99.9808494792807
GOTERM_BP_DIRECT	GO:0016485~protein processing	3	0.445765230312035	0.448515092453316	CLPB. YHJJ. PTRA	486	10	3277	2.02283950617283	1	0.998127788446276	99.9808494792807
GOTERM_MF_DIRECT	GO:0001131~transcription factor activity. bacterial-type RNA polymerase core promoter proximal region sequence-specific binding	2	0.297176820208023	0.456315865524984	OXYR. CUER	451	4	3186	3.53215077605321	1	0.999407484731553	99.9818594866856
GOTERM_MF_DIRECT	GO:0001072~transcription antitermination factor activity. RNA binding	2	0.297176820208023	0.456315865524984	CSPE. CSPA	451	4	3186	3.53215077605321	1	0.999407484731553	99.9818594866856
GOTERM_MF_DIRECT	GO:0034040~lipid-transporting ATPase activity	2	0.297176820208023	0.456315865524984	MDLA. MDLB	451	4	3186	3.53215077605321	1	0.999407484731553	99.9818594866856
GOTERM_MF_DIRECT	GO:0005385~zinc ion transmembrane transporter activity	2	0.297176820208023	0.456315865524984	ZUPT. ZITB	451	4	3186	3.53215077605321	1	0.999407484731553	99.9818594866856
GOTERM_MF_DIRECT	GO:0003756~protein disulfide isomerase activity	2	0.297176820208023	0.456315865524984	DSBA. DNAJ	451	4	3186	3.53215077605321	1	0.999407484731553	99.9818594866856
GOTERM_MF_DIRECT	GO:0031419~cobalamin binding	2	0.297176820208023	0.456315865524984	SCPA. EUTC	451	4	3186	3.53215077605321	1	0.999407484731553	99.9818594866856
GOTERM_MF_DIRECT	GO:0004072~aspartate kinase activity	2	0.297176820208023	0.456315865524984	THRA. LYSC	451	4	3186	3.53215077605321	1	0.999407484731553	99.9818594866856
GOTERM_MF_DIRECT	GO:0004022~alcohol dehydrogenase (NAD) activity	2	0.297176820208023	0.456315865524984	EUTG. YIAY	451	4	3186	3.53215077605321	1	0.999407484731553	99.9818594866856
UP_KEYWORDS	Porphyrin biosynthesis	4	0.594353640416047	0.493436912103303	CYSG. COBU. HEML. BTUR	672	16	4139	1.53980654761904	1	0.962456411364608	99.9828332309767
KEGG_PATHWAY	eco04122:Sulfur relay system	3	0.445765230312035	0.560391945115681	MOAA. ISCS. TUSB	160	18	1564	1.62916666666666	1	0.964233491516041	99.9828552223762
KEGG_PATHWAY	eco00220:Arginine biosynthesis	3	0.445765230312035	0.560391945115681	ARGC. GDHA. ARGE	160	18	1564	1.62916666666666	1	0.964233491516041	99.9828552223762
GOTERM_BP_DIRECT	GO:0009432~SOS response	6	0.891530460624071	0.463378143429083	RECN. YAFN. LEXA. DINB. POLB. TISB	486	30	3277	1.34855967078189	1	0.998390937078414	99.9870726744506
GOTERM_BP_DIRECT	GO:0071973~bacterial-type flagellum-dependent cell motility	6	0.891530460624071	0.463378143429083	FLIN. USPE. FLIK. FLIJ. FLIE. FLIS	486	30	3277	1.34855967078189	1	0.998390937078414	99.9870726744506
GOTERM_CC_DIRECT	GO:0030288~outer membrane-bounded periplasmic space	23	3.41753343239227	0.59151335553922	YEJA. DSBA. IVY. PHOA. RCNB. MLAC. ANSB. UGPB. PSPE. LIVJ. DEGP. DEGQ. TESA. SPY. BEPA. DSBE. CPXP. LOLA. ACRA. YQIH. SLT. CYSP. PTRA	472	141	2941	1.01639319629763	1	0.98102973543039	99.9880820823164
GOTERM_MF_DIRECT	GO:0003684~damaged DNA binding	3	0.445765230312035	0.474047390858942	MUTM. MFD. DINB	451	11	3186	1.92662769602902	1	0.999511269678838	99.9886478256543
UP_KEYWORDS	Amino-acid biosynthesis	18	2.67459138187221	0.509724691132482	ARGC. LYSA. ARGE. LEUL. THRA. LYSC. ILVL. THRL. ILVC. DAPD. HISG. CYSZ. HISD. AROF. ASNA. ASNB. LEUD. MTN	672	103	4139	1.07636962552011	1	0.965499683245395	99.9886824985476
KEGG_PATHWAY	eco00564:Glycerophospholipid metabolism	4	0.594353640416047	0.578633665621734	PSD. PLSY. EUTC. EUTB	160	29	1564	1.34827586206896	1	0.9641127350206	99.9890367396584
GOTERM_CC_DIRECT	GO:0019867~outer membrane	3	0.445765230312035	0.595540335749514	YCFJ. YEAY. OSMB	472	12	2941	1.55773305084745	1	0.976281663279242	99.9892159912732
GOTERM_BP_DIRECT	GO:0090502~RNA phosphodiester bond hydrolysis. endonucleolytic	4	0.594353640416047	0.471052066992748	RELE. MQSR. YAFQ. YOEB	486	17	3277	1.58654078915516	1	0.998414152439662	99.9894917695667
GOTERM_MF_DIRECT	GO:0015238~drug transmembrane transporter activity	4	0.594353640416047	0.47777381349149	ACRZ. ACRB. ACRA. ACRD	451	18	3186	1.56984478935698	1	0.999449794565242	99.9897334371902
GOTERM_BP_DIRECT	GO:0097264~self proteolysis	2	0.297176820208023	0.473234099028617	RHSD. RHSB	486	4	3277	3.37139917695473	1	0.998268401787943	99.9900983824345
GOTERM_BP_DIRECT	GO:0000724~double-strand break repair via homologous recombination	2	0.297176820208023	0.473234099028617	RECN. RECC	486	4	3277	3.37139917695473	1	0.998268401787943	99.9900983824345
GOTERM_BP_DIRECT	GO:0033228~cysteine export	2	0.297176820208023	0.473234099028617	CYDC. EAMB	486	4	3277	3.37139917695473	1	0.998268401787943	99.9900983824345
GOTERM_BP_DIRECT	GO:0051596~methylglyoxal catabolic process	2	0.297176820208023	0.473234099028617	GLDA. DKGB	486	4	3277	3.37139917695473	1	0.998268401787943	99.9900983824345
GOTERM_BP_DIRECT	GO:0042838~D-glucarate catabolic process	2	0.297176820208023	0.473234099028617	GUDD. GARR	486	4	3277	3.37139917695473	1	0.998268401787943	99.9900983824345
GOTERM_BP_DIRECT	GO:0006465~signal peptide processing	2	0.297176820208023	0.473234099028617	LSPA. PRLC	486	4	3277	3.37139917695473	1	0.998268401787943	99.9900983824345
GOTERM_BP_DIRECT	GO:2000142~regulation of DNA-templated transcription. initiation	2	0.297176820208023	0.473234099028617	OXYR. PHOB	486	4	3277	3.37139917695473	1	0.998268401787943	99.9900983824345
GOTERM_BP_DIRECT	GO:0006824~cobalt ion transport	2	0.297176820208023	0.473234099028617	CORA. RCNA	486	4	3277	3.37139917695473	1	0.998268401787943	99.9900983824345
GOTERM_BP_DIRECT	GO:0000018~regulation of DNA recombination	2	0.297176820208023	0.473234099028617	MUTL. MUTH	486	4	3277	3.37139917695473	1	0.998268401787943	99.9900983824345
GOTERM_BP_DIRECT	GO:0001123~transcription initiation from bacterial-type RNA polymerase promoter	2	0.297176820208023	0.473234099028617	RPOH. RPOD	486	4	3277	3.37139917695473	1	0.998268401787943	99.9900983824345
GOTERM_BP_DIRECT	GO:0009090~homoserine biosynthetic process	2	0.297176820208023	0.473234099028617	THRA. LYSC	486	4	3277	3.37139917695473	1	0.998268401787943	99.9900983824345
GOTERM_BP_DIRECT	GO:0060702~negative regulation of endoribonuclease activity	2	0.297176820208023	0.473234099028617	RRAA. RRAB	486	4	3277	3.37139917695473	1	0.998268401787943	99.9900983824345
UP_KEYWORDS	Palmitate	16	2.37741456166419	0.516515269909504	BORD. YIAD. YAEF. LOIP. YQHH. YEAY. EMTA. SLYB. BAME. ACRA. YGDR. MLIC. OSMB. RCSF. YCEB. YAJI	672	91	4139	1.08294086865515	1	0.965304729671335	99.9905260077126
UP_KEYWORDS	Lipoprotein	16	2.37741456166419	0.516515269909504	BORD. YIAD. YAEF. LOIP. YQHH. YEAY. EMTA. SLYB. BAME. ACRA. YGDR. MLIC. OSMB. RCSF. YCEB. YAJI	672	91	4139	1.08294086865515	1	0.965304729671335	99.9905260077126
COG_ONTOLOGY	Intracellular trafficking and secretion	2	0.297176820208023	0.698111973071622	MOBB. YIDR	79	9	630	1.77215189873417	0.999999999998912	0.989859113833196	99.9924652434506
KEGG_PATHWAY	eco01110:Biosynthesis of secondary metabolites	30	4.45765230312035	0.593877331100017	LYSA. MIAA. THRA. PLSY. LYSC. ILVC. ZWF. ANSB. PANC. PAND. PANB. YIAY. ASNA. ASNB. HEML. PANE. ARGC. GLCF. ARGE. CYSG. GLCB. GLCE. GLCD. HISG. UBIA. EUTG. PSD. HISD. AROF. LEUD	160	292	1564	1.0042808219178	1	0.963265298456166	99.9925680492056
GOTERM_BP_DIRECT	GO:0061077~chaperone-mediated protein folding	5	0.742942050520059	0.484315784408902	SECA. SPY. BEPA. YBBN. YQIH	486	24	3277	1.40474965706447	1	0.998404885582473	99.992707347084
GOTERM_BP_DIRECT	GO:0046777~protein autophosphorylation	5	0.742942050520059	0.484315784408902	USPG. PPK. ARCB. PHOR. ZRAS	486	24	3277	1.40474965706447	1	0.998404885582473	99.992707347084
UP_KEYWORDS	Acyltransferase	12	1.78306092124814	0.533564505198468	LPXL. LACA. TSAD. WCAF. RIMJ. YHHY. WCAB. YHBS. YJGM. NHOA. FABB. DAPD	672	67	4139	1.10314498933901	1	0.96841919974157	99.9940051564614
GOTERM_BP_DIRECT	GO:0022904~respiratory electron transport chain	3	0.445765230312035	0.500428117313598	CYBB. YCEJ. YODB	486	11	3277	1.83894500561167	1	0.998666206821112	99.9953805766081
GOTERM_BP_DIRECT	GO:0051607~defense response to virus	3	0.445765230312035	0.500428117313598	CASA. CASB. YGBT	486	11	3277	1.83894500561167	1	0.998666206821112	99.9953805766081
GOTERM_MF_DIRECT	GO:0022857~transmembrane transporter activity	5	0.742942050520059	0.511299869426114	YQJA. FOCB. YEDA. EMRE. YHJE	451	26	3186	1.35851952925123	1	0.99968396564059	99.9959815696091
KEGG_PATHWAY	eco00340:Histidine metabolism	2	0.297176820208023	0.619967666619726	HISG. HISD	160	9	1564	2.17222222222222	1	0.966164552963522	99.9963114234808
GOTERM_BP_DIRECT	GO:0006813~potassium ion transport	4	0.594353640416047	0.511063152461875	YIDE. KEFG. CHAA. KEFB	486	18	3277	1.4983996342021	1	0.99876440835963	99.9966102730012
KEGG_PATHWAY	eco00250:Alanine. aspartate and glutamate metabolism	4	0.594353640416047	0.625387206139873	GDHA. ASNA. ASNB. ANSB	160	31	1564	1.26129032258064	1	0.962638119892546	99.9968301054217
GOTERM_MF_DIRECT	GO:0016773~phosphotransferase activity. alcohol group as acceptor	3	0.445765230312035	0.522011839675446	KPTA. FRLD. INAA	451	12	3186	1.7660753880266	1	0.999696888017954	99.9970624496468
COG_ONTOLOGY	Translation. ribosomal structure and biogenesis	2	0.297176820208023	0.736030275971062	RIMJ. YHHY	79	10	630	1.59493670886075	0.99999999999995	0.987428355161978	99.997399676159
COG_ONTOLOGY	Energy production and conversion	4	0.594353640416047	0.742712851346568	EUTG. YIAY. GLDA. YQHD	79	30	630	1.0632911392405	0.999999999999972	0.979818566081181	99.9978779321977
GOTERM_MF_DIRECT	GO:0008979~prophage integrase activity	2	0.297176820208023	0.533203942368421	INTD. INTF	451	5	3186	2.82572062084257	1	0.999713424010799	99.9978985539212
GOTERM_MF_DIRECT	GO:0016772~transferase activity. transferring phosphorus-containing groups	2	0.297176820208023	0.533203942368421	KPTA. BASS	451	5	3186	2.82572062084257	1	0.999713424010799	99.9978985539212
GOTERM_MF_DIRECT	GO:0015099~nickel cation transmembrane transporter activity	2	0.297176820208023	0.533203942368421	CORA. RCNA	451	5	3186	2.82572062084257	1	0.999713424010799	99.9978985539212
GOTERM_MF_DIRECT	GO:0015643~toxic substance binding	2	0.297176820208023	0.533203942368421	YEFM. DINJ	451	5	3186	2.82572062084257	1	0.999713424010799	99.9978985539212
GOTERM_CC_DIRECT	GO:0016020~membrane	30	4.45765230312035	0.658842947521067	COPA. WAAH. OMPN. CLPB. HUPA. USPA. ENVY. DJLA. TATC. LPXL. PANB. NHAA. USPB. BEPA. ACRB. DNAJ. DNAK. CREC. SLT. ACRD. BTUC. YPDK. HSLU. EMRE. LACY. CLPP. ZRAS. BAME. INAA. GROL	472	191	2941	0.978680450794214	1	0.984504766681269	99.9980644355145
UP_KEYWORDS	Branched-chain amino acid biosynthesis	4	0.594353640416047	0.577407831246313	LEUL. ILVL. LEUD. ILVC	672	18	4139	1.36871693121693	1	0.97816811603632	99.9982967745188
UP_KEYWORDS	Leucine biosynthesis	2	0.297176820208023	0.587223339129697	LEUL. LEUD	672	5	4139	2.46369047619047	1	0.978756279383022	99.9987376993996
UP_KEYWORDS	Zinc transport	2	0.297176820208023	0.587223339129697	ZUPT. ZITB	672	5	4139	2.46369047619047	1	0.978756279383022	99.9987376993996
UP_KEYWORDS	Threonine biosynthesis	2	0.297176820208023	0.587223339129697	THRA. THRL	672	5	4139	2.46369047619047	1	0.978756279383022	99.9987376993996
UP_KEYWORDS	Aspartyl protease	2	0.297176820208023	0.587223339129697	LSPA. OMPT	672	5	4139	2.46369047619047	1	0.978756279383022	99.9987376993996
KEGG_PATHWAY	eco00261:Monobactam biosynthesis	2	0.297176820208023	0.658826278200668	THRA. LYSC	160	10	1564	1.955	1	0.968258315993994	99.9988180022149
GOTERM_MF_DIRECT	GO:0000986~bacterial-type RNA polymerase core promoter proximal region sequence-specific DNA binding	4	0.594353640416047	0.551925421895123	SOXS. OXYR. CUER. DINJ	451	20	3186	1.41286031042128	1	0.999773128175241	99.9988218239613
GOTERM_BP_DIRECT	GO:0009082~branched-chain amino acid biosynthetic process	3	0.445765230312035	0.549087438502141	LEUL. ILVL. LEUD	486	12	3277	1.68569958847736	1	0.999335072903831	99.998942180153
GOTERM_BP_DIRECT	GO:0071577~zinc II ion transmembrane transport	2	0.297176820208023	0.551291374302409	ZUPT. ZITB	486	5	3277	2.69711934156378	1	0.999273305548371	99.9990141667822
GOTERM_BP_DIRECT	GO:0035444~nickel cation transmembrane transport	2	0.297176820208023	0.551291374302409	CORA. RCNA	486	5	3277	2.69711934156378	1	0.999273305548371	99.9990141667822
GOTERM_BP_DIRECT	GO:0030163~protein catabolic process	2	0.297176820208023	0.551291374302409	CLPS. CLPX	486	5	3277	2.69711934156378	1	0.999273305548371	99.9990141667822
GOTERM_BP_DIRECT	GO:0044238~primary metabolic process	2	0.297176820208023	0.551291374302409	YGEW. RAIA	486	5	3277	2.69711934156378	1	0.999273305548371	99.9990141667822
GOTERM_BP_DIRECT	GO:0010628~positive regulation of gene expression	2	0.297176820208023	0.551291374302409	ABRB. QSEB	486	5	3277	2.69711934156378	1	0.999273305548371	99.9990141667822
GOTERM_BP_DIRECT	GO:0006826~iron ion transport	2	0.297176820208023	0.551291374302409	FTNA. FTNB	486	5	3277	2.69711934156378	1	0.999273305548371	99.9990141667822
GOTERM_BP_DIRECT	GO:0051085~chaperone mediated protein folding requiring cofactor	2	0.297176820208023	0.551291374302409	DNAK. GROL	486	5	3277	2.69711934156378	1	0.999273305548371	99.9990141667822
GOTERM_BP_DIRECT	GO:0034605~cellular response to heat	2	0.297176820208023	0.551291374302409	MIAA. PHOU	486	5	3277	2.69711934156378	1	0.999273305548371	99.9990141667822
KEGG_PATHWAY	eco00550:Peptidoglycan biosynthesis	3	0.445765230312035	0.672054087807105	FTSI. BACA. DACC	160	22	1564	1.33295454545454	1	0.967739518636524	99.9992211969012
UP_KEYWORDS	Molybdenum cofactor biosynthesis	3	0.445765230312035	0.602625934889624	MOAA. FDHD. MOBB	672	12	4139	1.53980654761904	1	0.980551314436305	99.9992226387897
KEGG_PATHWAY	eco00052:Galactose metabolism	4	0.594353640416047	0.688663317482334	MALZ. KBAY. LACZ. AGAD	160	34	1564	1.15	1	0.968436727641408	99.9995499295451
GOTERM_BP_DIRECT	GO:0006979~response to oxidative stress	7	1.04011887072808	0.579901617925818	DEGP. SOXR. MSRA. OXYR. NFUA. CLPA. FTNA	486	41	3277	1.15120947505771	1	0.999538718455485	99.9996178588271
GOTERM_BP_DIRECT	GO:0009103~lipopolysaccharide biosynthetic process	8	1.18870728083209	0.579915084700491	LPXL. WCAI. WCAH. WCAF. WCAD. WCAA. WCAB. FEPE	486	48	3277	1.12379972565157	1	0.999472318530201	99.9996180349952
GOTERM_MF_DIRECT	GO:0097163~sulfur carrier activity	2	0.297176820208023	0.599239222446865	FDHD. ISCS	451	6	3186	2.35476718403547	1	0.999911745866247	99.9997567409467
GOTERM_MF_DIRECT	GO:0008199~ferric iron binding	2	0.297176820208023	0.599239222446865	FTNA. FTNB	451	6	3186	2.35476718403547	1	0.999911745866247	99.9997567409467
[truncated: 265 more rows]

## Sheet: CSA13_DOWN
Category	Term	Count	%	PValue	Genes	List Total	Pop Hits	Pop Total	Fold Enrichment	Bonferroni	Benjamini	FDR
[truncated: 830 more rows]

## Sheet: CSA131_UP
Category	Term	Count	%	PValue	Genes	List Total	Pop Hits	Pop Total	Fold Enrichment	Bonferroni	Benjamini	FDR
[truncated: 440 more rows]

[truncated: 1 more sheets: CSA131_DOWN]
