# Supplementary material for: Ceragenins and Antimicrobial Peptides Kill Bacteria through Distinct Mechanisms
Source: mBio. 2022 Jan 25;13(1):e02726-21. doi: 10.1128/mbio.02726-21 (PMC8787472; doi:10.1128/mbio.02726-21)
Supplement: DATA SET S4 [file mbio.02726-21-sd004.xlsx]

## Sheet: List_Sigma_All_Up
b#	Gene Name	Sigma Factor
b0027	lspA	Sigma70
b0161	degP	Sigma24
b0344	lacZ	Sigma70
b0461	ybaJ	Sigma70
b0463	acrA	Sigma70
b0464	acrR	Sigma70
b0891	lolA	Sigma32
b0970	yccA	Sigma70
b1063	yceB	Sigma70
b1171	ymgD	Sigma70
b1283	osmB	Sigma38
b1283	osmB	Sigma70
b1379	hslJ	Sigma70
b1535	ydeH	Sigma70
b1743	spy	Sigma70
b1806	yeaY	Sigma70
b1806	yeaY	Sigma24
b1829	htpX	Sigma32
b1846	yebE	Sigma70
b1951	rcsA	Sigma70
b1959	yedA	Sigma70
b2470	acrD	Sigma70
b2572	rseA	Sigma24
b2573	rpoE	Sigma24
b2573	rpoE	Sigma70
b2597	raiA	Sigma70
b2788	gudX	Sigma70
b2936	yggG	Sigma70
b2964	nupG	Sigma70
b2979	glcD	Sigma70
b3055	htrG	Sigma24
b3095	yqjA	Sigma70
b3095	yqjA	Sigma24
b3192	mlaC	Sigma70
b3267	yhdV	Sigma70
b3527	yhjJ	Sigma24
b3556	cspA	Sigma32
b3556	cspA	Sigma70
b3924	fpr	Sigma70
b3945	gldA	Sigma70
b4077	gltP	Sigma70
b4160	psd	Sigma24
b4170	mutL	Sigma70
b4170	mutL	Sigma32
b4242	mgtA	Sigma70
b4484	cpxP	Sigma70

## Sheet: List_TF_All_Up
b#	Gene Name	Regulated-By
b0161	degP	CpxR
b0344	lacZ	CRP
b0344	lacZ	H-NS
b0344	lacZ	LacI
b0461	ybaJ	CpxR
b0461	ybaJ	PdhR
b0463	acrA	AcrR
b0463	acrA	MarA
b0463	acrA	PhoP
b0463	acrA	SoxS
b0464	acrR	Rob
b0814	ompX	Lrp
b0970	yccA	CpxR
b1283	osmB	RcsAB
b1379	hslJ	CysB
b1535	ydeH	CpxR
b1743	spy	BaeR
b1743	spy	CpxR
b1846	yebE	CpxR
b1951	rcsA	RcsAB
b2573	rpoE	CpxR
b2671	ygaC	Fur
b2964	nupG	CRP
b2964	nupG	CytR
b2979	glcD	ArcA
b2979	glcD	GlcC
b2979	glcD	IHF
b3095	yqjA	CpxR
b3924	fpr	MarA
b3924	fpr	SoxS
b4160	psd	CpxR
b4242	mgtA	PhoP
b4484	cpxP	CpxR

## Sheet: List_Sigma_COL&LL37_Up
b#	Gene Name	Sigma Factor
b0162	cdaR	Sigma70
b0188	tilS	Sigma70
b0377	sbmA	Sigma24
b0452	tesB	Sigma70
b0496	ybbP	Sigma70
b0577	ybdG	Sigma70
b0794	ybhF	Sigma70
b1113	ycfS	Sigma70
b1414	ydcF	Sigma70
b2057	wcaC	Sigma70
b2062	wza	Sigma70
b2062	wza	Sigma24
b2086	yegS	Sigma70
b2342	fadI	Sigma70
b2961	mutY	Sigma70
b3712	yieE	Sigma24
b4129	lysU	Sigma70
b4376	osmY	Sigma38
b4376	osmY	Sigma70

## Sheet: List_TF_COL&LL37_Up
b#	Gene Name	Regulated-By
b1113	ycfS	CpxR
b2062	wza	RcsAB
b2342	fadI	ArcA
b2342	fadI	FadR
b4129	lysU	Lrp
b4376	osmY	CRP
b4376	osmY	Fis
b4376	osmY	IHF
b4376	osmY	Lrp

## Sheet: List_Sigma_CSA13&131_Up
b#	Gene Name	Sigma Factor
b0048	folA	Sigma70
b0097	secM	Sigma70
b0296	ykgM	Sigma70
b0399	phoB	Sigma70
b0400	phoR	Sigma70
b0484	copA	Sigma70
b1060	bssS	Sigma32
b1060	bssS	Sigma70
b1821	mntP	Sigma70
b1963	yedR	Sigma70
b2343	yfcZ	Sigma70
b2582	trxC	Sigma70
b2592	clpB	Sigma32
b2592	clpB	Sigma70
b2617	smpA	Sigma24
b2895	fldB	Sigma70
b3461	rpoH	Sigma24
b3461	rpoH	Sigma70
b3461	rpoH	Sigma54
b3686	ibpB	Sigma54
b3687	ibpA	Sigma70
b3687	ibpA	Sigma32
b3728	pstS	Sigma38
b3728	pstS	Sigma70
b4002	zraP	Sigma54
b4043	lexA	Sigma70
b4106	phnC	Sigma70
b4138	dcuA	Sigma70
b4140	fxsA	Sigma32

## Sheet: List_TF_CSA13&131_Up
b#	Gene Name	Regulated-By
b0048	folA	IHF
b0048	folA	TyrR
b0156	erpA	IscR
b0399	phoB	PhoB
b0557	borD	PhoP
b0966	yccV	AraC
b1905	ftn	NagC
b2582	trxC	OxyR
b2617	smpA	CpxR
b2732	ygbA	NsrR
b2872	ygeY	PutA
b2895	fldB	SoxS
b3461	rpoH	AraC
b3461	rpoH	CRP
b3461	rpoH	CytR
b3461	rpoH	DnaA
b3461	rpoH	IHF
b3686	ibpB	IHF
b3728	pstS	IHF
b3728	pstS	PhoB
b4002	zraP	ZraR
b4043	lexA	LexA
b4116	adiY	TyrR

## Sheet: List_Sigma_All_Down
b#	Gene Name	Sigma Factor
b0032	carA	Sigma70
b0522	purK	Sigma70
b0523	purE	Sigma70
b0929	ompF	Sigma70
b0945	pyrD	Sigma70
b1000	cbpA	Sigma32
b1000	cbpA	Sigma38
b1000	cbpA	Sigma70
b1051	msyB	Sigma38
b1062	pyrC	Sigma70
b1197	treA	Sigma38
b1285	gmr	Sigma70
b1376	uspF	Sigma70
b1406	ydbC	Sigma70
b1440	ydcS	Sigma70
b1450	mcbR	Sigma70
b1493	gadB	Sigma70
b1493	gadB	Sigma38
b1508	hipB	Sigma70
b1658	purR	Sigma70
b1927	amyA	Sigma70
b2155	cirA	Sigma70
b2312	purF	Sigma70
b2313	cvpA	Sigma70
b2476	purC	Sigma70
b2499	purM	Sigma70
b2557	purL	Sigma70
b2659	csiD	Sigma38
b2661	gabD	Sigma70
b2661	gabD	Sigma38
b2902	ygfF	Sigma70
b2904	gcvH	Sigma70
b2905	gcvT	Sigma70
b2913	serA	Sigma70
b3073	ygjG	Sigma54
b3506	slp	Sigma70
b3510	hdeA	Sigma70
b3510	hdeA	Sigma38
b3512	gadE	Sigma38
b3517	gadA	Sigma70
b3517	gadA	Sigma38
b3548	yhjY	Sigma70
b3565	xylA	Sigma70
b3588	aldB	Sigma38
b4006	purH	Sigma70
b4068	yjcH	Sigma70
b4069	acs	Sigma70
b4321	gntP	Sigma70

## Sheet: List_TF_All_Down
b#	Gene Name	Regulated-By
b0032	carA	ArgR
b0032	carA	Fis
b0032	carA	IHF
b0032	carA	PurR
b0032	carA	RutR
b0032	carA	aminopeptidase
b0523	purE	PurR
b0929	ompF	CRP
b0929	ompF	CpxR
b0929	ompF	IHF
b0929	ompF	Lrp
b0929	ompF	OmpR
b0929	ompF	RstA
b0945	pyrD	Fis
b0945	pyrD	PurR
b1000	cbpA	MalT
b1062	pyrC	PurR
b1177	ycgJ	LexA
b1493	gadB	CRP
b1493	gadB	Fis
b1493	gadB	GadE
b1508	hipB	HipB
b1508	hipB	IHF
b1658	purR	Fur
b1658	purR	PurR
b1847	yebF	LexA
b1849	purT	LexA
b1849	purT	PurR
b2155	cirA	Fur
b2312	purF	ArsR
b2313	cvpA	PurR
b2476	purC	PurR
b2499	purM	PurR
b2557	purL	PurR
b2659	csiD	CRP
b2661	gabD	Nac
b2905	gcvT	GcvA
b2905	gcvT	Lrp
b2905	gcvT	PurR
b2913	serA	CRP
b2913	serA	Lrp
b2913	serA	Nac
b3073	ygjG	Fis
b3073	ygjG	IHF
b3073	ygjG	NtrC
b3506	slp	MarA
b3510	hdeA	H-NS
b3510	hdeA	Lrp
b3510	hdeA	MarA
b3510	hdeA	TorR
b3512	gadE	CRP
b3512	gadE	GadE
b3517	gadA	CRP
b3517	gadA	FNR
b3517	gadA	Fis
b3517	gadA	GadE
b3565	xylA	CRP
b3565	xylA	XylR
b3566	xylF	CRP
b3566	xylF	Fis
b3566	xylF	XylR
b3588	aldB	CRP
b3588	aldB	Fis
b3588	aldB	PhoB
b3654	yicE	PurR
b4006	purH	PhoP
b4006	purH	PurR
b4067	yjcG	GalS
b4069	acs	CRP
b4069	acs	Fis
b4069	acs	IHF
b4321	gntP	CRP
b4321	gntP	UxuR

## Sheet: List_Sigma_COL&LL37_Down
b#	Gene Name	Sigma Factor
b0811	glnH	Sigma54
b1205	ychH	Sigma70
b1330	ynaI	Sigma70
b1892	flhD	Sigma70
b2215	ompC	Sigma70
b2710	norV	Sigma54

## Sheet: List_TF_COL&LL37_Down
b#	Gene Name	Regulated-By
b0811	glnH	IHF
b0811	glnH	NtrC
b1037	csgG	AraC
b1205	ychH	CRP
b1892	flhD	CRP
b1892	flhD	Fur
b1892	flhD	IHF
b1892	flhD	LrhA
b1892	flhD	OmpR
b1892	flhD	RcsAB
b2215	ompC	CpxR
b2215	ompC	IHF
b2215	ompC	Lrp
b2215	ompC	OmpR
b2496	b2496	RhaS
b2710	norV	FNR
b2710	norV	IHF
b2710	norV	NarL
b2710	norV	NarP
b2710	norV	NorR

[truncated: 8 more sheets: List_Sigma_CSA13&131_Down, List_TF_CSA13&131_Down, #binding sites & promoters_Up, #binding sites & promoters_Down, FC_CpxR, FC_PurR, FC_RcsA, FC_PhoB]
